# Supplementary material for: Targeting transcription in heart failure via CDK7/12/13 inhibition
Source: Nat Commun. 2022 Jul 27;13:4345. doi: 10.1038/s41467-022-31541-8 (PMC9329381; doi:10.1038/s41467-022-31541-8)
Supplement: Supplementary file 4 — Supplementary Data 1 [file 41467_2022_31541_MOESM4_ESM.xlsx]

## Sheet: Keys
1A = baseline
1B = phenylephrine (PE)
1C = PE + THZ1
1D = THZ1

## Sheet: NRVM RNA-seq
gene ID	1B-1A_baseMean	1B-1A_log2FoldChange	1B-1A_lfcSE	1B-1A_stat	1B-1A_pvalue	1B-1A_padj	1C-1B_baseMean	1C-1B_log2FoldChange	1C-1B_lfcSE	1C-1B_stat	1C-1B_pvalue	1C-1B_padj
ENSRNOG00000000001	62.5468	-0.706636	0.227189	-3.11034	0.00186873	0.00558054	62.5468	0.820717	0.225145	3.64528	0.000267103	0.000835136
ENSRNOG00000000007	3.97009	1.5828	0.935606	1.69174	0.0906955	0.166337	3.97009	-0.211722	0.785347	-0.26959	0.787476	0.858472
ENSRNOG00000000008	14.2741	-0.458519	0.429637	-1.06722	0.28587	0.414934	14.2741	-0.0144196	0.446809	-0.0322725	0.974255	0.982825
ENSRNOG00000000009	14.8634	2.27103	0.485041	4.68214	2.839e-06	1.42346e-05	14.8634	-2.35315	0.488708	-4.81505	1.47161e-06	6.22659e-06
ENSRNOG00000000010	4.27193	-2.04271	1.07383	-1.90227	0.0571357	0.112926	4.27193	1.72546	1.08998	1.58302	0.113417	0.19749
ENSRNOG00000000012	2.0761	-1.01015	1.14549	-0.881848	0.377859	NA	2.0761	-0.125061	1.26189	-0.0991058	0.921054	0.950464
ENSRNOG00000000014	148.142	-0.496287	0.151956	-3.26599	0.00109081	0.00344072	148.142	1.0197	0.146224	6.97354	3.09055e-12	2.21153e-11
ENSRNOG00000000017	262.955	0.572928	0.118659	4.82834	1.37674e-06	7.24321e-06	262.955	0.0140582	0.113696	0.123647	0.901594	0.939491
ENSRNOG00000000021	112.342	0.0497476	0.163716	0.303866	0.76123	0.840274	112.342	0.0928288	0.161546	0.574628	0.565543	0.685804
ENSRNOG00000000024	795.268	0.541288	0.0841532	6.43217	1.25793e-10	1.072e-09	795.268	-0.509335	0.0839229	-6.06908	1.28647e-09	7.47046e-09
ENSRNOG00000000028	997.271	0.0339666	0.0720796	0.471237	0.637471	0.746466	997.271	-0.51031	0.0735936	-6.93417	4.08618e-12	2.89601e-11
ENSRNOG00000000029	9292.6	-0.533226	0.0603597	-8.83414	1.00871e-18	1.74347e-17	9292.6	0.81929	0.0602457	13.5991	4.05216e-42	1.13787e-40
ENSRNOG00000000033	649.559	0.229164	0.0723655	3.16676	0.0015415	0.0046897	649.559	-0.199989	0.0720784	-2.77461	0.00552685	0.0136653
ENSRNOG00000000034	357.343	-0.396086	0.1138	-3.48053	0.000500419	0.00169794	357.343	0.37576	0.113769	3.30284	0.000957121	0.00272292
ENSRNOG00000000035	0	NA	NA	NA	NA	NA	0	NA	NA	NA	NA	NA
ENSRNOG00000000036	24.6049	0.50585	0.329534	1.53504	0.124773	0.215525	24.6049	-0.619814	0.332461	-1.86432	0.0622767	0.118152
ENSRNOG00000000039	5.08369	0.573316	0.756186	0.758168	0.44835	0.582528	5.08369	0.0094761	0.717513	0.0132069	0.989463	0.992752
ENSRNOG00000000040	567.549	-0.241173	0.0858136	-2.81043	0.00494751	0.0133458	567.549	-0.44781	0.0890681	-5.02773	4.96314e-07	2.2066e-06
ENSRNOG00000000041	5.00096	-0.881591	0.756214	-1.1658	0.243697	0.36613	5.00096	-0.608518	0.859188	-0.708248	0.478791	0.606594
ENSRNOG00000000042	5346.02	0.749135	0.0469212	15.9658	2.21094e-57	2.21104e-55	5346.02	-0.31902	0.0464341	-6.87038	6.40311e-12	4.4686e-11
ENSRNOG00000000043	2000.67	-0.290375	0.0560089	-5.18445	2.16658e-07	1.26411e-06	2000.67	0.00917773	0.0565446	0.16231	0.871062	0.920245
ENSRNOG00000000044	515.518	0.0923959	0.0861816	1.07211	0.283672	0.412752	515.518	-0.663416	0.0892283	-7.43504	1.04534e-13	8.26556e-13
ENSRNOG00000000047	1877.75	0.056196	0.0616979	0.910825	0.362388	0.497376	1877.75	0.188039	0.0611363	3.07573	0.0020999	0.00562728
ENSRNOG00000000048	2875.66	0.0752243	0.044792	1.67941	0.0930716	0.169829	2875.66	0.155447	0.0443077	3.50835	0.000450901	0.00135844
ENSRNOG00000000053	84.8907	-0.819495	0.221606	-3.69798	0.000217322	0.000796597	84.8907	0.40904	0.225974	1.81012	0.0702777	0.131176
ENSRNOG00000000054	595.047	0.0203702	0.0875147	0.232763	0.815945	0.87985	595.047	-0.0367441	0.0874702	-0.420076	0.67443	0.77472
ENSRNOG00000000055	0.0715157	-0.848744	4.40736	-0.192574	0.847292	NA	0.0715157	-0.135592	4.40746	-0.0307641	0.975458	NA
ENSRNOG00000000060	8.45237	-0.429265	0.577363	-0.743492	0.457184	0.590572	8.45237	0.181817	0.586867	0.309809	0.756706	0.834913
ENSRNOG00000000062	1179.81	-0.11218	0.0868956	-1.29098	0.196711	0.309998	1179.81	-0.184472	0.087502	-2.1082	0.0350138	0.0714794
ENSRNOG00000000064	2869.59	0.464282	0.0973789	4.76779	1.86258e-06	9.59184e-06	2869.59	-0.711152	0.0975862	-7.28743	3.15922e-13	2.42781e-12
ENSRNOG00000000065	0	NA	NA	NA	NA	NA	0	NA	NA	NA	NA	NA
ENSRNOG00000000066	750.051	0.253835	0.0783126	3.24131	0.00118984	0.0037176	750.051	-0.0898789	0.0775033	-1.15968	0.24618	0.368741
ENSRNOG00000000068	5933.53	-0.200576	0.0462776	-4.3342	1.46293e-05	6.58638e-05	5933.53	0.343292	0.0461277	7.44221	9.9013e-14	7.84644e-13
ENSRNOG00000000070	2411.77	0.467584	0.0828805	5.64167	1.68411e-08	1.1192e-07	2411.77	0.0977098	0.0821205	1.18983	0.234112	0.354851
ENSRNOG00000000073	2066.68	0.430228	0.0539979	7.9675	1.6192e-15	2.13072e-14	2066.68	-0.0880464	0.0531712	-1.6559	0.0977411	0.174153
ENSRNOG00000000075	776.421	0.0062068	0.0719738	0.086237	0.931278	0.955896	776.421	0.0381237	0.0716765	0.531885	0.594806	0.709596
ENSRNOG00000000081	3381.38	0.296523	0.0500555	5.92389	3.14413e-09	2.29106e-08	3381.38	-0.0238362	0.0496122	-0.48045	0.630908	0.739881
ENSRNOG00000000082	11898.8	0.0540433	0.0446427	1.21057	0.226059	0.345204	11898.8	0.0492354	0.0445802	1.10442	0.26941	0.395569
ENSRNOG00000000091	146.909	0.264899	0.14216	1.86338	0.0624083	0.12159	146.909	-1.10583	0.15261	-7.24615	4.28791e-13	3.25995e-12
ENSRNOG00000000093	0.230718	1.07478	3.94906	0.272161	0.785498	NA	0.230718	-1.09738	3.94913	-0.277879	0.781105	NA
ENSRNOG00000000095	1263.7	0.128192	0.0572768	2.23811	0.0252141	0.0561706	1263.7	-0.171282	0.0573361	-2.98734	0.00281421	0.00737144
ENSRNOG00000000096	4.52036	-2.47304	1.00262	-2.46657	0.0136412	0.0327684	4.52036	1.56781	1.03875	1.50933	0.131213	0.222571
ENSRNOG00000000097	0	NA	NA	NA	NA	NA	0	NA	NA	NA	NA	NA
ENSRNOG00000000098	1621.47	0.864606	0.0703252	12.2944	9.70737e-35	3.85059e-33	1621.47	-1.09407	0.0708385	-15.4445	8.21022e-54	3.40179e-52
ENSRNOG00000000104	1048.02	0.17613	0.0609333	2.89053	0.00384589	0.0106711	1048.02	-0.129338	0.060651	-2.1325	0.0329658	0.067836
ENSRNOG00000000105	94.7937	-0.135833	0.17274	-0.786348	0.431664	0.566229	94.7937	-0.13634	0.176133	-0.77407	0.438889	0.570977
ENSRNOG00000000108	1447.59	-0.595947	0.0607888	-9.80357	1.08675e-22	2.36837e-21	1447.59	0.319813	0.06143	5.20613	1.92816e-07	8.95324e-07
ENSRNOG00000000109	0	NA	NA	NA	NA	NA	0	NA	NA	NA	NA	NA
ENSRNOG00000000111	173.082	0.15916	0.132556	1.2007	0.229867	0.350049	173.082	-0.215965	0.13293	-1.62465	0.104237	0.1838
ENSRNOG00000000112	1667.01	-0.144266	0.0537182	-2.68561	0.00723984	0.0188086	1667.01	0.0298124	0.0539496	0.552597	0.580539	0.698037
ENSRNOG00000000113	240.708	-0.13418	0.116191	-1.15482	0.248163	0.371414	240.708	0.254532	0.114972	2.21387	0.0268379	0.0567166
ENSRNOG00000000121	313.467	0.110859	0.1093	1.01427	0.310456	0.442046	313.467	0.0833303	0.10771	0.773655	0.439135	0.571087
ENSRNOG00000000122	1884.91	0.41663	0.0615008	6.77438	1.24937e-11	1.17687e-10	1884.91	-0.386588	0.0613697	-6.29932	2.98951e-10	1.82732e-09
ENSRNOG00000000123	919.285	0.405075	0.0851745	4.75582	1.97644e-06	1.01497e-05	919.285	0.454896	0.0822668	5.52952	3.211e-08	1.62192e-07
ENSRNOG00000000124	0	NA	NA	NA	NA	NA	0	NA	NA	NA	NA	NA
ENSRNOG00000000127	2325.15	0.0926094	0.0483599	1.91501	0.0554917	0.110098	2325.15	-0.0352971	0.0481788	-0.732627	0.463786	0.592951
ENSRNOG00000000129	919.777	1.3196	0.161917	8.14987	3.64319e-16	5.11997e-15	919.777	-3.00806	0.166947	-18.0181	1.4056e-72	9.49981e-71
ENSRNOG00000000130	3189.92	0.530745	0.0659144	8.05204	8.1422e-16	1.10666e-14	3189.92	-1.43196	0.0670829	-21.3462	4.2295e-101	5.33187e-99
ENSRNOG00000000133	1381.15	-0.13332	0.0596059	-2.23668	0.0253071	0.0563397	1381.15	0.57108	0.0582627	9.80181	1.10587e-22	1.4593e-21
ENSRNOG00000000137	1.6436	-1.22955	1.25558	-0.979269	0.327447	NA	1.6436	-1.12719	1.55269	-0.725957	0.467865	0.596872
ENSRNOG00000000138	11.6793	-0.131123	0.462156	-0.28372	0.776625	0.850795	11.6793	0.291081	0.455056	0.63966	0.522394	0.64746
ENSRNOG00000000142	1211.99	-0.57624	0.0614616	-9.37562	6.87735e-21	1.35483e-19	1211.99	0.603883	0.0613027	9.85083	6.79802e-23	9.07168e-22
ENSRNOG00000000145	1973.73	-0.060946	0.0632407	-0.963714	0.335189	0.468907	1973.73	0.412913	0.0624855	6.60814	3.89185e-11	2.55362e-10
ENSRNOG00000000146	7586.86	-0.254913	0.0880929	-2.89369	0.00380747	0.0105794	7586.86	1.00416	0.0878221	11.4341	2.8253e-30	5.14019e-29
ENSRNOG00000000147	6262.21	0.354042	0.0471944	7.50177	6.29594e-14	7.2928e-13	6262.21	-0.249189	0.0470816	-5.2927	1.20525e-07	5.70678e-07
ENSRNOG00000000150	1331.76	0.105084	0.0607521	1.72972	0.0836807	0.155419	1331.76	-0.0120457	0.0604024	-0.199423	0.841932	0.898304
ENSRNOG00000000151	1563.76	-0.012966	0.0588373	-0.22037	0.825583	0.885544	1563.76	0.150766	0.0584046	2.5814	0.00984009	0.0232065
ENSRNOG00000000155	1131.03	0.00427594	0.0626537	0.0682472	0.945589	0.965374	1131.03	0.0501814	0.0623834	0.804403	0.421164	0.553835
ENSRNOG00000000156	770.329	-1.58781	0.0957668	-16.5799	9.73286e-62	1.15821e-59	770.329	0.386686	0.0994177	3.8895	0.000100449	0.000335365
ENSRNOG00000000157	1412.58	0.0329843	0.0629849	0.523686	0.600497	0.716395	1412.58	0.10518	0.0625333	1.68198	0.0925726	0.166143
ENSRNOG00000000158	227.135	-1.29994	0.125924	-10.3232	5.53521e-25	1.33857e-23	227.135	0.344376	0.132806	2.59309	0.00951189	0.0224982
ENSRNOG00000000161	1425.94	-0.0192804	0.0725867	-0.265619	0.790533	0.860999	1425.94	-0.0137413	0.0725991	-0.189276	0.849876	0.904313
ENSRNOG00000000164	8879.95	-0.311916	0.0454444	-6.86368	6.71087e-12	6.49529e-11	8879.95	0.598373	0.0452563	13.2219	6.56169e-40	1.69526e-38
ENSRNOG00000000165	24.9584	-0.123776	0.348676	-0.354989	0.722598	0.811329	24.9584	0.532978	0.337294	1.58016	0.114071	0.198397
ENSRNOG00000000166	290.279	0.0435998	0.106993	0.407502	0.683639	0.782187	290.279	0.191415	0.104968	1.82356	0.0682181	0.127936
ENSRNOG00000000167	2.83886	1.2926	0.933616	1.38451	0.166202	0.27122	2.83886	-1.80489	0.995847	-1.81242	0.0699215	0.130607
ENSRNOG00000000168	1004.03	1.11506	0.0992518	11.2346	2.75669e-29	8.21593e-28	1004.03	-1.99933	0.102183	-19.5662	3.00524e-85	2.63144e-83
ENSRNOG00000000169	182.868	0.299335	0.140263	2.1341	0.0328346	0.0705439	182.868	-0.0880503	0.137921	-0.63841	0.523207	0.6483
ENSRNOG00000000170	3305.46	0.38671	0.0456898	8.46382	2.58755e-17	3.95594e-16	3305.46	-0.268373	0.0454457	-5.90536	3.51871e-09	1.95698e-08
ENSRNOG00000000172	1299.47	0.0231161	0.0628294	0.367919	0.712934	0.804025	1299.47	0.0576046	0.062518	0.921408	0.356838	0.490446
ENSRNOG00000000175	781.39	-0.0421648	0.069163	-0.609643	0.542098	0.666878	781.39	0.2312	0.0682022	3.38992	0.000699134	0.00203223
ENSRNOG00000000177	131.329	0.566711	0.184419	3.07296	0.00211949	0.00623373	131.329	0.0378096	0.177827	0.21262	0.831623	0.891358
ENSRNOG00000000184	1.67789	-2.08616	1.49746	-1.39313	0.163581	NA	1.67789	1.71543	1.5185	1.12969	0.258607	0.38335
ENSRNOG00000000185	782.25	-0.090956	0.0704351	-1.29134	0.196584	0.309891	782.25	-0.448563	0.0726549	-6.17388	6.66335e-10	3.96389e-09
ENSRNOG00000000186	1130.85	-0.593875	0.0618532	-9.60136	7.8896e-22	1.63536e-20	1130.85	0.0364714	0.0635927	0.573516	0.566296	0.686481
ENSRNOG00000000187	184.748	0.547413	0.138588	3.94992	7.81762e-05	0.000310173	184.748	0.250588	0.130974	1.91326	0.0557149	0.10747
ENSRNOG00000000190	624.5	-0.104584	0.0885531	-1.18103	0.237591	0.358936	624.5	0.659018	0.0860715	7.65663	1.90877e-14	1.5766e-13
ENSRNOG00000000195	0	NA	NA	NA	NA	NA	0	NA	NA	NA	NA	NA
ENSRNOG00000000196	5.88034	-1.6264	0.76964	-2.11319	0.0345843	0.0736336	5.88034	0.871027	0.802498	1.08539	0.277747	0.404967
ENSRNOG00000000199	0.767022	-1.36532	2.05395	-0.66473	0.506223	NA	0.767022	0.741497	2.13943	0.346586	0.728903	NA
ENSRNOG00000000201	21.9609	0.259318	0.371946	0.697194	0.485681	0.617272	21.9609	0.502488	0.346489	1.45023	0.146995	0.244533
ENSRNOG00000000204	2603.21	0.00636515	0.0682764	0.0932263	0.925724	0.952204	2603.21	-0.113404	0.0683787	-1.65847	0.0972223	0.173367
ENSRNOG00000000207	268.256	0.336934	0.115224	2.92417	0.0034538	0.0096813	268.256	-0.088157	0.112929	-0.78064	0.435014	0.567339
ENSRNOG00000000216	928.299	-0.306543	0.0726125	-4.22163	2.42543e-05	0.000105058	928.299	0.332413	0.0724294	4.58948	4.44351e-06	1.78172e-05
ENSRNOG00000000217	74.1234	-0.870835	0.22298	-3.90544	9.40547e-05	0.000367618	74.1234	-0.596869	0.245093	-2.43528	0.0148802	0.0336167
ENSRNOG00000000219	1819.11	0.383293	0.056967	6.72833	1.71616e-11	1.59299e-10	1819.11	-0.284771	0.0566575	-5.02618	5.00351e-07	2.22288e-06
ENSRNOG00000000221	1082.34	0.0429003	0.0674132	0.636378	0.52453	0.652702	1082.34	0.390014	0.0658838	5.91972	3.22483e-09	1.80142e-08
ENSRNOG00000000230	482.416	-0.214918	0.102306	-2.10073	0.0356645	0.075434	482.416	0.354707	0.101502	3.49458	0.0004748	0.0014244
ENSRNOG00000000231	338.96	0.193197	0.103107	1.87375	0.0609643	0.11924	338.96	0.123875	0.100691	1.23024	0.218605	0.336717
ENSRNOG00000000233	8.5401	-0.974288	0.647904	-1.50376	0.132644	0.226824	8.5401	1.14964	0.640412	1.79516	0.0726287	0.135025
ENSRNOG00000000236	4414.78	-0.0773952	0.0481792	-1.6064	0.108185	0.192109	4414.78	-0.0529588	0.0482912	-1.09666	0.272791	0.399314
ENSRNOG00000000237	568.997	0.124786	0.0978126	1.27577	0.202037	0.316079	568.997	0.464508	0.0949672	4.89125	1.00199e-06	4.30306e-06
ENSRNOG00000000239	4002.94	0.56232	0.0831217	6.76502	1.33291e-11	1.25414e-10	4002.94	0.274937	0.0824765	3.33351	0.000857569	0.00245701
ENSRNOG00000000242	2263.72	-0.0704362	0.0535142	-1.31621	0.188102	0.299489	2263.72	0.13512	0.0533277	2.53377	0.0112841	0.0261985
ENSRNOG00000000244	257.445	-0.12218	0.115288	-1.05978	0.289246	0.418658	257.445	0.0220712	0.115903	0.190428	0.848973	0.903623
ENSRNOG00000000245	91.7817	1.4741	0.181402	8.12614	4.43195e-16	6.17504e-15	91.7817	-2.07185	0.193742	-10.6939	1.08754e-26	1.7431e-25
ENSRNOG00000000246	1902.1	-0.0208274	0.056804	-0.366654	0.713877	0.80434	1902.1	0.152634	0.0564377	2.70447	0.00684143	0.0166288
ENSRNOG00000000247	1224.32	0.0597661	0.0625403	0.955642	0.339253	0.473122	1224.32	0.276247	0.0613476	4.50298	6.70066e-06	2.62923e-05
ENSRNOG00000000248	7445.82	0.117859	0.0492319	2.39396	0.0166675	0.0390728	7445.82	-0.284893	0.0493231	-5.77607	7.64674e-09	4.12006e-08
ENSRNOG00000000249	161.377	0.0731049	0.142072	0.514562	0.606859	0.721816	161.377	-0.475782	0.146097	-3.25662	0.00112748	0.00317343
ENSRNOG00000000250	929.173	0.401448	0.0620557	6.46916	9.85506e-11	8.46819e-10	929.173	-0.603254	0.0628241	-9.60227	7.82052e-22	9.84353e-21
ENSRNOG00000000251	7.31628	1.15147	0.596405	1.93068	0.0535229	0.106755	7.31628	-0.657141	0.562961	-1.16729	0.243092	0.365131
ENSRNOG00000000252	0	NA	NA	NA	NA	NA	0	NA	NA	NA	NA	NA
ENSRNOG00000000257	41.816	-2.46018	0.339291	-7.25095	4.13863e-13	4.42229e-12	41.816	1.20985	0.357981	3.37963	0.000725823	0.00210362
ENSRNOG00000000258	707.12	0.290536	0.0748434	3.88192	0.000103634	0.000401736	707.12	0.0967271	0.072789	1.32887	0.183891	0.292628
ENSRNOG00000000262	640.935	-0.0863797	0.0740211	-1.16696	0.243226	0.365579	640.935	0.0967231	0.0738485	1.30975	0.19028	0.300698
ENSRNOG00000000264	793.224	0.370447	0.0768138	4.82267	1.41651e-06	7.44061e-06	793.224	-0.616392	0.0777465	-7.92823	2.22293e-15	1.9388e-14
ENSRNOG00000000274	56.2317	0.476122	0.228276	2.08573	0.037003	0.0777738	56.2317	0.0108789	0.218766	0.0497282	0.960339	0.973261
ENSRNOG00000000275	51.4093	-0.879124	0.271349	-3.23983	0.00119601	0.00373409	51.4093	0.408727	0.279447	1.46263	0.143569	0.239686
ENSRNOG00000000277	343.202	-1.67993	0.125617	-13.3735	8.64301e-41	4.61174e-39	343.202	0.82784	0.129849	6.37543	1.8245e-10	1.13354e-09
ENSRNOG00000000279	1317.31	0.431549	0.0694112	6.21728	5.0586e-10	4.01893e-09	1317.31	-0.279588	0.068887	-4.05864	4.93598e-05	0.000172338
ENSRNOG00000000281	321.362	-0.711409	0.136686	-5.20469	1.94321e-07	1.14062e-06	321.362	0.208466	0.139189	1.49773	0.134205	0.22693
ENSRNOG00000000282	0.0896233	-0.848744	4.40736	-0.192574	0.847292	NA	0.0896233	-0.135592	4.40746	-0.0307641	0.975458	NA
ENSRNOG00000000283	432.456	0.100311	0.0879334	1.14076	0.253968	0.378117	432.456	-0.21376	0.0885096	-2.4151	0.0157307	0.035341
ENSRNOG00000000288	714.765	-0.670099	0.0797199	-8.40567	4.2542e-17	6.4205e-16	714.765	0.674585	0.0796025	8.47442	2.36244e-17	2.31035e-16
ENSRNOG00000000296	0.498455	-0.848773	2.4851	-0.341544	0.732694	NA	0.498455	2.32559	2.3395	0.994052	0.320198	NA
ENSRNOG00000000297	0.0715157	-0.848744	4.40736	-0.192574	0.847292	NA	0.0715157	-0.135592	4.40746	-0.0307641	0.975458	NA
ENSRNOG00000000299	822.84	-0.45815	0.0831195	-5.51195	3.54886e-08	2.285e-07	822.84	0.778065	0.0819802	9.49089	2.29079e-21	2.81208e-20
ENSRNOG00000000302	884.129	-0.382963	0.065914	-5.81005	6.24539e-09	4.41663e-08	884.129	0.141252	0.066818	2.11398	0.0345173	0.070571
ENSRNOG00000000303	267.938	-0.060896	0.111029	-0.548472	0.583368	0.701992	267.938	-0.00303352	0.111347	-0.0272437	0.978265	0.985473
ENSRNOG00000000304	18142.7	0.0720866	0.036371	1.98198	0.0474812	0.0965084	18142.7	0.135032	0.0362846	3.72146	0.000198073	0.000632658
ENSRNOG00000000306	269.159	0.223471	0.116632	1.91604	0.0553601	0.109863	269.159	-0.119615	0.11564	-1.03438	0.300961	0.431
ENSRNOG00000000307	938.033	-0.212136	0.0701194	-3.02535	0.00248348	0.00719804	938.033	0.445459	0.0691943	6.4378	1.21222e-10	7.65984e-10
ENSRNOG00000000308	441.397	-0.342729	0.0877671	-3.90498	9.42318e-05	0.000368136	441.397	0.339784	0.0876428	3.87692	0.000105788	0.000352199
ENSRNOG00000000311	0.464087	1.0748	2.51246	0.427788	0.668806	NA	0.464087	0.747668	2.44436	0.305874	0.7597	NA
ENSRNOG00000000312	836.136	-0.0704174	0.0699583	-1.00656	0.314145	0.446147	836.136	0.275085	0.069019	3.98563	6.73002e-05	0.00023076
ENSRNOG00000000314	5971.9	-0.0753466	0.0419488	-1.79616	0.0724698	0.137848	5971.9	0.103838	0.0418958	2.47848	0.0131942	0.0302147
ENSRNOG00000000315	0.306907	0.113	3.22714	0.0350154	0.972067	NA	0.306907	2.29487	3.11881	0.735816	0.461843	NA
ENSRNOG00000000316	241.566	-0.612757	0.129627	-4.72708	2.27771e-06	1.15889e-05	241.566	0.208234	0.132274	1.57427	0.115425	0.200282
ENSRNOG00000000320	14.2273	0.28947	0.438055	0.660808	0.508735	0.638176	14.2273	0.0695016	0.422542	0.164485	0.86935	0.919147
ENSRNOG00000000321	773.518	-0.566367	0.0774868	-7.30921	2.68722e-13	2.92622e-12	773.518	0.970546	0.0758153	12.8015	1.60906e-37	3.81347e-36
ENSRNOG00000000322	992.131	0.101272	0.0600408	1.68672	0.0916565	0.167691	992.131	0.0558257	0.0592905	0.941562	0.346417	0.479188
ENSRNOG00000000323	14.3178	-0.148798	0.448504	-0.331764	0.740067	0.824562	14.3178	-0.499894	0.471163	-1.06098	0.2887	0.417444
ENSRNOG00000000327	971.442	-0.0676912	0.0724316	-0.934553	0.350019	0.484207	971.442	0.387699	0.0712378	5.44232	5.25898e-08	2.58871e-07
ENSRNOG00000000335	22.138	1.64646	0.343255	4.7966	1.61381e-06	8.41286e-06	22.138	-3.42453	0.451521	-7.58442	3.3397e-14	2.71561e-13
ENSRNOG00000000340	4111.82	0.11154	0.0513684	2.17138	0.0299026	0.0650814	4111.82	-0.0296581	0.0512381	-0.57883	0.562704	0.682968
ENSRNOG00000000341	3364.71	0.221262	0.0519944	4.2555	2.08585e-05	9.15174e-05	3364.71	-0.0768758	0.0517639	-1.48512	0.137511	0.231486
ENSRNOG00000000345	0.960289	1.03667	1.93155	0.536703	0.591473	NA	0.960289	-0.171235	1.84112	-0.0930058	0.925899	NA
ENSRNOG00000000368	65.1848	-0.74649	0.23136	-3.22653	0.00125299	0.0038907	65.1848	0.983373	0.227626	4.32012	1.55946e-05	5.82706e-05
ENSRNOG00000000373	934.235	0.131314	0.0827884	1.58614	0.112707	0.198358	934.235	-0.343135	0.0833746	-4.11558	3.86209e-05	0.000136249
ENSRNOG00000000376	0	NA	NA	NA	NA	NA	0	NA	NA	NA	NA	NA
ENSRNOG00000000378	3115.67	-0.471581	0.0685954	-6.87481	6.20704e-12	6.03236e-11	3115.67	0.285236	0.0687598	4.1483	3.34953e-05	0.000119371
ENSRNOG00000000379	666.976	0.0247467	0.0762717	0.324455	0.745594	0.828618	666.976	0.397701	0.0739836	5.37554	7.63547e-08	3.70214e-07
ENSRNOG00000000380	1044.79	-0.182575	0.0662088	-2.75756	0.0058234	0.0154416	1044.79	0.792829	0.0639172	12.404	2.48589e-35	5.48221e-34
ENSRNOG00000000381	2567.39	0.509609	0.0621749	8.19639	2.47723e-16	3.52026e-15	2567.39	-0.356673	0.0618785	-5.76409	8.21002e-09	4.41286e-08
ENSRNOG00000000383	2411.97	0.414304	0.045197	9.16662	4.88061e-20	9.03023e-19	2411.97	-1.31014	0.0474296	-27.6229	5.90776e-168	2.23426e-165
ENSRNOG00000000384	0.0626137	0.112997	4.40736	0.0256382	0.979546	NA	0.0626137	-0.135592	4.40746	-0.0307641	0.975458	NA
ENSRNOG00000000386	31.4324	-0.526556	0.361495	-1.45661	0.145225	0.243652	31.4324	1.24376	0.343331	3.62262	0.000291634	0.000905782
ENSRNOG00000000387	1310.33	-0.0222129	0.0566596	-0.392041	0.695028	0.791477	1310.33	0.0638203	0.0564405	1.13076	0.258158	0.38278
ENSRNOG00000000389	297.29	-0.341866	0.112166	-3.04787	0.00230468	0.00672933	297.29	0.411664	0.111512	3.69165	0.0002228	0.000705806
ENSRNOG00000000390	0.310876	1.07479	3.23374	0.332368	0.739612	NA	0.310876	-0.135592	3.23378	-0.04193	0.966554	NA
ENSRNOG00000000392	1414.44	0.0887389	0.0558259	1.58956	0.111933	0.197323	1414.44	0.0798369	0.0551987	1.44635	0.148078	0.246013
ENSRNOG00000000394	34.7524	-0.0342053	0.294436	-0.116172	0.907516	0.94073	34.7524	0.487961	0.283772	1.71955	0.0855136	0.155658
ENSRNOG00000000395	2218.03	-0.0610108	0.0475345	-1.2835	0.199315	0.313093	2218.03	0.13929	0.0472887	2.94552	0.00322411	0.00834673
ENSRNOG00000000396	3299.59	0.119244	0.0540967	2.20427	0.0275054	0.060558	3299.59	-0.0457951	0.0539554	-0.848758	0.396016	0.530179
ENSRNOG00000000397	2814.44	-0.155884	0.0635827	-2.45167	0.0142196	0.0340189	2814.44	-0.12393	0.0639173	-1.93891	0.0525121	0.102022
ENSRNOG00000000398	728.527	-0.0522627	0.0714791	-0.73116	0.464681	0.597577	728.527	0.0227833	0.0715025	0.318637	0.750002	0.830041
ENSRNOG00000000399	4062.91	0.434252	0.0571182	7.60268	2.90067e-14	3.44931e-13	4062.91	-0.27653	0.0569128	-4.85884	1.18073e-06	5.03295e-06
ENSRNOG00000000401	0.531863	-2.40721	2.30263	-1.04541	0.295831	NA	0.531863	1.73354	2.38234	0.727666	0.466818	NA
ENSRNOG00000000402	0.827815	1.64183	1.96766	0.834408	0.404051	NA	0.827815	-0.177058	1.78182	-0.0993694	0.920845	NA
ENSRNOG00000000403	3.93685	0.817348	0.912161	0.896056	0.370223	0.50481	3.93685	0.482925	0.80494	0.599952	0.548538	0.67146
ENSRNOG00000000404	13.7841	0.394559	0.433418	0.910343	0.362642	0.497467	13.7841	-0.307277	0.428693	-0.716777	0.473512	0.601749
ENSRNOG00000000405	1.94773	1.13164	1.1787	0.96008	0.337015	NA	1.94773	-1.09945	1.17196	-0.938124	0.34818	0.481034
ENSRNOG00000000406	18.7426	0.0458624	0.362081	0.126664	0.899207	0.935575	18.7426	-1.50048	0.421727	-3.55794	0.000373771	0.00113744
ENSRNOG00000000407	370.47	0.0869561	0.090777	0.957908	0.338109	0.472034	370.47	-0.281192	0.0920293	-3.05546	0.00224717	0.00599031
ENSRNOG00000000408	2381.57	0.0171148	0.045795	0.373726	0.708608	0.801433	2381.57	0.108266	0.0454583	2.38165	0.0172353	0.0383139
ENSRNOG00000000410	1.60554	0.116902	1.45906	0.0801214	0.936141	NA	1.60554	1.60027	1.28155	1.2487	0.211776	0.328274
ENSRNOG00000000411	2848.21	0.0823391	0.0494844	1.66394	0.0961245	0.174514	2848.21	-0.102188	0.0494713	-2.0656	0.038866	0.0782647
ENSRNOG00000000412	153.21	-0.497516	0.148581	-3.34846	0.000812614	0.00263558	153.21	-0.940602	0.16372	-5.74517	9.18269e-09	4.90599e-08
ENSRNOG00000000413	20425.4	-0.651233	0.0899362	-7.24105	4.45217e-13	4.74201e-12	20425.4	-0.446206	0.0900772	-4.95359	7.28558e-07	3.18071e-06
ENSRNOG00000000414	432.708	-0.572285	0.111576	-5.12908	2.91156e-07	1.6728e-06	432.708	1.3586	0.107482	12.6402	1.26672e-36	2.92036e-35
ENSRNOG00000000415	1466.86	-0.125911	0.0584061	-2.15579	0.0310998	0.0673327	1466.86	0.35809	0.0576886	6.20729	5.39065e-10	3.22949e-09
ENSRNOG00000000417	5541.94	-0.536766	0.0612917	-8.75755	1.99532e-18	3.35412e-17	5541.94	0.289418	0.0614369	4.71082	2.46723e-06	1.0187e-05
ENSRNOG00000000418	199.621	-0.374626	0.122383	-3.0611	0.00220526	0.00645728	199.621	-0.513455	0.130647	-3.93011	8.49083e-05	0.000287038
ENSRNOG00000000419	2300.03	-0.851133	0.075295	-11.304	1.25418e-29	3.84885e-28	2300.03	0.561972	0.0756381	7.42975	1.088e-13	8.59139e-13
ENSRNOG00000000420	766.07	0.310424	0.0654886	4.74012	2.13594e-06	1.09045e-05	766.07	-0.671327	0.0671726	-9.99406	1.61813e-23	2.21589e-22
ENSRNOG00000000421	1325.46	0.415971	0.0695036	5.98488	2.1655e-09	1.61238e-08	1325.46	0.211198	0.0676154	3.12351	0.00178705	0.0048417
ENSRNOG00000000422	283.149	0.0170123	0.11099	0.153277	0.87818	0.921785	283.149	0.47003	0.106881	4.3977	1.09404e-05	4.17576e-05
ENSRNOG00000000423	52.5403	0.208922	0.231469	0.90259	0.366744	0.501347	52.5403	0.288379	0.220706	1.30662	0.191342	0.302052
ENSRNOG00000000428	2.78769	-0.87244	1.20256	-0.725486	0.468154	0.600848	2.78769	1.44102	1.1532	1.24959	0.211451	0.327799
ENSRNOG00000000431	2406.67	0.136672	0.0559992	2.44061	0.0146624	0.0349171	2406.67	-0.357985	0.0563462	-6.35332	2.10721e-10	1.30416e-09
ENSRNOG00000000432	233.62	-0.17192	0.115983	-1.48228	0.138267	0.234283	233.62	0.138088	0.116072	1.18967	0.234175	0.354917
ENSRNOG00000000433	101.998	-0.97346	0.196052	-4.96532	6.85872e-07	3.7641e-06	101.998	0.445675	0.201395	2.21294	0.0269017	0.0568447
ENSRNOG00000000435	904.728	-0.00630998	0.0772435	-0.0816895	0.934894	0.958418	904.728	0.198604	0.0764704	2.59713	0.00940056	0.0222526
ENSRNOG00000000436	43.7152	-0.535852	0.264073	-2.02919	0.0424394	0.0875737	43.7152	0.490737	0.264513	1.85525	0.0635608	0.120268
ENSRNOG00000000437	3506.05	0.236469	0.0668952	3.53491	0.000407907	0.00141184	3506.05	-0.480618	0.0671238	-7.16017	8.0576e-13	5.99263e-12
ENSRNOG00000000438	1203.8	-0.104577	0.0839133	-1.24625	0.212673	0.328983	1203.8	-0.230489	0.0846333	-2.72338	0.00646167	0.0157705
ENSRNOG00000000439	112.421	-0.332249	0.165504	-2.0075	0.0446967	0.0915464	112.421	0.465261	0.163537	2.845	0.00444119	0.0112054
ENSRNOG00000000440	1948.9	-0.322123	0.0486596	-6.61993	3.59369e-11	3.23941e-10	1948.9	0.0242488	0.0493253	0.49161	0.622995	0.732701
ENSRNOG00000000441	99.3395	-0.183855	0.176546	-1.0414	0.297689	0.428292	99.3395	0.122742	0.17702	0.693382	0.48807	0.615453
ENSRNOG00000000442	70.6751	1.46904	0.206643	7.10904	1.16857e-12	1.20357e-11	70.6751	-0.586894	0.187767	-3.12565	0.00177414	0.00480941
ENSRNOG00000000443	117.113	-1.32941	0.17664	-7.52609	5.22824e-14	6.10736e-13	117.113	0.909176	0.180912	5.0255	5.02113e-07	2.23015e-06
ENSRNOG00000000446	0.0626137	0.112997	4.40736	0.0256382	0.979546	NA	0.0626137	-0.135592	4.40746	-0.0307641	0.975458	NA
ENSRNOG00000000451	3.0105	-0.580841	0.976386	-0.594889	0.551918	0.675309	3.0105	0.376696	0.988837	0.380948	0.703242	0.796748
ENSRNOG00000000454	2.5588	2.20573	1.14282	1.93008	0.053597	0.106813	2.5588	-1.00552	0.954401	-1.05356	0.292086	0.421141
ENSRNOG00000000455	56.1058	-0.42987	0.230192	-1.86744	0.0618398	0.120717	56.1058	0.11434	0.235381	0.485766	0.627133	0.736594
ENSRNOG00000000456	572.133	-0.170508	0.0814372	-2.09373	0.036284	0.0765234	572.133	0.0835441	0.0817489	1.02196	0.306799	0.437353
ENSRNOG00000000457	1270.26	0.00308983	0.0658145	0.0469475	0.962555	0.975554	1270.26	0.0945502	0.0654576	1.44445	0.148613	0.246788
ENSRNOG00000000459	426.897	-0.309875	0.0931398	-3.32699	0.000877885	0.00282511	426.897	-0.00319198	0.0948023	-0.0336698	0.97314	0.982002
ENSRNOG00000000461	1548.42	-0.0170658	0.0962625	-0.177284	0.859285	0.909253	1548.42	1.16779	0.0942249	12.3936	2.83053e-35	6.22682e-34
ENSRNOG00000000463	164.258	-0.553046	0.159739	-3.46217	0.000535829	0.00180576	164.258	1.13963	0.154079	7.39641	1.39916e-13	1.09608e-12
ENSRNOG00000000464	751.263	-0.175062	0.0717349	-2.4404	0.0146708	0.0349242	751.263	0.210775	0.0714636	2.9494	0.0031839	0.00824861
ENSRNOG00000000465	3155.1	0.25894	0.0538528	4.80829	1.52226e-06	7.95065e-06	3155.1	-0.289974	0.0538568	-5.38417	7.27796e-08	3.535e-07
ENSRNOG00000000466	621.339	-0.253499	0.0774568	-3.27278	0.00106496	0.00336752	621.339	-0.202073	0.079497	-2.5419	0.0110252	0.0256688
ENSRNOG00000000467	557.603	-0.242813	0.0824324	-2.9456	0.00322326	0.00909985	557.603	-0.71593	0.0872384	-8.20659	2.27564e-16	2.10346e-15
ENSRNOG00000000470	2232.22	-0.100488	0.0537785	-1.86856	0.0616838	0.120462	2232.22	0.0403756	0.0538437	0.749867	0.453335	0.583619
ENSRNOG00000000471	25.2585	-0.277184	0.337957	-0.820174	0.412117	0.546658	25.2585	-0.860861	0.369009	-2.3329	0.0196533	0.0430802
ENSRNOG00000000473	1313.76	0.115594	0.0640628	1.80438	0.0711716	0.135831	1313.76	-0.14271	0.0640644	-2.2276	0.0259075	0.0549793
ENSRNOG00000000474	1096.97	0.155194	0.0737471	2.10441	0.0353425	0.0749583	1096.97	0.29575	0.0722329	4.0944	4.23266e-05	0.000148716
ENSRNOG00000000476	926.753	0.0721888	0.0727241	0.99264	0.320886	0.453539	926.753	-0.907524	0.0757466	-11.9811	4.46606e-33	9.10369e-32
ENSRNOG00000000477	1189.67	-0.0286019	0.0645354	-0.443197	0.657623	0.760583	1189.67	0.222078	0.0638564	3.47776	0.000505615	0.00151124
ENSRNOG00000000478	4.99053	-0.965528	0.747309	-1.29201	0.196355	0.309637	4.99053	0.104524	0.792909	0.131823	0.895124	0.936097
ENSRNOG00000000479	315.615	0.639724	0.0952749	6.71451	1.88695e-11	1.74369e-10	315.615	-1.27178	0.100784	-12.6189	1.66066e-36	3.81371e-35
ENSRNOG00000000480	750.577	0.0591664	0.0685381	0.863262	0.387993	0.522877	750.577	-0.235557	0.0692677	-3.40068	0.000672183	0.00196047
ENSRNOG00000000481	1110.09	0.0697185	0.0662266	1.05273	0.292467	0.422616	1110.09	-0.092521	0.0662156	-1.39727	0.162332	0.264891
ENSRNOG00000000483	1795.94	-0.15887	0.0675146	-2.35313	0.0186163	0.0431398	1795.94	0.244692	0.0672962	3.63604	0.000276859	0.000863666
ENSRNOG00000000485	2121.68	0.420446	0.0605267	6.94645	3.74583e-12	3.71907e-11	2121.68	-0.796623	0.0612329	-13.0097	1.07712e-38	2.65915e-37
ENSRNOG00000000486	22.5581	-0.728319	0.406438	-1.79196	0.0731401	0.138867	22.5581	1.62127	0.383371	4.22898	2.3475e-05	8.56112e-05
ENSRNOG00000000487	1051.23	-0.127683	0.0875257	-1.45881	0.144618	0.242805	1051.23	-0.991819	0.0904992	-10.9594	5.98753e-28	1.00121e-26
ENSRNOG00000000488	509.478	0.10593	0.201267	0.526313	0.598671	0.715017	509.478	-0.285237	0.201606	-1.41482	0.157121	0.258334
ENSRNOG00000000489	5531.16	-0.0809281	0.0478784	-1.69028	0.0909736	0.166662	5531.16	-0.585813	0.0484763	-12.0845	1.27495e-33	2.66614e-32
ENSRNOG00000000490	1117.69	0.601895	0.172155	3.49623	0.000471876	0.00160934	1117.69	-0.498418	0.171968	-2.89832	0.00375164	0.00960054
ENSRNOG00000000491	6.28854	-0.791413	0.776114	-1.01971	0.307865	0.439303	6.28854	1.61527	0.735416	2.1964	0.0280636	0.0590471
ENSRNOG00000000493	839.499	0.282699	0.067935	4.16131	3.16429e-05	0.000134069	839.499	-0.0174066	0.0666502	-0.261164	0.793966	0.863006
ENSRNOG00000000495	776.464	0.390287	0.0710852	5.49042	4.00988e-08	2.56685e-07	776.464	-0.229478	0.0702347	-3.2673	0.00108578	0.00306366
ENSRNOG00000000498	840.823	-0.149299	0.0768243	-1.94338	0.0519698	0.104059	840.823	-0.0517398	0.0774787	-0.667795	0.504265	0.630375
ENSRNOG00000000499	12.3122	0.381039	0.449002	0.848635	0.396084	0.530969	12.3122	-0.172944	0.439787	-0.393245	0.694138	0.790867
ENSRNOG00000000500	1242.17	0.263296	0.0719562	3.65912	0.000253083	0.000913826	1242.17	-0.155556	0.0716135	-2.17216	0.0298432	0.0622683
ENSRNOG00000000501	736.504	-0.420452	0.0798562	-5.26512	1.40099e-07	8.38415e-07	736.504	-0.247088	0.0824137	-2.99815	0.00271627	0.00713803
ENSRNOG00000000502	127.647	-0.192458	0.156696	-1.22823	0.219361	0.337185	127.647	0.507116	0.15277	3.31948	0.000901862	0.00257602
ENSRNOG00000000503	1566.64	0.0162202	0.0938759	0.172784	0.862821	0.911595	1566.64	-0.358579	0.0944058	-3.79828	0.000145706	0.00047574
ENSRNOG00000000504	210.26	-0.195157	0.129055	-1.5122	0.130483	0.223765	210.26	0.748925	0.123968	6.04129	1.52884e-09	8.78598e-09
ENSRNOG00000000505	1137.82	0.249477	0.0861566	2.89562	0.00378412	0.0105234	1137.82	-0.094199	0.0856945	-1.09924	0.271662	0.398127
ENSRNOG00000000506	1862.23	-0.176345	0.0552301	-3.19291	0.00140846	0.00432232	1862.23	-0.339852	0.0563439	-6.03174	1.62204e-09	9.29327e-09
ENSRNOG00000000507	0.778646	-2.33081	1.96157	-1.18824	0.234739	NA	0.778646	1.74068	2.04484	0.851254	0.394628	NA
ENSRNOG00000000508	0	NA	NA	NA	NA	NA	0	NA	NA	NA	NA	NA
ENSRNOG00000000510	0.0715157	-0.848744	4.40736	-0.192574	0.847292	NA	0.0715157	-0.135592	4.40746	-0.0307641	0.975458	NA
ENSRNOG00000000511	1667.66	0.0918263	0.0573988	1.59979	0.109644	0.194095	1667.66	0.207417	0.0565761	3.66616	0.000246218	0.000773921
ENSRNOG00000000512	199.587	-0.481567	0.131532	-3.66122	0.000251021	0.000907967	199.587	0.710735	0.129278	5.49774	3.84697e-08	1.92457e-07
ENSRNOG00000000513	3806.45	0.0923909	0.0700307	1.31929	0.187071	0.298538	3806.45	0.0188034	0.0699005	0.269002	0.787928	0.858807
ENSRNOG00000000515	6.53755	-0.032413	0.680701	-0.0476171	0.962021	0.975554	6.53755	0.0109241	0.680591	0.0160509	0.987194	0.991307
ENSRNOG00000000516	0.236752	0.112998	3.49539	0.0323277	0.974211	NA	0.236752	1.70567	3.44722	0.494794	0.620746	NA
ENSRNOG00000000517	535.416	-0.164828	0.0807176	-2.04203	0.0411482	0.0852601	535.416	0.488107	0.0788319	6.19174	5.95036e-10	3.54806e-09
ENSRNOG00000000519	2720.87	-0.154961	0.0458922	-3.37662	0.000733813	0.00240024	2720.87	-0.0145819	0.0461693	-0.315835	0.752128	0.831507
ENSRNOG00000000520	4908.9	0.051968	0.0708687	0.733299	0.463376	0.596428	4908.9	-0.227623	0.0709684	-3.20739	0.00133944	0.003723
ENSRNOG00000000521	15212.3	-0.371413	0.0534925	-6.94326	3.83145e-12	3.79952e-11	15212.3	0.846241	0.0533486	15.8625	1.15231e-56	5.30628e-55
ENSRNOG00000000522	21.3061	-0.949422	0.372718	-2.5473	0.0108561	0.0269061	21.3061	-0.49952	0.415199	-1.20309	0.228943	0.34916
ENSRNOG00000000523	752.335	-0.316104	0.0774237	-4.08278	4.44995e-05	0.000184339	752.335	0.620284	0.0759927	8.16241	3.28402e-16	3.00584e-15
ENSRNOG00000000524	1557.02	0.0832337	0.0564412	1.4747	0.140293	0.237207	1557.02	-0.18283	0.0566456	-3.22761	0.00124829	0.00348655
ENSRNOG00000000525	98.6584	-0.188523	0.189483	-0.994934	0.319768	0.452346	98.6584	0.301619	0.187728	1.60668	0.108124	0.189668
ENSRNOG00000000527	5567.94	0.236346	0.075768	3.11934	0.00181257	0.00542951	5567.94	-0.0814594	0.0756569	-1.07669	0.281617	0.4094
ENSRNOG00000000528	2.74306	-0.825475	1.08614	-0.760007	0.44725	0.581373	2.74306	-0.154333	1.17457	-0.131396	0.895462	0.936245
ENSRNOG00000000529	171.925	-0.00805804	0.131545	-0.0612568	0.951155	0.968791	171.925	0.526471	0.125868	4.18272	2.88042e-05	0.000103727
ENSRNOG00000000531	110.783	-0.112546	0.168817	-0.666674	0.504981	0.634487	110.783	0.442794	0.164048	2.69918	0.00695101	0.0168698
ENSRNOG00000000532	3699.32	0.087951	0.0436494	2.01494	0.0439108	0.0901935	3699.32	-0.267219	0.043885	-6.08909	1.13555e-09	6.61782e-09
ENSRNOG00000000534	1026.55	0.0964935	0.0719779	1.3406	0.180051	0.289203	1026.55	-0.103866	0.0719142	-1.4443	0.148653	0.24683
ENSRNOG00000000536	105.032	-1.00679	0.18499	-5.44242	5.25619e-08	3.31084e-07	105.032	0.844252	0.18647	4.52755	5.9671e-06	2.357e-05
ENSRNOG00000000539	4391.67	0.0314848	0.0443758	0.709502	0.478013	0.609999	4391.67	-0.0075609	0.0443127	-0.170626	0.864518	0.9154
ENSRNOG00000000540	443.863	0.442656	0.0841196	5.26222	1.42325e-07	8.50502e-07	443.863	-0.170116	0.0820977	-2.07212	0.0382546	0.0771909
ENSRNOG00000000541	4749.56	-0.0922381	0.0451798	-2.04158	0.0411933	0.0853322	4749.56	0.0611101	0.0451828	1.35251	0.176213	0.28279
ENSRNOG00000000542	59.3223	-0.0841513	0.235958	-0.356636	0.721364	0.810273	59.3223	0.363752	0.230708	1.57668	0.11487	0.199533
ENSRNOG00000000543	208.665	-0.151709	0.135435	-1.12016	0.262644	0.388447	208.665	0.655444	0.131094	4.99982	5.73847e-07	2.53293e-06
ENSRNOG00000000545	5.01133	-1.51001	0.723238	-2.08785	0.0368109	0.0774669	5.01133	-0.304005	0.829186	-0.36663	0.713895	0.805323
ENSRNOG00000000546	617.115	-0.0358984	0.0780639	-0.459859	0.645617	0.752	617.115	0.39538	0.0761433	5.19258	2.07404e-07	9.59803e-07
ENSRNOG00000000547	56.3944	-0.194124	0.237811	-0.816296	0.414331	0.54889	56.3944	0.0670729	0.239576	0.279965	0.779504	0.852469
ENSRNOG00000000549	3497.21	0.146147	0.0457499	3.19448	0.00140084	0.00430135	3497.21	-0.00268671	0.045486	-0.0590667	0.952899	0.968371
ENSRNOG00000000551	38.0338	-0.560858	0.270784	-2.07124	0.0383368	0.0801174	38.0338	0.119934	0.280012	0.42832	0.668418	0.769843
ENSRNOG00000000552	431.895	-0.114932	0.107025	-1.07388	0.282875	0.411924	431.895	1.21938	0.100748	12.1032	1.01548e-33	2.1361e-32
ENSRNOG00000000554	1.7238	-0.617189	1.36003	-0.453806	0.649969	NA	1.7238	1.73367	1.27331	1.36155	0.173341	0.27924
ENSRNOG00000000555	1293.31	-0.275583	0.0812974	-3.38981	0.000699408	0.00229633	1293.31	0.314314	0.0811483	3.87332	0.000107362	0.000357037
ENSRNOG00000000556	29.5693	-0.690025	0.323869	-2.13057	0.0331247	0.0710288	29.5693	0.826879	0.320273	2.58179	0.00982884	0.0231892
ENSRNOG00000000557	8479.36	0.210738	0.047599	4.42735	9.53981e-06	4.42507e-05	8479.36	0.0599796	0.0474168	1.26494	0.205891	0.320622
ENSRNOG00000000558	1909.43	0.662234	0.0538967	12.2871	1.06238e-34	4.19399e-33	1909.43	-0.177508	0.0525671	-3.37679	0.000733364	0.0021234
ENSRNOG00000000559	0.270094	0.112991	3.76943	0.0299755	0.976087	NA	0.270094	0.826198	3.7695	0.21918	0.82651	NA
ENSRNOG00000000560	491.308	0.619446	0.0825018	7.50828	5.99111e-14	6.95919e-13	491.308	-0.785901	0.0834546	-9.4171	4.63697e-21	5.59174e-20
ENSRNOG00000000561	269.309	-0.281387	0.114063	-2.46694	0.0136274	0.0327488	269.309	0.0968786	0.115314	0.840131	0.400835	0.535179
ENSRNOG00000000562	3.31241	-0.902648	0.902552	-1.00011	0.317259	0.449587	3.31241	-0.273695	0.978895	-0.279596	0.779787	0.8526
ENSRNOG00000000563	225.047	-0.332809	0.114116	-2.9164	0.00354095	0.00989539	225.047	0.14766	0.115534	1.27807	0.201225	0.314497
ENSRNOG00000000564	2.40391	0.0577317	1.13098	0.0510459	0.959289	0.97413	2.40391	0.282223	1.09773	0.257097	0.797104	0.865306
ENSRNOG00000000565	1384.06	0.0505298	0.0619491	0.815666	0.414691	0.549236	1384.06	0.177667	0.0612297	2.90165	0.00371205	0.00950881
ENSRNOG00000000566	178.879	0.0304061	0.118572	0.256436	0.797614	0.865818	178.879	-2.67792	0.160766	-16.6573	2.68032e-62	1.40955e-60
ENSRNOG00000000567	4735.35	0.737261	0.047157	15.6342	4.26027e-55	3.80914e-53	4735.35	-0.367049	0.0466859	-7.86211	3.77722e-15	3.25765e-14
ENSRNOG00000000568	225.581	-0.548527	0.143165	-3.83142	0.000127406	0.000485806	225.581	0.37787	0.144154	2.62129	0.0087598	0.0208441
ENSRNOG00000000569	142.148	-0.417531	0.158773	-2.62973	0.00854519	0.0217422	142.148	0.732851	0.155498	4.71292	2.44196e-06	1.00874e-05
ENSRNOG00000000571	35634.1	-0.241198	0.0384481	-6.27335	3.5335e-10	2.86789e-09	35634.1	0.397433	0.0384158	10.3456	4.38389e-25	6.52627e-24
ENSRNOG00000000572	171.018	0.666262	0.145618	4.57541	4.75298e-06	2.31097e-05	171.018	-0.789996	0.146623	-5.38793	7.12753e-08	3.46436e-07
ENSRNOG00000000573	141.076	0.250556	0.147982	1.69315	0.0904277	0.165987	141.076	-1.17109	0.159136	-7.35907	1.85198e-13	1.44065e-12
ENSRNOG00000000574	4.61289	0.127011	0.844246	0.150443	0.880415	0.923225	4.61289	-0.629434	0.875271	-0.719129	0.472061	0.600421
ENSRNOG00000000575	1248.95	-0.000392091	0.060858	-0.00644272	0.994859	0.997284	1248.95	0.256244	0.0599503	4.27428	1.91753e-05	7.08022e-05
ENSRNOG00000000576	784.358	0.0461765	0.0666315	0.693013	0.488301	0.619829	784.358	-0.57362	0.0690223	-8.31065	9.51817e-17	9.02804e-16
ENSRNOG00000000577	1060.79	-0.147917	0.0794499	-1.86177	0.0626362	0.122019	1060.79	0.573028	0.0781531	7.33212	2.26537e-13	1.75455e-12
ENSRNOG00000000579	5287.12	0.0447971	0.0729659	0.613946	0.539251	0.664702	5287.12	-0.37467	0.0731578	-5.12139	3.03296e-07	1.38197e-06
ENSRNOG00000000580	0	NA	NA	NA	NA	NA	0	NA	NA	NA	NA	NA
ENSRNOG00000000581	1249.47	0.0561714	0.063157	0.889393	0.373792	0.508491	1249.47	0.277196	0.0620333	4.4685	7.87689e-06	3.06037e-05
ENSRNOG00000000582	0.582061	1.53755	2.27191	0.676766	0.498555	NA	0.582061	-0.68627	2.19792	-0.312236	0.754861	NA
ENSRNOG00000000583	1259.91	-0.270337	0.0593729	-4.5532	5.28358e-06	2.55021e-05	1259.91	0.611209	0.0582303	10.4964	8.9728e-26	1.37256e-24
ENSRNOG00000000585	3584.65	0.0841	0.0545063	1.54294	0.122845	0.212683	3584.65	0.264395	0.0540327	4.89324	9.91897e-07	4.26281e-06
ENSRNOG00000000586	639.055	-0.195325	0.0828041	-2.35888	0.0183302	0.0425425	639.055	-0.0428137	0.0837509	-0.511203	0.609209	0.721287
ENSRNOG00000000587	709.398	0.376821	0.0817192	4.61117	4.00413e-06	1.96769e-05	709.398	-0.420376	0.0817968	-5.13927	2.75808e-07	1.26223e-06
ENSRNOG00000000588	125.691	-1.11997	0.198243	-5.64948	1.60938e-08	1.07255e-07	125.691	1.90168	0.189799	10.0194	1.25214e-23	1.73474e-22
ENSRNOG00000000589	8.22591	0.233536	0.562896	0.414883	0.678227	0.777986	8.22591	-1.52371	0.640901	-2.37744	0.0174331	0.0387052
ENSRNOG00000000590	66.4899	0.385752	0.224398	1.71905	0.0856052	0.158389	66.4899	0.446867	0.208826	2.1399	0.0323627	0.0668271
ENSRNOG00000000593	2198.03	-0.395895	0.0644625	-6.14148	8.17586e-10	6.35811e-09	2198.03	0.317045	0.0645437	4.91211	9.01019e-07	3.88823e-06
ENSRNOG00000000595	239.671	-0.174899	0.111941	-1.56242	0.118189	0.206003	239.671	0.179893	0.111701	1.61049	0.10729	0.188372
ENSRNOG00000000596	963.273	-0.0253308	0.0653272	-0.387752	0.698199	0.793685	963.273	0.207793	0.0645563	3.21879	0.00128733	0.00358939
ENSRNOG00000000597	2.36614	2.00327	1.24724	1.60616	0.108239	NA	2.36614	-0.776337	1.06978	-0.725699	0.468023	0.596908
ENSRNOG00000000598	246.156	0.0688678	0.121024	0.569041	0.569329	0.690112	246.156	-0.282585	0.122543	-2.306	0.0211104	0.0459232
ENSRNOG00000000599	9767.5	0.545147	0.0571754	9.53463	1.50419e-21	3.0793e-20	9767.5	-0.308922	0.0570551	-5.41445	6.14764e-08	3.00617e-07
ENSRNOG00000000604	6509.59	-0.156111	0.0497505	-3.13788	0.00170176	0.00513198	6509.59	0.125419	0.0497514	2.52091	0.0117052	0.0270839
ENSRNOG00000000605	37.8359	-0.676912	0.277452	-2.43974	0.0146977	0.0349705	37.8359	0.504528	0.280382	1.79943	0.0719502	0.133974
ENSRNOG00000000606	6.75821	-0.635383	0.651118	-0.975834	0.329147	0.462843	6.75821	0.641506	0.649763	0.987293	0.323499	0.454993
ENSRNOG00000000607	0	NA	NA	NA	NA	NA	0	NA	NA	NA	NA	NA
ENSRNOG00000000609	954.889	0.19403	0.065977	2.94087	0.00327294	0.00922658	954.889	-0.0314564	0.065231	-0.482231	0.629642	0.738636
ENSRNOG00000000610	2838.7	0.477256	0.0839811	5.6829	1.32433e-08	8.95206e-08	2838.7	-0.4395	0.0839051	-5.23806	1.62276e-07	7.59265e-07
ENSRNOG00000000611	135.723	-0.415823	0.170341	-2.44112	0.0146419	0.0348878	135.723	-0.203707	0.176244	-1.15583	0.247752	0.370534
ENSRNOG00000000613	1830.12	0.149726	0.0582384	2.57091	0.0101432	0.0253557	1830.12	-0.0992848	0.0580559	-1.71016	0.0872365	0.15826
ENSRNOG00000000614	2495.09	-0.562515	0.0695442	-8.0886	6.03519e-16	8.31209e-15	2495.09	0.705809	0.0693271	10.1809	2.4143e-24	3.48896e-23
ENSRNOG00000000618	21.4549	0.182798	0.367831	0.496961	0.619217	0.732127	21.4549	0.502101	0.345903	1.45156	0.146623	0.244006
ENSRNOG00000000620	0.247096	-1.70992	3.39629	-0.503466	0.614636	NA	0.247096	0.826199	3.44276	0.239981	0.810345	NA
ENSRNOG00000000621	0.478612	0.113023	2.45892	0.0459646	0.963338	NA	0.478612	-1.09739	2.45894	-0.446285	0.655391	NA
ENSRNOG00000000622	3737.13	0.0236764	0.0635449	0.372593	0.709451	0.801854	3737.13	-0.317895	0.063812	-4.98174	6.30152e-07	2.77006e-06
ENSRNOG00000000626	0.18389	0.113034	4.251	0.0265899	0.978787	NA	0.18389	-1.09738	4.2511	-0.25814	0.796299	NA
ENSRNOG00000000630	0.152237	-0.848753	4.40736	-0.192576	0.847291	NA	0.152237	-0.135592	4.40746	-0.0307641	0.975458	NA
ENSRNOG00000000632	941.32	0.66985	0.0817969	8.18919	2.62995e-16	3.72768e-15	941.32	-1.24772	0.0837628	-14.8958	3.5082e-50	1.25217e-48
ENSRNOG00000000633	924.582	-0.119226	0.0721875	-1.65161	0.0986139	0.178095	924.582	-0.458153	0.0742121	-6.17356	6.67679e-10	3.96983e-09
ENSRNOG00000000634	274.663	-0.382316	0.121426	-3.14856	0.00164076	0.00496429	274.663	-2.53107	0.152956	-16.5477	1.66393e-61	8.52346e-60
ENSRNOG00000000635	4116.39	-0.134609	0.0605821	-2.22193	0.0262884	0.0583672	4116.39	0.127582	0.060562	2.10664	0.035149	0.0717224
ENSRNOG00000000636	171.059	0.862852	0.133416	6.46737	9.9721e-11	8.56431e-10	171.059	-1.21049	0.137372	-8.81178	1.23171e-18	1.30319e-17
ENSRNOG00000000638	449.408	0.46514	0.0875849	5.31073	1.09186e-07	6.61316e-07	449.408	-0.427656	0.08718	-4.90543	9.32205e-07	4.02086e-06
ENSRNOG00000000639	168.785	0.235056	0.146568	1.60373	0.108774	0.192824	168.785	-0.0153131	0.144103	-0.106266	0.915372	0.947626
ENSRNOG00000000640	328.145	0.722135	0.147209	4.90552	9.318e-07	5.0107e-06	328.145	0.0195936	0.143198	0.136829	0.891166	0.93289
ENSRNOG00000000641	347.789	0.117176	0.09517	1.23123	0.218239	0.335866	347.789	0.0234154	0.0939807	0.249151	0.803244	0.869847
ENSRNOG00000000645	4401.14	0.0468391	0.0495228	0.94581	0.344246	0.478622	4401.14	-0.47032	0.0499747	-9.41116	4.90691e-21	5.90924e-20
ENSRNOG00000000648	5365.01	-0.213432	0.0529369	-4.03183	5.5345e-05	0.000224929	5365.01	0.0592341	0.0530401	1.11678	0.264089	0.389494
ENSRNOG00000000650	0.0949686	0.112997	4.40736	0.0256382	0.979546	NA	0.0949686	-0.135592	4.40746	-0.0307641	0.975458	NA
ENSRNOG00000000651	4.27373	0.300723	0.742247	0.405152	0.685366	0.783458	4.27373	-1.5745	0.850876	-1.85045	0.0642491	0.121454
ENSRNOG00000000653	12.931	-0.65007	0.502922	-1.29259	0.196154	0.309419	12.931	0.952857	0.492974	1.93287	0.0532517	0.103256
ENSRNOG00000000655	121.952	-0.670988	0.158758	-4.22649	2.37363e-05	0.000102915	121.952	0.254641	0.163395	1.55844	0.119129	0.205584
ENSRNOG00000000656	1.67697	0.125034	1.36646	0.0915024	0.927093	NA	1.67697	0.653044	1.2837	0.508721	0.610948	0.722718
ENSRNOG00000000657	1408.72	-0.33215	0.0689704	-4.81583	1.4659e-06	7.67808e-06	1408.72	0.349018	0.0688624	5.06835	4.01287e-07	1.80671e-06
ENSRNOG00000000658	6403.46	-0.00565272	0.0620027	-0.0911689	0.927358	0.953352	6403.46	-0.470067	0.0622692	-7.54894	4.38803e-14	3.5389e-13
ENSRNOG00000000660	0.799194	0.240572	1.91604	0.125557	0.900083	NA	0.799194	0.83334	1.75497	0.474846	0.634897	NA
ENSRNOG00000000661	387.378	-0.187315	0.109129	-1.71646	0.0860784	0.159158	387.378	0.669923	0.106147	6.31127	2.76753e-10	1.6963e-09
ENSRNOG00000000662	106.388	0.202492	0.192814	1.05019	0.29363	0.423965	106.388	0.183639	0.187624	0.978761	0.327698	0.459698
ENSRNOG00000000663	1088.03	-0.12142	0.0691599	-1.75564	0.0791505	0.148287	1088.03	0.475736	0.0679343	7.00288	2.50748e-12	1.80813e-11
ENSRNOG00000000664	988.013	0.167207	0.0673093	2.48416	0.0129856	0.0314027	988.013	-0.300233	0.0677098	-4.43411	9.24531e-06	3.55936e-05
ENSRNOG00000000665	5907.67	0.290717	0.0399831	7.27098	3.56877e-13	3.83816e-12	5907.67	-0.336359	0.0400019	-8.40856	4.15061e-17	3.99659e-16
ENSRNOG00000000691	0.324048	1.07479	3.16932	0.339124	0.734516	NA	0.324048	1.32367	3.05968	0.432618	0.665293	NA
ENSRNOG00000000692	520.418	0.23045	0.0905589	2.54475	0.0109355	0.0270785	520.418	-0.237487	0.0904622	-2.62526	0.00865816	0.0206176
ENSRNOG00000000693	128.286	-0.205432	0.165232	-1.24329	0.21376	0.330449	128.286	0.885841	0.156892	5.64618	1.64051e-08	8.55387e-08
ENSRNOG00000000694	8.09433	-0.981304	0.697591	-1.4067	0.159515	0.262567	8.09433	1.35179	0.68232	1.98116	0.0475729	0.0934373
ENSRNOG00000000695	886.28	-0.0307604	0.0677063	-0.454321	0.649598	0.754617	886.28	-0.169736	0.0683956	-2.48168	0.0130765	0.0299683
ENSRNOG00000000697	4389.41	-0.0411305	0.0532432	-0.772502	0.439817	0.57392	4389.41	-0.109039	0.0533628	-2.04334	0.0410183	0.0819859
ENSRNOG00000000699	359.2	0.438504	0.111356	3.93786	8.22126e-05	0.000325019	359.2	0.0551669	0.108447	0.508698	0.610964	0.722718
ENSRNOG00000000700	830.61	1.16642	0.110065	10.5976	3.05866e-26	7.83178e-25	830.61	-0.374434	0.107542	-3.48175	0.000498153	0.00149018
ENSRNOG00000000701	2441.65	0.375394	0.0491666	7.63514	2.25584e-14	2.71176e-13	2441.65	0.333484	0.047644	6.99949	2.56899e-12	1.84873e-11
ENSRNOG00000000702	1927.22	-0.0693451	0.0490687	-1.41323	0.15759	0.260131	1927.22	0.344365	0.0482959	7.1303	1.00149e-12	7.40492e-12
ENSRNOG00000000703	439.674	0.139732	0.0947944	1.47405	0.140467	0.237404	439.674	-0.375353	0.0959865	-3.91047	9.21159e-05	0.000309696
ENSRNOG00000000704	120.761	-0.473119	0.160317	-2.95115	0.00316593	0.00895786	120.761	0.279129	0.162205	1.72084	0.0852804	0.155329
ENSRNOG00000000705	73.5071	-0.439624	0.192212	-2.28719	0.0221848	0.0503166	73.5071	0.374806	0.192857	1.94344	0.0519627	0.101099
ENSRNOG00000000708	13.912	0.607944	0.430997	1.41055	0.158376	0.261186	13.912	-0.837367	0.440121	-1.90259	0.0570947	0.109767
ENSRNOG00000000711	41.6955	-0.0532095	0.255154	-0.208539	0.834808	0.892117	41.6955	0.138108	0.252829	0.54625	0.584894	0.701659
ENSRNOG00000000713	4.9577	0.82787	0.703274	1.17716	0.23913	0.360866	4.9577	-0.61591	0.685723	-0.898191	0.369084	0.503103
ENSRNOG00000000715	0.464763	-2.25099	2.36043	-0.953635	0.340269	NA	0.464763	-0.135593	2.49495	-0.0543468	0.956659	NA
ENSRNOG00000000716	13.953	0.619265	0.490653	1.26212	0.206904	0.321896	13.953	-0.182638	0.4714	-0.387437	0.698433	0.793775
ENSRNOG00000000718	5477.98	0.0529647	0.0678841	0.780223	0.435259	0.569657	5477.98	-0.224807	0.067977	-3.30711	0.000942653	0.00268462
ENSRNOG00000000720	127.48	-0.027633	0.149439	-0.184912	0.853298	0.905287	127.48	0.171127	0.147306	1.16171	0.245353	0.367751
ENSRNOG00000000723	2910.12	-0.254105	0.0580495	-4.37739	1.20107e-05	5.47752e-05	2910.12	0.182939	0.0581094	3.14819	0.00164284	0.00448212
ENSRNOG00000000726	0	NA	NA	NA	NA	NA	0	NA	NA	NA	NA	NA
ENSRNOG00000000728	3274.5	-0.916019	0.0583365	-15.7023	1.45829e-55	1.31812e-53	3274.5	0.656174	0.0586012	11.1973	4.20437e-29	7.34114e-28
ENSRNOG00000000729	628.718	-0.156635	0.077923	-2.01012	0.0444187	0.0910897	628.718	0.085884	0.0781538	1.09891	0.271808	0.398267
ENSRNOG00000000741	0.125227	0.11299	4.40736	0.0256367	0.979547	NA	0.125227	-0.135592	4.40746	-0.0307641	0.975458	NA
ENSRNOG00000000746	0.320262	-0.848769	2.92599	-0.290079	0.771756	NA	0.320262	1.73593	2.86443	0.606031	0.544494	NA
ENSRNOG00000000747	0.0801573	0.112997	4.40736	0.0256382	0.979546	NA	0.0801573	0.826196	4.40746	0.187454	0.851305	NA
ENSRNOG00000000748	1.81804	0.112458	1.28724	0.0873635	0.930383	NA	1.81804	1.02108	1.17166	0.871485	0.38349	0.517305
ENSRNOG00000000749	0	NA	NA	NA	NA	NA	0	NA	NA	NA	NA	NA
ENSRNOG00000000759	0.1858	2.00666	4.36514	0.459702	0.64573	NA	0.1858	-2.02927	4.36525	-0.464869	0.642025	NA
ENSRNOG00000000763	195.125	-0.38417	0.12982	-2.95925	0.00308392	0.00874077	195.125	0.476831	0.128791	3.70235	0.000213614	0.000678033
ENSRNOG00000000765	0	NA	NA	NA	NA	NA	0	NA	NA	NA	NA	NA
ENSRNOG00000000767	0.0972386	1.07478	4.40736	0.243861	0.807338	NA	0.0972386	-1.09738	4.40746	-0.248982	0.803375	NA
ENSRNOG00000000768	10.4473	0.028881	0.503306	0.0573826	0.95424	0.97091	10.4473	-0.716695	0.534099	-1.34188	0.179636	0.287297
ENSRNOG00000000774	3768.53	-0.259798	0.0481246	-5.39845	6.72174e-08	4.17829e-07	3768.53	0.411474	0.047897	8.5908	8.63629e-18	8.6827e-17
ENSRNOG00000000775	4.32375	0.519022	0.837144	0.619991	0.535264	0.661916	4.32375	0.540648	0.760917	0.710522	0.47738	0.605476
ENSRNOG00000000777	725.895	-0.0957351	0.0741901	-1.2904	0.196911	0.31017	725.895	-0.477191	0.0764887	-6.23871	4.41199e-10	2.66112e-09
ENSRNOG00000000778	108.458	-0.23902	0.175747	-1.36003	0.173821	0.281081	108.458	-0.0567799	0.179011	-0.317187	0.751101	0.830845
ENSRNOG00000000779	256.949	0.493584	0.126895	3.88971	0.000100365	0.000390069	256.949	-0.283015	0.125004	-2.26405	0.023571	0.0506007
ENSRNOG00000000780	1176.9	0.143065	0.062018	2.30682	0.0210647	0.048106	1176.9	-0.763193	0.0640141	-11.9223	9.06117e-33	1.81376e-31
ENSRNOG00000000781	87.8528	0.954428	0.192948	4.94655	7.55407e-07	4.12791e-06	87.8528	-0.714791	0.188722	-3.78753	0.000152152	0.000495603
ENSRNOG00000000782	5.37599	0.00492382	0.751185	0.00655474	0.99477	0.997284	5.37599	-0.409552	0.775525	-0.528096	0.597433	0.711897
ENSRNOG00000000783	0	NA	NA	NA	NA	NA	0	NA	NA	NA	NA	NA
ENSRNOG00000000785	491.361	-0.0577941	0.0854532	-0.676324	0.498835	0.628695	491.361	-0.0961776	0.0862071	-1.11566	0.264569	0.390015
ENSRNOG00000000786	241.737	0.249642	0.114157	2.18683	0.0287552	0.0629153	241.737	-0.803631	0.119072	-6.74912	1.48745e-11	1.00952e-10
ENSRNOG00000000787	64.8853	-0.985729	0.220111	-4.47833	7.52277e-06	3.54328e-05	64.8853	-1.18791	0.258015	-4.60404	4.14375e-06	1.66943e-05
ENSRNOG00000000790	0.723467	-0.012173	2.01303	-0.0060471	0.995175	NA	0.723467	0.505132	1.93681	0.260806	0.794242	NA
ENSRNOG00000000795	301.963	-0.00578925	0.108305	-0.0534534	0.957371	0.972921	301.963	-0.0877425	0.108795	-0.806497	0.419956	0.552902
ENSRNOG00000000796	13824.2	0.0727316	0.0487377	1.49231	0.135619	0.230742	13824.2	0.124787	0.0486562	2.56466	0.0103276	0.0242181
ENSRNOG00000000798	1702.81	0.272873	0.0667154	4.09011	4.31168e-05	0.000179015	1702.81	0.108906	0.0657915	1.65532	0.0978603	0.174348
ENSRNOG00000000799	7196.84	0.191285	0.0433255	4.41507	1.00978e-05	4.6721e-05	7196.84	-0.0840144	0.0432145	-1.94412	0.0518805	0.100961
ENSRNOG00000000800	2898.07	-0.152705	0.0496125	-3.07796	0.00208424	0.0061377	2898.07	0.161889	0.0495521	3.26705	0.00108674	0.00306567
ENSRNOG00000000801	121.032	-0.0549652	0.150909	-0.364227	0.715689	0.805813	121.032	-0.104188	0.152635	-0.682598	0.494861	0.62168
ENSRNOG00000000802	231.745	-0.105625	0.136554	-0.773499	0.439227	0.573337	231.745	1.1293	0.127158	8.88109	6.62061e-19	7.16259e-18
ENSRNOG00000000803	2404.39	-0.157557	0.0682433	-2.30876	0.020957	0.0479062	2404.39	0.0745055	0.0683197	1.09054	0.275474	0.402379
ENSRNOG00000000804	1332.76	0.155206	0.0649898	2.38816	0.0169328	0.0396161	1332.76	-0.0127767	0.0645001	-0.198088	0.842976	0.898855
ENSRNOG00000000805	46609.5	-1.10749	0.0725901	-15.2568	1.48449e-52	1.2096e-50	46609.5	0.925495	0.0726003	12.7478	3.20564e-37	7.52712e-36
ENSRNOG00000000808	3140.12	0.103391	0.0472507	2.18813	0.0286602	0.0627404	3140.12	-0.0221551	0.0470696	-0.470689	0.637863	0.74553
ENSRNOG00000000809	851.26	-0.280943	0.100066	-2.80757	0.00499164	0.0134539	851.26	-0.195216	0.101297	-1.92717	0.0539583	0.104524
ENSRNOG00000000811	8.26227	-0.65632	0.601658	-1.09085	0.275338	0.403309	8.26227	0.171047	0.623794	0.274204	0.783928	0.855985
ENSRNOG00000000812	1021.06	-0.152671	0.0869465	-1.75592	0.0791018	0.148213	1021.06	-0.280905	0.0880673	-3.18967	0.00142437	0.00393568
ENSRNOG00000000814	0	NA	NA	NA	NA	NA	0	NA	NA	NA	NA	NA
ENSRNOG00000000815	855.017	-0.65743	0.0712771	-9.22358	2.87347e-20	5.41962e-19	855.017	0.445687	0.0719754	6.19221	5.93278e-10	3.54114e-09
ENSRNOG00000000816	2055.51	-0.0949011	0.0685913	-1.38357	0.166489	0.271534	2055.51	0.301058	0.0682155	4.41334	1.01789e-05	3.9002e-05
ENSRNOG00000000818	233.618	-0.147549	0.115156	-1.2813	0.200089	0.313919	233.618	0.101313	0.115331	0.878456	0.379696	0.513357
ENSRNOG00000000821	22643.9	0.654473	0.0547016	11.9644	5.45781e-33	2.02416e-31	22643.9	-1.31008	0.0548452	-23.8869	4.18962e-126	8.00759e-124
ENSRNOG00000000823	1427.33	-0.0413205	0.0652083	-0.633669	0.526297	0.654203	1427.33	0.202816	0.0647292	3.1333	0.0017285	0.00469643
ENSRNOG00000000824	2083.44	-0.193411	0.0533259	-3.62696	0.000286782	0.00102499	2083.44	0.578724	0.0524845	11.0266	2.84491e-28	4.81603e-27
ENSRNOG00000000825	23.1303	-0.485349	0.356463	-1.36157	0.173334	0.280446	23.1303	0.788307	0.347883	2.26601	0.0234508	0.0504097
ENSRNOG00000000826	4097.2	-0.982535	0.0741423	-13.252	4.39245e-40	2.2494e-38	4097.2	-0.134459	0.0749446	-1.79412	0.0727943	0.135262
ENSRNOG00000000827	4391.77	0.831763	0.0624464	13.3196	1.77995e-40	9.3467e-39	4391.77	-0.869355	0.0624544	-13.9198	4.80014e-44	1.44614e-42
ENSRNOG00000000830	5316.66	0.348861	0.0574998	6.06717	1.30183e-09	9.90508e-09	5316.66	-0.386286	0.0575063	-6.71729	1.85134e-11	1.24274e-10
ENSRNOG00000000831	279.059	0.10272	0.113982	0.901197	0.367484	0.502069	279.059	0.333689	0.110391	3.0228	0.00250445	0.00661761
ENSRNOG00000000833	672.727	0.0812439	0.0910208	0.892586	0.372079	0.506876	672.727	-0.0930173	0.0909603	-1.02261	0.30649	0.436947
ENSRNOG00000000836	6.45507	1.60647	0.702224	2.28769	0.0221556	0.0502641	6.45507	-0.389162	0.612764	-0.635092	0.525368	0.650625
ENSRNOG00000000837	62.0167	0.087483	0.206445	0.42376	0.671741	0.772689	62.0167	-0.415527	0.212114	-1.95898	0.0501153	0.0979076
ENSRNOG00000000838	1.8583	0.11037	1.66333	0.066355	0.947095	NA	1.8583	1.84148	1.41734	1.29926	0.193856	0.305261
ENSRNOG00000000839	226.193	0.035213	0.125539	0.280495	0.779098	0.852488	226.193	0.370227	0.121806	3.03949	0.00236978	0.0062917
ENSRNOG00000000840	278.738	-0.0841609	0.106933	-0.787041	0.431258	0.565966	278.738	-1.37928	0.119609	-11.5316	9.14545e-31	1.69864e-29
ENSRNOG00000000841	6524.53	-0.0756282	0.0479077	-1.57862	0.114423	0.200707	6524.53	0.103094	0.0478636	2.15391	0.0312475	0.0648407
ENSRNOG00000000842	1409.89	0.144711	0.0565243	2.56015	0.0104627	0.0260401	1409.89	-0.888232	0.0588527	-15.0925	1.81509e-51	6.87916e-50
ENSRNOG00000000843	12.0141	-2.12336	0.585667	-3.62553	0.000288366	0.00102998	12.0141	1.45786	0.604629	2.41117	0.0159013	0.0356651
ENSRNOG00000000844	0.179559	0.11299	4.28998	0.026338	0.978988	NA	0.179559	0.826196	4.29008	0.192583	0.847286	NA
ENSRNOG00000000845	1538.8	0.288531	0.0679559	4.24586	2.17759e-05	9.51888e-05	1538.8	0.0467836	0.0670906	0.69732	0.485602	0.613126
ENSRNOG00000000846	0.0928999	1.07478	4.40736	0.243861	0.807338	NA	0.0928999	-1.09738	4.40746	-0.248982	0.803375	NA
ENSRNOG00000000847	3703.45	0.222336	0.0488558	4.55086	5.34258e-06	2.57568e-05	3703.45	-0.141792	0.048706	-2.91119	0.00360057	0.00924858
ENSRNOG00000000848	345.105	0.0462206	0.0957086	0.482931	0.629145	0.74052	345.105	0.135444	0.0942155	1.4376	0.150548	0.249386
ENSRNOG00000000850	26.9429	-0.132228	0.344879	-0.383405	0.70142	0.796005	26.9429	0.506772	0.334321	1.51583	0.129563	0.220371
ENSRNOG00000000851	8132.8	0.0362601	0.0557837	0.650012	0.515685	0.644888	8132.8	0.118856	0.0556842	2.13447	0.0328042	0.0675503
ENSRNOG00000000852	20289.3	-0.0892738	0.0583534	-1.52988	0.126046	0.217429	20289.3	-0.0602377	0.0583774	-1.03187	0.302135	0.432194
ENSRNOG00000000853	16.7255	-0.596542	0.384713	-1.55062	0.120994	0.209874	16.7255	-0.516749	0.420749	-1.22816	0.219385	0.337567
ENSRNOG00000000854	2.58176	-0.298752	1.0318	-0.289544	0.772165	0.847593	2.58176	0.437558	1.01852	0.4296	0.667486	0.769228
ENSRNOG00000000855	2.34532	-3.00434	1.29662	-2.31706	0.0205006	NA	2.34532	0.892062	1.44218	0.618551	0.536212	0.660694
ENSRNOG00000000857	17.3078	-0.00157468	0.412646	-0.00381605	0.996955	0.998144	17.3078	0.325345	0.401777	0.809764	0.418076	0.551242
ENSRNOG00000000858	81.8203	-0.603917	0.180822	-3.33984	0.000838281	0.00271138	81.8203	-0.74308	0.201487	-3.68798	0.000226044	0.00071519
ENSRNOG00000000860	1352.88	1.08694	0.0923471	11.7701	5.56522e-32	1.97119e-30	1352.88	-2.17924	0.0952774	-22.8726	8.70869e-116	1.39457e-113
ENSRNOG00000000861	1.74019	-1.24145	1.51501	-0.81943	0.412541	NA	1.74019	2.03405	1.45555	1.39745	0.162278	0.264826
ENSRNOG00000000866	1308.88	-0.0419518	0.0643028	-0.65241	0.514137	0.643537	1308.88	-0.246229	0.0650666	-3.78426	0.000154165	0.000501699
ENSRNOG00000000867	3199.8	0.373443	0.0584826	6.38555	1.70784e-10	1.43836e-09	3199.8	-0.167658	0.0581658	-2.88242	0.0039463	0.0100538
ENSRNOG00000000868	8.71577	0.356594	0.564072	0.632177	0.527271	0.654971	8.71577	0.385742	0.527089	0.731834	0.46427	0.593442
ENSRNOG00000000869	1463.96	0.829179	0.0627753	13.2087	7.8171e-40	3.88296e-38	1463.96	-0.81147	0.0626398	-12.9545	2.21492e-38	5.3858e-37
ENSRNOG00000000871	0.0928999	1.07478	4.40736	0.243861	0.807338	NA	0.0928999	-1.09738	4.40746	-0.248982	0.803375	NA
ENSRNOG00000000872	3.43528	0.750731	0.931338	0.806078	0.420198	0.555196	3.43528	0.136522	0.852899	0.160068	0.872828	0.921653
ENSRNOG00000000873	0.0896233	-0.848744	4.40736	-0.192574	0.847292	NA	0.0896233	-0.135592	4.40746	-0.0307641	0.975458	NA
ENSRNOG00000000875	43356.8	1.82216	0.170674	10.6763	1.31469e-26	3.41387e-25	43356.8	-2.68265	0.170723	-15.7135	1.2228e-55	5.42028e-54
ENSRNOG00000000878	2.47437	-0.946601	1.22345	-0.773716	0.439099	0.5733	2.47437	1.19043	1.20605	0.987051	0.323618	0.455087
ENSRNOG00000000879	1000.63	0.294959	0.0667215	4.42074	9.83623e-06	4.56001e-05	1000.63	-0.000513156	0.0655116	-0.00783306	0.99375	0.995206
ENSRNOG00000000881	227.639	0.345984	0.119739	2.88949	0.00385863	0.0106983	227.639	0.175428	0.114711	1.52929	0.126191	0.215815
ENSRNOG00000000885	851.311	-1.031	0.107208	-9.61682	6.78993e-22	1.41096e-20	851.311	0.657955	0.108043	6.08974	1.13092e-09	6.59303e-09
ENSRNOG00000000886	0.259105	0.112992	3.79036	0.0298104	0.976218	NA	0.259105	1.71943	3.74467	0.459166	0.646115	NA
ENSRNOG00000000887	2.3772	-0.0525508	1.11183	-0.0472653	0.962302	0.975554	2.3772	-0.363433	1.14855	-0.316429	0.751677	0.831254
ENSRNOG00000000888	2242.35	0.045705	0.0699986	0.652942	0.513793	0.643253	2242.35	-0.406251	0.0705041	-5.76209	8.308e-09	4.46147e-08
ENSRNOG00000000889	13.1662	0.297893	0.462665	0.643864	0.519663	0.648687	13.1662	-0.0979099	0.452745	-0.216258	0.828786	0.889594
ENSRNOG00000000891	812.049	0.307983	0.0805538	3.82332	0.000131667	0.000500783	812.049	-0.592779	0.0815804	-7.26619	3.69773e-13	2.82454e-12
ENSRNOG00000000893	2626.45	-0.0155799	0.0694635	-0.224289	0.822532	0.883536	2626.45	-0.0104633	0.0694596	-0.150638	0.880261	0.925892
ENSRNOG00000000894	8839.92	0.212108	0.0540217	3.92634	8.6249e-05	0.000339516	8839.92	-0.323903	0.0540644	-5.99107	2.08469e-09	1.18237e-08
ENSRNOG00000000895	1110.64	0.222733	0.0667137	3.33865	0.000841875	0.00272141	1110.64	0.135126	0.0654473	2.06466	0.0389555	0.0784273
ENSRNOG00000000896	5.94873	-0.349938	0.731583	-0.478329	0.632416	0.742374	5.94873	-0.557366	0.776688	-0.71762	0.472992	0.601304
ENSRNOG00000000897	8.58672	-0.826599	0.539849	-1.53117	0.125728	0.216989	8.58672	-0.00782455	0.573291	-0.0136485	0.98911	0.992685
ENSRNOG00000000899	524.4	-0.177413	0.0843107	-2.10427	0.0353545	0.0749646	524.4	0.313432	0.0834747	3.75481	0.000173471	0.000559306
ENSRNOG00000000900	453.708	-0.333477	0.0850911	-3.91906	8.88967e-05	0.000349107	453.708	0.595136	0.0833844	7.13726	9.52079e-13	7.04546e-12
ENSRNOG00000000901	519.75	0.00868295	0.07568	0.114732	0.908657	0.941167	519.75	-0.440484	0.0781683	-5.63508	1.7498e-08	9.10502e-08
ENSRNOG00000000902	7303.53	0.302178	0.0483883	6.24485	4.24199e-10	3.39462e-09	7303.53	0.327587	0.0479246	6.83547	8.1735e-12	5.65307e-11
ENSRNOG00000000903	962.828	0.247587	0.0966198	2.56249	0.0103925	0.025889	962.828	0.520872	0.0945399	5.50955	3.5976e-08	1.80744e-07
ENSRNOG00000000904	1.08447	0.218761	1.72319	0.126951	0.898979	NA	1.08447	0.565963	1.63067	0.347075	0.728535	0.815678
ENSRNOG00000000905	7.36802	-0.87669	0.596647	-1.46936	0.141735	0.239033	7.36802	0.343508	0.620921	0.553224	0.58011	0.697733
ENSRNOG00000000906	146.416	-0.346337	0.150706	-2.2981	0.0215559	0.0490922	146.416	0.821699	0.145527	5.64636	1.63882e-08	8.54757e-08
ENSRNOG00000000907	13.6543	-1.81455	0.568136	-3.19386	0.00140382	0.00430888	13.6543	1.24236	0.58278	2.13177	0.0330254	0.0679114
ENSRNOG00000000909	1126.3	0.25299	0.0651098	3.88559	0.000102082	0.000396185	1126.3	0.577293	0.0621956	9.28189	1.66491e-20	1.96115e-19
ENSRNOG00000000913	1866.08	-0.00966441	0.0690719	-0.139918	0.888725	0.928524	1866.08	1.36762	0.0663666	20.607	2.37526e-94	2.54339e-92
ENSRNOG00000000916	1.56333	0.953943	1.46356	0.651795	0.514533	NA	1.56333	-0.153694	1.34937	-0.1139	0.909317	0.943997
ENSRNOG00000000917	9.02268	-0.953306	0.583082	-1.63494	0.102061	0.18318	9.02268	0.723065	0.591233	1.22298	0.221338	0.339924
ENSRNOG00000000918	576.074	0.714846	0.185439	3.85489	0.00011578	0.000444757	576.074	0.228976	0.182847	1.25228	0.210468	0.326531
ENSRNOG00000000920	4.2931	-1.33827	0.839586	-1.59397	0.110943	0.195954	4.2931	0.467999	0.884099	0.529352	0.596562	0.711145
ENSRNOG00000000921	3376.39	0.0855062	0.0532307	1.60633	0.108201	0.192115	3376.39	0.544773	0.0523492	10.4065	2.31505e-25	3.48139e-24
ENSRNOG00000000922	572.034	0.0931415	0.082209	1.13299	0.257221	0.382237	572.034	-0.463974	0.0839973	-5.52367	3.3199e-08	1.67313e-07
ENSRNOG00000000923	6260.82	0.356572	0.0560374	6.36311	1.97715e-10	1.65172e-09	6260.82	-0.0664634	0.0558046	-1.191	0.233653	0.354519
ENSRNOG00000000924	2659.27	0.64689	0.0686695	9.42034	4.49611e-21	8.94949e-20	2659.27	-0.788638	0.0688284	-11.458	2.14322e-30	3.92334e-29
ENSRNOG00000000925	639.74	0.331105	0.0769927	4.30047	1.7044e-05	7.60313e-05	639.74	-0.000623699	0.075121	-0.00830259	0.993376	0.995049
ENSRNOG00000000926	1017.75	0.238256	0.0792355	3.00693	0.00263897	0.0076074	1017.75	-0.232249	0.0791318	-2.93496	0.00333589	0.00861101
ENSRNOG00000000931	1956.39	-0.30749	0.0644948	-4.76767	1.86373e-06	9.59476e-06	1956.39	0.257458	0.0645362	3.98935	6.62536e-05	0.000227567
ENSRNOG00000000934	5.73286	-0.33073	0.689979	-0.479333	0.631702	0.742072	5.73286	-0.930447	0.79147	-1.17559	0.239757	0.361466
ENSRNOG00000000936	537.168	-0.255107	0.0779345	-3.27336	0.00106278	0.00336128	537.168	-0.056816	0.0795443	-0.714269	0.475061	0.603287
ENSRNOG00000000937	271.577	0.35119	0.123943	2.83348	0.00460436	0.0125223	271.577	0.0324697	0.120905	0.268556	0.788272	0.859076
ENSRNOG00000000938	6614.81	0.487324	0.0666992	7.3063	2.74598e-13	2.98824e-12	6614.81	-0.264871	0.0665533	-3.97983	6.89651e-05	0.000236105
ENSRNOG00000000940	531.353	0.0365421	0.0867062	0.421448	0.673428	0.774003	531.353	-0.0848944	0.0868118	-0.977913	0.328117	0.460213
ENSRNOG00000000942	655.668	-0.401738	0.0807204	-4.9769	6.46094e-07	3.55524e-06	655.668	0.248857	0.0812569	3.06259	0.00219428	0.005859
ENSRNOG00000000943	0.257315	1.0434	3.75526	0.277851	0.781127	NA	0.257315	-2.02776	3.75533	-0.539968	0.589219	NA
ENSRNOG00000000947	0	NA	NA	NA	NA	NA	0	NA	NA	NA	NA	NA
ENSRNOG00000000949	29.157	-0.24254	0.352422	-0.688211	0.49132	0.622228	29.157	1.02941	0.331057	3.10947	0.00187426	0.00506614
ENSRNOG00000000952	0	NA	NA	NA	NA	NA	0	NA	NA	NA	NA	NA
ENSRNOG00000000954	960.36	0.169353	0.0799515	2.11819	0.0341588	0.0728776	960.36	-0.00282611	0.0793418	-0.0356194	0.971586	0.981174
ENSRNOG00000000955	890.662	-0.263267	0.0671145	-3.92265	8.75798e-05	0.000344181	890.662	-0.0752309	0.0683579	-1.10054	0.271095	0.397486
ENSRNOG00000000956	58.5966	-0.105588	0.238608	-0.442518	0.658114	0.760984	58.5966	0.484471	0.231904	2.0891	0.0366984	0.0744735
ENSRNOG00000000957	5638.03	0.081877	0.0657912	1.2445	0.213317	0.329856	5638.03	-0.514594	0.0660616	-7.78962	6.72133e-15	5.69455e-14
ENSRNOG00000000958	0.162225	0.112988	4.40736	0.0256363	0.979547	NA	0.162225	1.70426	4.36944	0.39004	0.696507	NA
ENSRNOG00000000961	1.26841	0.99148	1.82665	0.542786	0.587277	NA	1.26841	0.877544	1.57195	0.558253	0.576671	0.695012
ENSRNOG00000000962	705.073	0.126775	0.0879549	1.44137	0.149481	0.249341	705.073	0.222907	0.0864077	2.57972	0.00988818	0.0233014
ENSRNOG00000000963	12.4016	-0.626877	0.480258	-1.30529	0.191794	0.304138	12.4016	0.49377	0.484577	1.01897	0.308216	0.438775
ENSRNOG00000000964	33.1279	0.30219	0.362675	0.833226	0.404717	0.539091	33.1279	0.422791	0.344483	1.22732	0.219702	0.337878
ENSRNOG00000000967	1476.34	0.433325	0.0658455	6.58094	4.67494e-11	4.14628e-10	1476.34	-0.804067	0.0667487	-12.0462	2.03171e-33	4.17982e-32
ENSRNOG00000000968	2503.24	0.0920437	0.046161	1.99397	0.046155	0.0941253	2503.24	-0.0574568	0.0460319	-1.24819	0.21196	0.32853
ENSRNOG00000000969	5.1116	0.65164	0.705579	0.923554	0.355719	0.490411	5.1116	-0.379326	0.684442	-0.554213	0.579433	0.697321
ENSRNOG00000000973	0.227361	0.112997	3.5464	0.0318625	0.974582	NA	0.227361	1.72378	3.49706	0.492923	0.622067	NA
ENSRNOG00000000974	429.844	-0.375688	0.114642	-3.27706	0.00104893	0.00332129	429.844	-0.162887	0.117089	-1.39115	0.164181	0.267466
ENSRNOG00000000975	972.352	-0.221953	0.0809147	-2.74305	0.00608718	0.0160766	972.352	0.392221	0.0803176	4.88338	1.04284e-06	4.47199e-06
ENSRNOG00000000977	653.192	0.0909778	0.0744695	1.22168	0.221829	0.339968	653.192	0.0928469	0.0734206	1.26459	0.206019	0.32072
ENSRNOG00000000978	0.0816654	1.07478	4.40736	0.243861	0.807338	NA	0.0816654	-1.09738	4.40746	-0.248982	0.803375	NA
ENSRNOG00000000979	263.302	0.251846	0.11141	2.26054	0.023788	0.0534907	263.302	-0.189605	0.110692	-1.71292	0.086728	0.157401
ENSRNOG00000000981	1144.03	0.162026	0.0611922	2.64782	0.00810118	0.0207465	1144.03	-0.505325	0.06229	-8.11246	4.96057e-16	4.50098e-15
ENSRNOG00000000982	1551.52	0.345668	0.0634038	5.45185	4.98472e-08	3.15064e-07	1551.52	0.0787149	0.0622401	1.2647	0.20598	0.320688
ENSRNOG00000000983	408.082	-0.28975	0.100985	-2.86923	0.00411471	0.0113341	408.082	0.970099	0.0969603	10.0051	1.44726e-23	1.99419e-22
ENSRNOG00000000985	321.243	-0.258456	0.102971	-2.51	0.0120733	0.0295027	321.243	0.11154	0.103833	1.07423	0.282721	0.410737
ENSRNOG00000000986	16.1135	0.00459468	0.484102	0.00949114	0.992427	0.995799	16.1135	1.15339	0.447851	2.5754	0.0100125	0.0235443
ENSRNOG00000000987	420.59	0.107447	0.0999306	1.07522	0.282278	0.411271	420.59	-0.127007	0.0998967	-1.27138	0.203593	0.317654
ENSRNOG00000000988	1064.71	-0.103731	0.070013	-1.4816	0.138447	0.234541	1064.71	0.387571	0.0689938	5.61747	1.93776e-08	1.00419e-07
ENSRNOG00000000989	2295.35	0.274856	0.0555973	4.94369	7.66577e-07	4.1848e-06	2295.35	0.228808	0.0545306	4.19596	2.7172e-05	9.8147e-05
ENSRNOG00000000990	4180.64	0.0319474	0.0793452	0.402638	0.687214	0.785083	4180.64	-0.109003	0.0793796	-1.37319	0.169694	0.274659
ENSRNOG00000000991	5300.36	0.074046	0.0536148	1.38107	0.167256	0.272517	5300.36	0.132307	0.0534191	2.47677	0.0132577	0.0303445
ENSRNOG00000000993	0.420979	0.908792	2.68634	0.338301	0.735136	NA	0.420979	-0.0224268	2.61924	-0.00856232	0.993168	NA
ENSRNOG00000000994	210.876	0.024634	0.117451	0.209739	0.833872	0.891486	210.876	0.0914451	0.116099	0.787647	0.430903	0.563133
ENSRNOG00000000996	2603.53	0.369907	0.0443201	8.34627	7.045e-17	1.047e-15	2603.53	-0.234478	0.0439651	-5.33328	9.6454e-08	4.62745e-07
ENSRNOG00000000999	2367.06	0.0212688	0.0488239	0.435622	0.663111	0.765317	2367.06	-0.0842306	0.0488984	-1.72256	0.0849672	0.154838
ENSRNOG00000001001	0.184592	-0.848754	4.24546	-0.19992	0.841543	NA	0.184592	-0.135592	4.24556	-0.0319374	0.974522	NA
ENSRNOG00000001003	711.037	0.0651735	0.0813784	0.800869	0.423207	0.558191	711.037	-0.118074	0.0814923	-1.4489	0.147366	0.245036
ENSRNOG00000001004	6652.09	-0.362847	0.0705813	-5.14084	2.73509e-07	1.57854e-06	6652.09	0.328244	0.0705835	4.65043	3.31243e-06	1.34949e-05
ENSRNOG00000001005	90.6152	2.89824	0.252375	11.4839	1.58996e-30	5.0576e-29	90.6152	-3.68647	0.275856	-13.3637	9.85198e-41	2.59052e-39
ENSRNOG00000001006	24.1273	0.723402	0.379056	1.90843	0.0563354	0.111531	24.1273	0.413992	0.34534	1.19879	0.230608	0.351052
ENSRNOG00000001007	2088.75	-0.208355	0.0606686	-3.43431	0.00059407	0.00198315	2088.75	-0.203385	0.0613965	-3.31265	0.000924157	0.00263614
ENSRNOG00000001009	2170.83	-0.0703596	0.0643611	-1.0932	0.274306	0.4021	2170.83	0.0171502	0.0644067	0.26628	0.790024	0.860141
ENSRNOG00000001010	1233.17	0.166965	0.0648167	2.57595	0.0099964	0.025019	1233.17	-0.116641	0.0645779	-1.80621	0.0708861	0.132186
ENSRNOG00000001011	2.43809	-2.10857	1.33018	-1.58518	0.112926	0.198565	2.43809	2.04945	1.33232	1.53826	0.123986	0.212624
ENSRNOG00000001017	54.0471	-0.802753	0.25611	-3.13441	0.00172197	0.00518441	54.0471	0.908604	0.254037	3.57666	0.000348015	0.00106599
ENSRNOG00000001019	1271.54	0.373188	0.0630304	5.92075	3.20474e-09	2.33214e-08	1271.54	-0.168764	0.0622991	-2.70893	0.00675001	0.0164313
ENSRNOG00000001023	0	NA	NA	NA	NA	NA	0	NA	NA	NA	NA	NA
ENSRNOG00000001027	0	NA	NA	NA	NA	NA	0	NA	NA	NA	NA	NA
ENSRNOG00000001030	29484.4	1.16098	0.0525639	22.087	4.21871e-108	2.25102e-105	29484.4	-1.18215	0.052562	-22.4907	5.12053e-112	7.5221e-110
ENSRNOG00000001031	0.408797	-0.751515	2.70581	-0.277741	0.781211	NA	0.408797	-1.09739	2.76459	-0.396943	0.69141	NA
ENSRNOG00000001032	2196.21	0.32082	0.0590734	5.43086	5.60829e-08	3.52591e-07	2196.21	-0.0592042	0.0584979	-1.01208	0.311502	0.442305
ENSRNOG00000001033	855.964	0.0950745	0.065804	1.44481	0.148511	0.247958	855.964	0.0967213	0.0648726	1.49094	0.135976	0.229206
ENSRNOG00000001034	1183.06	0.0779396	0.0581484	1.34036	0.18013	0.289303	1183.06	-0.328657	0.0589619	-5.57405	2.48886e-08	1.27308e-07
ENSRNOG00000001035	485.203	0.0293364	0.0810794	0.361822	0.717485	0.807176	485.203	-0.289481	0.0825264	-3.50774	0.000451934	0.00136109
ENSRNOG00000001036	7.13427	-1.46329	0.935978	-1.56338	0.117963	0.205696	7.13427	3.06725	0.871141	3.52096	0.000429992	0.00129874
ENSRNOG00000001037	713.414	-0.159366	0.078205	-2.0378	0.0415704	0.086038	713.414	0.0406182	0.0785956	0.5168	0.605296	0.718281
ENSRNOG00000001039	1093.51	0.261689	0.0590106	4.4346	9.2243e-06	4.28352e-05	1093.51	-0.145388	0.0584611	-2.48692	0.0128856	0.0295766
ENSRNOG00000001040	761.512	0.219453	0.0690747	3.17703	0.00148791	0.00453918	761.512	0.0448541	0.067674	0.662796	0.507461	0.633391
ENSRNOG00000001043	528.689	0.0716162	0.0799298	0.895988	0.370259	0.504817	528.689	-0.168827	0.0803532	-2.10106	0.0356354	0.0725983
ENSRNOG00000001044	1036.93	0.427057	0.0674336	6.333	2.40438e-10	1.99954e-09	1036.93	-0.578671	0.0678958	-8.52292	1.55578e-17	1.54319e-16
ENSRNOG00000001047	615.197	-0.0957098	0.076881	-1.24491	0.213165	0.329653	615.197	-0.352065	0.0790187	-4.45546	8.37117e-06	3.24319e-05
ENSRNOG00000001048	2.534	0.346202	1.10676	0.312806	0.754428	0.835163	2.534	0.623397	1.01013	0.617144	0.537139	0.661607
ENSRNOG00000001049	30931.9	-0.137342	0.0655793	-2.09429	0.0362344	0.0764287	30931.9	-0.424955	0.0656431	-6.47371	9.56272e-11	6.09675e-10
ENSRNOG00000001050	2094.4	0.0902729	0.0510323	1.76894	0.0769045	0.144834	2094.4	0.117314	0.0504937	2.32334	0.020161	0.0440572
ENSRNOG00000001052	3307.24	-0.177645	0.0475522	-3.7358	0.000187123	0.000693212	3307.24	-0.0465984	0.0478504	-0.973836	0.330138	0.462321
ENSRNOG00000001053	13098.2	0.159013	0.0396052	4.01495	5.94585e-05	0.000239996	13098.2	0.00137894	0.0395167	0.0348951	0.972163	0.981607
ENSRNOG00000001055	3707.64	-0.330181	0.0689458	-4.78899	1.67622e-06	8.71075e-06	3707.64	-0.109314	0.0693305	-1.57671	0.114863	0.199533
ENSRNOG00000001056	386.438	-0.136184	0.0876005	-1.5546	0.120041	0.208613	386.438	-0.095213	0.0890833	-1.06881	0.285156	0.413463
ENSRNOG00000001057	136.193	-0.568598	0.166576	-3.41345	0.00064147	0.00212424	136.193	0.111301	0.170602	0.652401	0.514142	0.639933
ENSRNOG00000001058	2260.56	0.15322	0.0563859	2.71736	0.00658059	0.0172613	2260.56	-0.862579	0.057785	-14.9274	2.18654e-50	7.8835e-49
ENSRNOG00000001059	989.042	-0.206859	0.0668125	-3.09612	0.00196073	0.00581748	989.042	0.157334	0.0668974	2.35187	0.0186792	0.0412143
ENSRNOG00000001060	466.859	-0.0874441	0.106261	-0.82292	0.410554	0.544978	466.859	-1.11798	0.112396	-9.94675	2.60555e-23	3.5381e-22
ENSRNOG00000001061	269.225	0.076787	0.116519	0.659006	0.509892	0.639288	269.225	-0.00980793	0.115805	-0.0846937	0.932505	0.955733
ENSRNOG00000001062	1708.64	0.0624909	0.0582905	1.07206	0.283694	0.412752	1708.64	-0.411409	0.0590943	-6.96191	3.35695e-12	2.39446e-11
ENSRNOG00000001064	4427.32	0.0726099	0.0487671	1.48891	0.13651	0.2319	4427.32	0.146007	0.0484907	3.01102	0.00260369	0.00686146
ENSRNOG00000001065	1069.92	0.0441283	0.0673921	0.6548	0.512597	0.642046	1069.92	0.21472	0.0664536	3.23112	0.00123306	0.00344617
ENSRNOG00000001066	15.8403	-0.248832	0.420556	-0.591675	0.554068	0.677072	15.8403	0.477456	0.412377	1.15782	0.246939	0.36966
ENSRNOG00000001068	5334.56	0.299688	0.0514023	5.83025	5.5345e-09	3.93071e-08	5334.56	-0.0610053	0.0511638	-1.19235	0.233123	0.353986
ENSRNOG00000001069	2681.91	0.145538	0.0542321	2.68361	0.00728325	0.0189006	2681.91	-0.0845728	0.0540836	-1.56374	0.117878	0.203782
ENSRNOG00000001070	6450.99	-0.0846351	0.0605896	-1.39686	0.162456	0.266324	6450.99	-0.0468308	0.0606508	-0.772137	0.440033	0.571795
ENSRNOG00000001071	0.0715157	-0.848744	4.40736	-0.192574	0.847292	NA	0.0715157	-0.135592	4.40746	-0.0307641	0.975458	NA
ENSRNOG00000001072	3644.17	-0.430525	0.0601762	-7.15441	8.40354e-13	8.74233e-12	3644.17	0.300485	0.0602829	4.98459	6.2093e-07	2.73397e-06
ENSRNOG00000001073	326.86	-0.0677709	0.100729	-0.672807	0.50107	0.630569	326.86	-0.512182	0.10486	-4.88442	1.03735e-06	4.45169e-06
ENSRNOG00000001074	462.325	0.00813739	0.0866239	0.0939393	0.925157	0.951738	462.325	-0.0386438	0.0866634	-0.445907	0.655664	0.759939
ENSRNOG00000001079	596.651	0.760806	0.0867158	8.77355	1.73114e-18	2.93389e-17	596.651	-0.365009	0.0844613	-4.32161	1.54895e-05	5.79286e-05
ENSRNOG00000001080	963.837	0.0417399	0.0702995	0.593745	0.552683	0.675878	963.837	0.159241	0.0694896	2.29158	0.0219299	0.0475198
ENSRNOG00000001081	90.9985	0.0831627	0.178002	0.4672	0.640357	0.748667	90.9985	0.205083	0.173135	1.18452	0.236206	0.357385
ENSRNOG00000001082	33.0991	1.25303	0.290031	4.32033	1.55797e-05	6.98573e-05	33.0991	-1.50641	0.297857	-5.05749	4.24802e-07	1.9063e-06
ENSRNOG00000001083	3593.33	0.0221049	0.054604	0.404823	0.685608	0.78368	3593.33	-0.163823	0.0547426	-2.99261	0.002766	0.00725906
ENSRNOG00000001086	1271.43	0.269044	0.0620506	4.33589	1.45173e-05	6.54306e-05	1271.43	-0.267684	0.0619642	-4.31998	1.56046e-05	5.82959e-05
ENSRNOG00000001088	492.309	0.242037	0.0983782	2.46027	0.0138831	0.0332908	492.309	0.0520414	0.0967311	0.538001	0.590577	0.706474
ENSRNOG00000001089	500.523	0.0583626	0.09448	0.617724	0.536757	0.662921	500.523	-0.327873	0.0957388	-3.42466	0.000615565	0.00180764
ENSRNOG00000001090	2365.32	0.106144	0.0582988	1.82068	0.0686549	0.131743	2365.32	-0.370544	0.0587152	-6.31088	2.7746e-10	1.70005e-09
ENSRNOG00000001091	2007.11	0.523385	0.056478	9.26708	1.9132e-20	3.65431e-19	2007.11	-0.407723	0.0561373	-7.26295	3.78726e-13	2.89169e-12
ENSRNOG00000001092	47.0396	1.55087	0.255097	6.07952	1.20542e-09	9.21814e-09	47.0396	-2.20438	0.273929	-8.04729	8.46493e-16	7.59153e-15
ENSRNOG00000001094	244.714	-0.321948	0.110694	-2.90844	0.00363232	0.0101336	244.714	0.154531	0.111956	1.38029	0.167498	0.271946
ENSRNOG00000001095	0	NA	NA	NA	NA	NA	0	NA	NA	NA	NA	NA
ENSRNOG00000001098	4534.8	-0.543743	0.0614823	-8.84389	9.24389e-19	1.60444e-17	4534.8	0.36162	0.0616078	5.8697	4.3658e-09	2.40403e-08
ENSRNOG00000001099	285.639	-0.242573	0.102554	-2.36532	0.0180144	0.0418919	285.639	0.323866	0.101712	3.18414	0.00145183	0.00400719
ENSRNOG00000001101	2066.78	-0.129132	0.0514003	-2.51229	0.0119951	0.0293508	2066.78	-0.0382233	0.0517167	-0.739091	0.459852	0.589447
ENSRNOG00000001103	526.285	-0.278261	0.0995005	-2.79658	0.00516462	0.0138772	526.285	1.13807	0.0955644	11.909	1.06297e-32	2.12058e-31
ENSRNOG00000001104	587.894	-0.377875	0.113109	-3.34082	0.000835313	0.0027039	587.894	0.388097	0.112981	3.43505	0.000592447	0.00174552
ENSRNOG00000001106	1879.32	-0.0116162	0.0582215	-0.199518	0.841858	0.897389	1879.32	0.121366	0.057913	2.09567	0.0361115	0.0733914
ENSRNOG00000001107	69.3118	-0.157924	0.223876	-0.705411	0.480554	0.612203	69.3118	0.112971	0.224182	0.503926	0.614313	0.725543
ENSRNOG00000001108	1735.96	-0.191999	0.0641194	-2.99439	0.00274992	0.00789285	1735.96	0.102403	0.0642503	1.59382	0.110977	0.193905
ENSRNOG00000001110	122.48	-0.176476	0.191497	-0.92156	0.356758	0.491434	122.48	0.534146	0.187705	2.84566	0.00443197	0.0111837
ENSRNOG00000001111	395.489	-0.214539	0.10471	-2.04889	0.0404731	0.0840298	395.489	-0.0132815	0.105834	-0.125494	0.900133	0.938526
ENSRNOG00000001113	7.61471	0.828344	0.637509	1.29934	0.193826	0.306849	7.61471	0.429273	0.571345	0.751338	0.45245	0.582944
ENSRNOG00000001114	1113.08	0.126267	0.0640175	1.97239	0.048565	0.0983729	1113.08	0.451602	0.0618646	7.29984	2.88111e-13	2.21792e-12
ENSRNOG00000001115	14.8743	-0.486462	0.417571	-1.16498	0.244027	0.366483	14.8743	0.420606	0.419055	1.0037	0.315522	0.446706
ENSRNOG00000001117	164.206	0.292275	0.162792	1.79538	0.0725924	0.138031	164.206	0.139863	0.158293	0.883574	0.376926	0.510972
ENSRNOG00000001120	1843.09	-0.248179	0.0581398	-4.26866	1.96655e-05	8.67201e-05	1843.09	0.469176	0.0576092	8.14412	3.82046e-16	3.48524e-15
ENSRNOG00000001123	423.026	0.0628171	0.0880964	0.713049	0.475816	0.607946	423.026	-0.013465	0.087615	-0.153684	0.877859	0.924623
ENSRNOG00000001124	313.874	0.451055	0.114326	3.94535	7.96827e-05	0.000315772	313.874	-0.0181141	0.111008	-0.163179	0.870378	0.919905
ENSRNOG00000001126	606.346	0.400362	0.106983	3.7423	0.000182346	0.000676729	606.346	0.127726	0.104749	1.21935	0.22271	0.34153
ENSRNOG00000001128	1431.61	-0.761649	0.0751364	-10.1369	3.78959e-24	8.83263e-23	1431.61	1.46476	0.0733577	19.9674	1.05824e-88	1.01676e-86
ENSRNOG00000001129	1578.97	-0.148635	0.0651695	-2.28075	0.0225633	0.0510909	1578.97	0.282897	0.064779	4.36711	1.25901e-05	4.76672e-05
ENSRNOG00000001130	5.94531	-0.198309	0.692489	-0.286371	0.774594	0.849368	5.94531	0.565529	0.671936	0.84164	0.399989	0.534251
ENSRNOG00000001134	350.368	0.148059	0.099763	1.48411	0.137781	0.233628	350.368	-0.0359066	0.0988289	-0.363321	0.716365	0.807251
ENSRNOG00000001135	4130.58	0.414866	0.04839	8.57338	1.00488e-17	1.59212e-16	4130.58	-0.459841	0.0484113	-9.49862	2.12693e-21	2.62361e-20
ENSRNOG00000001136	6982.33	0.571189	0.0619868	9.21469	3.12179e-20	5.8679e-19	6982.33	-0.425223	0.0618791	-6.87183	6.33819e-12	4.42503e-11
ENSRNOG00000001138	529.618	-0.071531	0.102228	-0.699721	0.484102	0.615688	529.618	-0.0460317	0.102619	-0.448569	0.653743	0.758455
ENSRNOG00000001139	2037.08	0.0357936	0.0504661	0.70926	0.478163	0.610097	2037.08	0.0650078	0.0501625	1.29594	0.194995	0.306502
ENSRNOG00000001141	6.69563	0.0504097	0.599143	0.0841362	0.932948	0.957135	6.69563	-1.91591	0.725119	-2.64219	0.00823712	0.0197247
ENSRNOG00000001142	1656.96	-0.505369	0.061013	-8.28299	1.20124e-16	1.74449e-15	1656.96	0.412163	0.0611661	6.73842	1.60119e-11	1.08135e-10
ENSRNOG00000001143	927.113	0.807875	0.0828062	9.75621	1.7352e-22	3.71786e-21	927.113	-1.43572	0.0850476	-16.8814	6.16985e-64	3.37443e-62
ENSRNOG00000001145	13.0288	1.69937	0.533202	3.1871	0.00143708	0.00439873	13.0288	0.0330557	0.439405	0.0752284	0.940033	0.959906
ENSRNOG00000001148	20524.6	0.340158	0.0775817	4.38452	1.16243e-05	5.31806e-05	20524.6	-0.211674	0.0775561	-2.72931	0.00634672	0.0155155
ENSRNOG00000001149	1851.39	0.0493116	0.0643928	0.765794	0.443799	0.578022	1851.39	-0.0601849	0.0643585	-0.935151	0.34971	0.482504
ENSRNOG00000001151	73.8526	-0.0372984	0.201424	-0.185173	0.853093	0.90523	73.8526	-0.22395	0.205396	-1.09034	0.275565	0.402479
ENSRNOG00000001152	10.8884	-1.06409	0.4749	-2.24067	0.0250474	0.0558593	10.8884	-0.436752	0.537652	-0.812331	0.416602	0.549769
ENSRNOG00000001153	1.62993	0.551123	1.3714	0.401868	0.687781	NA	1.62993	0.689711	1.2111	0.569491	0.569023	0.688409
ENSRNOG00000001156	26.5334	-0.131898	0.356009	-0.370491	0.711017	0.802794	26.5334	0.634732	0.343885	1.84577	0.0649258	0.122602
ENSRNOG00000001157	4.01796	0.726397	0.853995	0.850587	0.394999	0.529901	4.01796	-0.0277929	0.791016	-0.0351357	0.971972	0.981469
ENSRNOG00000001158	1815.01	0.995199	0.0618932	16.0793	3.56481e-58	3.732e-56	1815.01	-0.609033	0.0608183	-10.014	1.32322e-23	1.82894e-22
ENSRNOG00000001159	0.417326	-0.75313	2.50317	-0.30087	0.763513	NA	0.417326	-1.09739	2.56696	-0.427505	0.669012	NA
ENSRNOG00000001160	400.516	-0.211346	0.0944782	-2.23698	0.0252878	0.056312	400.516	-0.238515	0.0970739	-2.45705	0.0140085	0.0318863
ENSRNOG00000001161	974.764	0.134845	0.0746499	1.80636	0.0708618	0.135334	974.764	-1.01008	0.0776434	-13.0092	1.08411e-38	2.67268e-37
ENSRNOG00000001162	0	NA	NA	NA	NA	NA	0	NA	NA	NA	NA	NA
ENSRNOG00000001163	780.344	-0.216782	0.0717047	-3.02326	0.00250071	0.00724164	780.344	0.235818	0.071521	3.29719	0.000976564	0.00277469
ENSRNOG00000001164	0	NA	NA	NA	NA	NA	0	NA	NA	NA	NA	NA
ENSRNOG00000001165	6.64451	-0.185037	0.741442	-0.249564	0.802925	0.869813	6.64451	0.50032	0.722803	0.692194	0.488815	0.616008
ENSRNOG00000001167	1.62331	1.95044	1.45948	1.3364	0.181419	NA	1.62331	-0.366254	1.19323	-0.306943	0.758887	0.836437
ENSRNOG00000001168	31.4685	1.2748	0.285505	4.46506	8.0046e-06	3.75295e-05	31.4685	-2.14056	0.317301	-6.74615	1.51824e-11	1.02924e-10
ENSRNOG00000001169	440.386	0.91529	0.0884801	10.3446	4.428e-25	1.08029e-23	440.386	-1.22439	0.0906292	-13.5099	1.36741e-41	3.76251e-40
ENSRNOG00000001170	5858.62	0.465362	0.0645057	7.21428	5.42196e-13	5.72333e-12	5858.62	-0.883405	0.0647859	-13.6358	2.45431e-42	6.96892e-41
ENSRNOG00000001171	758.59	0.310382	0.0801586	3.8721	0.0001079	0.00041681	758.59	-0.621276	0.0813765	-7.63459	2.26541e-14	1.85994e-13
ENSRNOG00000001172	15848.7	0.298305	0.0437721	6.81497	9.42806e-12	8.99882e-11	15848.7	-0.0961761	0.0436871	-2.20147	0.0277025	0.0583703
ENSRNOG00000001173	52.475	0.00381818	0.230295	0.0165795	0.986772	0.992345	52.475	-0.398565	0.237544	-1.67786	0.0933747	0.16743
ENSRNOG00000001174	53.4926	-0.427666	0.224228	-1.90728	0.0564838	0.111798	53.4926	-0.030374	0.232298	-0.130755	0.895969	0.936319
ENSRNOG00000001175	1733.09	0.229419	0.09193	2.49558	0.012575	0.0305798	1733.09	-0.0611522	0.0916255	-0.667415	0.504507	0.630589
ENSRNOG00000001177	1865.56	0.320136	0.054727	5.84968	4.92516e-09	3.52059e-08	1865.56	-0.426099	0.0549367	-7.75617	8.75326e-15	7.36691e-14
ENSRNOG00000001178	935.64	-0.135613	0.0625362	-2.16855	0.0301166	0.0654955	935.64	0.140504	0.0624174	2.25104	0.024383	0.0521235
ENSRNOG00000001181	207.09	0.452371	0.142859	3.16655	0.00154259	0.00469216	207.09	-0.214164	0.140531	-1.52397	0.127516	0.217591
ENSRNOG00000001182	1069.13	0.0935961	0.0598935	1.56271	0.118121	0.205906	1069.13	-0.351906	0.0607972	-5.78821	7.11421e-09	3.83895e-08
ENSRNOG00000001183	0.42024	-0.870486	2.68421	-0.324299	0.745712	NA	0.42024	-0.135593	2.75876	-0.0491499	0.9608	NA
ENSRNOG00000001184	281.334	0.173116	0.112281	1.54181	0.12312	0.213071	281.334	0.245164	0.108741	2.25457	0.0241606	0.0516854
ENSRNOG00000001185	1490.78	0.137989	0.0598532	2.30545	0.0211411	0.0482605	1490.78	-0.170072	0.0598692	-2.84073	0.00450109	0.0113437
ENSRNOG00000001187	389.102	0.480549	0.123235	3.89947	9.64044e-05	0.000375825	389.102	-0.888733	0.1253	-7.09286	1.31366e-12	9.65286e-12
ENSRNOG00000001189	793.346	1.49023	0.083356	17.8779	1.75386e-71	2.99078e-69	793.346	-0.852865	0.0803426	-10.6154	2.52809e-26	3.98729e-25
ENSRNOG00000001190	2220.99	-0.173846	0.0564601	-3.07909	0.00207633	0.00611875	2220.99	-0.00584687	0.0567456	-0.103036	0.917934	0.949181
ENSRNOG00000001191	452.925	-0.253065	0.102515	-2.46856	0.0135657	0.0326148	452.925	0.244127	0.102427	2.38342	0.0171527	0.0381589
ENSRNOG00000001192	906.838	0.272694	0.0705353	3.86607	0.000110602	0.000426152	906.838	0.0396223	0.0692135	0.572465	0.567007	0.686971
ENSRNOG00000001193	110.225	3.03006	0.191663	15.8093	2.68408e-56	2.52258e-54	110.225	-2.72322	0.182351	-14.9339	1.98193e-50	7.16032e-49
ENSRNOG00000001194	710.766	0.330744	0.069295	4.77298	1.81522e-06	9.37128e-06	710.766	-0.264516	0.0688279	-3.84315	0.000121465	0.000400714
ENSRNOG00000001195	66.4911	-0.0545978	0.206261	-0.264703	0.791238	0.861441	66.4911	0.298956	0.201854	1.48105	0.138593	0.232955
ENSRNOG00000001198	24.3325	0.700963	0.37667	1.86095	0.0627513	0.1222	24.3325	0.733014	0.328206	2.23339	0.0255229	0.0542797
ENSRNOG00000001199	260.517	-0.0979327	0.109942	-0.890769	0.373053	0.507749	260.517	-0.475233	0.114463	-4.15185	3.29797e-05	0.000117667
ENSRNOG00000001201	2351.37	-0.12323	0.0582783	-2.11451	0.0344715	0.0734691	2351.37	0.124927	0.0582252	2.14558	0.0319069	0.0660084
ENSRNOG00000001203	1245.75	0.0953479	0.0620797	1.53589	0.124564	0.215232	1245.75	0.0327196	0.0615919	0.531232	0.595258	0.709877
ENSRNOG00000001204	4292.49	-0.101033	0.0461205	-2.19063	0.0284788	0.0623932	4292.49	0.14161	0.0460382	3.07591	0.00209858	0.00562544
ENSRNOG00000001205	2021.99	0.32241	0.0562923	5.72744	1.0196e-08	7.00381e-08	2021.99	-0.329893	0.0562498	-5.86478	4.49735e-09	2.4734e-08
ENSRNOG00000001210	810.413	0.339432	0.0709369	4.78498	1.71e-06	8.87795e-06	810.413	-0.258349	0.0704641	-3.6664	0.000245991	0.000773343
ENSRNOG00000001211	2461.86	0.277046	0.0564077	4.91148	9.03893e-07	4.86854e-06	2461.86	-0.259252	0.0563234	-4.60293	4.16596e-06	1.67724e-05
ENSRNOG00000001212	1.66884	-0.197189	1.32055	-0.149324	0.881298	NA	1.66884	-0.171708	1.36205	-0.126066	0.899679	0.938266
ENSRNOG00000001213	9.56467	-1.1598	0.577777	-2.00735	0.044712	0.0915663	9.56467	0.694604	0.596529	1.16441	0.244258	0.366535
ENSRNOG00000001214	2603.74	0.457465	0.0566729	8.07202	6.91447e-16	9.4836e-15	2603.74	-0.0833669	0.0559619	-1.48971	0.136301	0.229666
ENSRNOG00000001215	237.558	0.0429824	0.109848	0.391288	0.695584	0.791801	237.558	-0.105692	0.110222	-0.958898	0.33761	0.470044
ENSRNOG00000001216	6.68643	-0.0330949	0.702005	-0.0471433	0.962399	0.975554	6.68643	0.487102	0.67626	0.720288	0.471347	0.5999
ENSRNOG00000001217	54.0914	0.0313794	0.226014	0.138838	0.889578	0.929122	54.0914	0.405489	0.217365	1.86548	0.0621148	0.117883
ENSRNOG00000001218	0	NA	NA	NA	NA	NA	0	NA	NA	NA	NA	NA
ENSRNOG00000001219	3.73195	-0.0434437	0.819101	-0.0530383	0.957701	0.972995	3.73195	-0.131184	0.830596	-0.157939	0.874505	0.922528
ENSRNOG00000001220	0	NA	NA	NA	NA	NA	0	NA	NA	NA	NA	NA
ENSRNOG00000001222	835.812	0.12564	0.0750551	1.67396	0.0941377	0.17149	835.812	-0.149574	0.0750471	-1.99307	0.0462535	0.0912189
ENSRNOG00000001223	7421.08	-0.0283681	0.0439838	-0.644966	0.518949	0.64814	7421.08	0.185954	0.0438474	4.24095	2.2258e-05	8.13899e-05
ENSRNOG00000001224	287.661	-0.522637	0.11219	-4.65851	3.18509e-06	1.58593e-05	287.661	0.061283	0.115264	0.531677	0.59495	0.7097
ENSRNOG00000001225	404.983	0.121486	0.10988	1.10563	0.268888	0.395877	404.983	0.0533427	0.10874	0.490552	0.623743	0.733318
ENSRNOG00000001226	0.845623	-0.515169	1.85877	-0.277155	0.781661	NA	0.845623	0.840456	1.8199	0.461814	0.644215	NA
ENSRNOG00000001227	2247.62	-0.0634399	0.0471048	-1.34678	0.17805	0.286715	2247.62	0.125039	0.0469145	2.66525	0.00769306	0.018529
ENSRNOG00000001228	4087.72	0.156638	0.0479139	3.26916	0.00107868	0.00340764	4087.72	-0.296333	0.0480531	-6.16679	6.969e-10	4.13327e-09
ENSRNOG00000001229	19683.7	0.37853	0.0613662	6.16839	6.89898e-10	5.40834e-09	19683.7	0.49053	0.0611797	8.01785	1.07612e-15	9.60241e-15
ENSRNOG00000001232	374.037	0.423809	0.0999708	4.23933	2.2419e-05	9.77675e-05	374.037	-0.791744	0.102457	-7.72756	1.09629e-14	9.18311e-14
ENSRNOG00000001235	5903.86	0.251204	0.0451835	5.55964	2.70335e-08	1.75909e-07	5903.86	-0.051618	0.0449672	-1.1479	0.251008	0.374489
ENSRNOG00000001236	275.709	0.0707781	0.110837	0.638579	0.523097	0.651694	275.709	0.112638	0.109203	1.03146	0.302326	0.432398
ENSRNOG00000001237	1423.26	0.126709	0.0546911	2.31681	0.0205138	0.0469906	1423.26	-0.163802	0.0547278	-2.99304	0.00276216	0.00725007
ENSRNOG00000001238	2820.91	-0.157257	0.0571104	-2.75357	0.0058949	0.0156137	2820.91	-0.0064215	0.0573064	-0.112056	0.910779	0.944867
ENSRNOG00000001239	932.336	0.195536	0.077895	2.51025	0.0120646	0.0294947	932.336	0.167391	0.0765392	2.187	0.0287427	0.0602976
ENSRNOG00000001241	212.454	-0.0134967	0.117662	-0.114707	0.908677	0.941167	212.454	-0.177752	0.119277	-1.49025	0.136159	0.229449
ENSRNOG00000001242	52.5308	-0.790742	0.224673	-3.51952	0.000432321	0.00148793	52.5308	-0.0666562	0.239911	-0.277837	0.781137	0.853761
ENSRNOG00000001243	1063.14	-0.212107	0.0643499	-3.29614	0.000980219	0.00312044	1063.14	0.0914525	0.0646751	1.41403	0.157353	0.258665
ENSRNOG00000001245	1304.27	0.699667	0.0626394	11.1698	5.73319e-29	1.66665e-27	1304.27	-0.97858	0.0634866	-15.414	1.3187e-53	5.41336e-52
ENSRNOG00000001247	3930.03	0.239365	0.0465488	5.14225	2.71473e-07	1.56734e-06	3930.03	-0.311151	0.0466076	-6.67598	2.45583e-11	1.63186e-10
ENSRNOG00000001249	17774.1	-0.700755	0.043408	-16.1435	1.26229e-58	1.34707e-56	17774.1	0.498863	0.0434595	11.4788	1.68578e-30	3.10194e-29
ENSRNOG00000001250	45.7103	-0.240179	0.27541	-0.872078	0.383166	0.517975	45.7103	0.478447	0.270327	1.76988	0.076747	0.141624
ENSRNOG00000001251	0.510387	-0.561823	2.45873	-0.228502	0.819256	NA	0.510387	-1.98156	2.60262	-0.761372	0.446435	NA
ENSRNOG00000001252	114.937	-0.938093	0.211143	-4.44293	8.87415e-06	4.13369e-05	114.937	0.931455	0.210966	4.41519	1.00921e-05	3.86943e-05
ENSRNOG00000001253	8640.45	0.481952	0.0519085	9.28466	1.62231e-20	3.11669e-19	8640.45	0.0461954	0.0515898	0.895436	0.370554	0.504643
ENSRNOG00000001254	18107.6	-0.778308	0.0553662	-14.0575	6.9338e-45	4.37755e-43	18107.6	0.512246	0.0554202	9.24296	2.39778e-20	2.80398e-19
ENSRNOG00000001255	908.324	-0.2575	0.0921684	-2.7938	0.00520921	0.0139732	908.324	0.238726	0.0921437	2.5908	0.0095753	0.0226331
ENSRNOG00000001256	3969.24	-0.338814	0.0842875	-4.01974	5.82635e-05	0.000235805	3969.24	-0.0235526	0.0845165	-0.278675	0.780494	0.853215
ENSRNOG00000001258	660.113	0.329123	0.089816	3.66442	0.000247901	0.00089786	660.113	-0.0760303	0.0885764	-0.858358	0.390695	0.525151
ENSRNOG00000001259	951.782	0.212636	0.0689422	3.08427	0.0020405	0.00602176	951.782	-0.729272	0.0708362	-10.2952	7.40688e-25	1.09169e-23
ENSRNOG00000001260	90.4897	-0.0173124	0.177136	-0.0977352	0.922143	0.950116	90.4897	-0.529015	0.184896	-2.86114	0.00422121	0.010702
ENSRNOG00000001261	3.72853	1.07083	0.838121	1.27766	0.201369	0.315361	3.72853	-1.77204	0.912515	-1.94193	0.0521453	0.101432
ENSRNOG00000001262	1.26407	1.68838	1.61232	1.04718	0.295018	NA	1.26407	-1.17763	1.51299	-0.778347	0.436364	0.568566
ENSRNOG00000001265	327.795	-0.254856	0.104842	-2.43085	0.0150635	0.0357584	327.795	0.215511	0.104942	2.05362	0.0400129	0.0802471
ENSRNOG00000001267	1800.63	0.679959	0.0792872	8.57589	9.83207e-18	1.55927e-16	1800.63	-0.961233	0.0797673	-12.0505	1.9287e-33	3.9725e-32
ENSRNOG00000001269	6646.4	-0.120636	0.0487453	-2.47482	0.0133302	0.0321327	6646.4	-0.178714	0.0489441	-3.6514	0.000260814	0.000816912
ENSRNOG00000001270	70.5971	0.286779	0.215495	1.33079	0.183258	0.293386	70.5971	-0.303597	0.21538	-1.40959	0.158661	0.26019
ENSRNOG00000001271	2270.15	-0.328232	0.0859392	-3.81935	0.000133806	0.000508335	2270.15	0.279191	0.0859622	3.24783	0.00116287	0.00326593
ENSRNOG00000001272	2608.26	0.176444	0.0659597	2.67502	0.00747238	0.0193332	2608.26	0.17062	0.0654188	2.60812	0.00910403	0.0215876
ENSRNOG00000001273	484.278	0.401092	0.107219	3.74087	0.000183381	0.000680418	484.278	0.0195305	0.104977	0.186046	0.852409	0.906302
ENSRNOG00000001274	2558.73	0.126992	0.0572677	2.21752	0.0265877	0.058898	2558.73	-0.474976	0.0578166	-8.21522	2.11782e-16	1.96268e-15
ENSRNOG00000001275	13.4579	-1.01616	0.485407	-2.09342	0.0363121	0.0765632	13.4579	1.35052	0.474557	2.84585	0.00442931	0.0111786
ENSRNOG00000001276	1090.02	-0.439821	0.0638578	-6.88751	5.67786e-12	5.52781e-11	1090.02	0.581761	0.0632953	9.19122	3.88426e-20	4.47167e-19
ENSRNOG00000001277	4772.63	0.79012	0.0704377	11.2173	3.35351e-29	9.92316e-28	4772.63	-0.515698	0.0702073	-7.34536	2.05211e-13	1.59285e-12
ENSRNOG00000001278	459.795	-0.0173826	0.100383	-0.173164	0.862523	0.911429	459.795	-0.0895861	0.100814	-0.888631	0.374201	0.50813
ENSRNOG00000001283	1323.16	0.162192	0.0611997	2.65021	0.00804412	0.0206099	1323.16	-0.270939	0.0614568	-4.40861	1.04038e-05	3.98208e-05
ENSRNOG00000001284	0.0801573	0.112997	4.40736	0.0256382	0.979546	NA	0.0801573	0.826196	4.40746	0.187454	0.851305	NA
ENSRNOG00000001285	103035	-0.49417	0.0422181	-11.7052	1.19939e-31	4.10747e-30	103035	-0.0528831	0.0422459	-1.25179	0.210645	0.326721
ENSRNOG00000001287	1.55968	1.82053	1.29225	1.4088	0.158893	NA	1.55968	-3.36161	1.54357	-2.17782	0.0294195	0.0614927
ENSRNOG00000001288	1267.15	-0.251373	0.0631819	-3.97857	6.9331e-05	0.000277274	1267.15	0.0788437	0.0636009	1.23966	0.2151	0.332446
ENSRNOG00000001289	285.427	0.0523418	0.114203	0.458324	0.646719	0.752646	285.427	0.5301	0.10939	4.84598	1.2599e-06	5.36144e-06
ENSRNOG00000001291	13.2025	-0.530353	0.49193	-1.07811	0.280987	0.409895	13.2025	0.364829	0.496717	0.73448	0.462656	0.591804
ENSRNOG00000001293	1860.61	0.219946	0.0623879	3.52546	0.000422751	0.00145925	1860.61	-0.139374	0.0621559	-2.24233	0.02494	0.0532055
ENSRNOG00000001294	999.707	-0.518572	0.0871474	-5.95051	2.67305e-09	1.96162e-08	999.707	-0.0788648	0.0887161	-0.888957	0.374026	0.507941
ENSRNOG00000001295	132.475	-0.79831	0.176095	-4.53339	5.80433e-06	2.77966e-05	132.475	0.703583	0.176787	3.97983	6.89643e-05	0.000236105
ENSRNOG00000001296	36.5621	0.0908342	0.260349	0.348894	0.727169	0.815575	36.5621	-0.11675	0.260441	-0.44828	0.653951	0.758498
ENSRNOG00000001297	757.676	0.0159644	0.0733391	0.217679	0.827679	0.887044	757.676	-0.113685	0.0736522	-1.54353	0.122702	0.210767
ENSRNOG00000001298	0.144682	0.112987	4.40736	0.0256361	0.979548	NA	0.144682	0.826196	4.40746	0.187454	0.851305	NA
ENSRNOG00000001299	1772.82	-0.0493955	0.0591121	-0.835623	0.403367	0.538045	1772.82	0.196862	0.0587131	3.35295	0.000799555	0.00230267
ENSRNOG00000001300	710.873	-0.110529	0.076598	-1.44298	0.149026	0.248642	710.873	-0.0186496	0.0770278	-0.242115	0.808691	0.874095
ENSRNOG00000001302	117.856	-0.718584	0.182327	-3.94119	8.10782e-05	0.000321148	117.856	1.00671	0.179194	5.61801	1.93172e-08	1.00135e-07
ENSRNOG00000001303	2417.79	-0.212754	0.0635328	-3.34873	0.000811828	0.00263355	2417.79	0.177144	0.0635437	2.78775	0.00530759	0.0131708
ENSRNOG00000001304	1846.15	0.547263	0.0528061	10.3636	3.62913e-25	8.88009e-24	1846.15	-0.437902	0.0524484	-8.3492	6.87258e-17	6.56069e-16
ENSRNOG00000001309	227.017	0.21742	0.128561	1.69119	0.0908015	0.166458	227.017	0.0660917	0.126012	0.524489	0.599939	0.714242
ENSRNOG00000001311	38.6853	-0.282699	0.290759	-0.972279	0.330912	0.464614	38.6853	0.622968	0.28307	2.20076	0.0277532	0.058459
ENSRNOG00000001312	1357.43	-0.227203	0.0654792	-3.46986	0.000520734	0.00176	1357.43	0.467645	0.0647796	7.21902	5.2362e-13	3.95384e-12
ENSRNOG00000001313	14.1821	-0.104284	0.485894	-0.214622	0.830062	0.88908	14.1821	0.933583	0.451691	2.06686	0.038747	0.0780604
ENSRNOG00000001314	1787.43	0.567074	0.0614998	9.22074	2.95063e-20	5.55248e-19	1787.43	0.0812648	0.0598498	1.35781	0.174523	0.280661
ENSRNOG00000001315	49.0537	-0.543791	0.25419	-2.13931	0.0324106	0.0697869	49.0537	0.589437	0.25298	2.32997	0.0198076	0.0433916
ENSRNOG00000001316	12462.1	0.150586	0.0394385	3.81825	0.000134402	0.000510128	12462.1	0.235489	0.0392239	6.00373	1.92838e-09	1.09686e-08
ENSRNOG00000001317	2306.99	-0.215239	0.059156	-3.63849	0.000274239	0.000983988	2306.99	0.0763167	0.0593508	1.28586	0.198493	0.310828
ENSRNOG00000001323	535.869	-0.205723	0.0837497	-2.45641	0.0140334	0.033622	535.869	0.298823	0.0831329	3.59452	0.000324987	0.00100063
ENSRNOG00000001324	5.81094	-1.22273	0.837667	-1.45969	0.144376	0.242474	5.81094	2.08882	0.798984	2.61435	0.00893978	0.0212326
ENSRNOG00000001325	339.894	-0.237375	0.105037	-2.25992	0.0238263	0.0535477	339.894	0.229336	0.104929	2.18563	0.0288426	0.0604644
ENSRNOG00000001329	0.862682	-3.53492	1.95066	-1.81217	0.0699602	NA	0.862682	1.70338	2.13482	0.7979	0.424929	NA
ENSRNOG00000001331	1100.6	0.229712	0.0626787	3.66492	0.000247418	0.0008967	1100.6	-0.236412	0.0626109	-3.77588	0.000159442	0.000517061
ENSRNOG00000001333	9.92816	-0.490413	0.536273	-0.914485	0.360462	0.495299	9.92816	0.322593	0.542437	0.59471	0.552037	0.674118
ENSRNOG00000001335	971.504	0.0368332	0.0746293	0.493549	0.621624	0.73403	971.504	0.237943	0.0736323	3.2315	0.00123143	0.00344214
ENSRNOG00000001336	410.389	0.114419	0.101881	1.12307	0.261409	0.387036	410.389	-0.147907	0.101927	-1.45111	0.14675	0.244149
ENSRNOG00000001337	1491.35	-0.310565	0.075908	-4.09133	4.28898e-05	0.000178206	1491.35	-0.135276	0.0767482	-1.7626	0.0779683	0.14366
ENSRNOG00000001338	0.661564	1.10426	2.24002	0.49297	0.622034	NA	0.661564	-3.06327	2.3277	-1.31601	0.18817	NA
ENSRNOG00000001339	792.292	0.217843	0.0753025	2.89291	0.00381695	0.010604	792.292	0.0774582	0.0739696	1.04716	0.295025	0.42438
ENSRNOG00000001341	110.309	-0.424279	0.163927	-2.58822	0.00964743	0.0242226	110.309	-0.158659	0.171011	-0.927772	0.353526	0.48656
ENSRNOG00000001342	28.3505	-1.84861	0.387244	-4.77378	1.80802e-06	9.33994e-06	28.3505	1.51075	0.393949	3.83488	0.000125626	0.000413442
ENSRNOG00000001343	334.342	-0.387738	0.113431	-3.41827	0.00063021	0.00208988	334.342	-0.40408	0.118395	-3.41299	0.000642553	0.00187821
ENSRNOG00000001344	8137.47	0.41201	0.0488887	8.42751	3.531e-17	5.34856e-16	8137.47	-0.153231	0.0486974	-3.1466	0.00165179	0.00450386
ENSRNOG00000001345	1500.13	0.0771129	0.0542707	1.42089	0.155348	0.257063	1500.13	-0.0675876	0.0541647	-1.24782	0.212098	0.328658
ENSRNOG00000001346	2170	0.30579	0.0485794	6.29465	3.0809e-10	2.52408e-09	2170	-0.739876	0.0495694	-14.9261	2.23046e-50	8.0256e-49
ENSRNOG00000001347	65.781	-0.0127398	0.212297	-0.0600094	0.952148	0.969438	65.781	-0.0177785	0.21243	-0.0836911	0.933302	0.955978
ENSRNOG00000001348	2739.22	0.0517797	0.0529883	0.977191	0.328475	0.462236	2739.22	-0.172004	0.0531407	-3.23677	0.0012089	0.00338503
ENSRNOG00000001349	1472.72	-0.0292463	0.0621423	-0.470634	0.637902	0.7468	1472.72	-0.123792	0.0624682	-1.98167	0.0475157	0.0933456
ENSRNOG00000001350	1107.37	0.486361	0.0852492	5.70517	1.1623e-08	7.92483e-08	1107.37	-0.045672	0.0839774	-0.543861	0.586537	0.702872
ENSRNOG00000001351	3129.76	-0.14973	0.062041	-2.41341	0.0158039	0.0373073	3129.76	0.204824	0.0619358	3.30704	0.000942875	0.00268462
ENSRNOG00000001352	2451.41	-0.180289	0.0722319	-2.49598	0.0125611	0.0305503	2451.41	0.173994	0.072202	2.40982	0.0159605	0.0357752
ENSRNOG00000001353	402.937	-0.020927	0.108887	-0.19219	0.847593	0.901888	402.937	0.198331	0.107757	1.84055	0.0656878	0.123839
ENSRNOG00000001355	1207.56	-0.389456	0.0902947	-4.31316	1.60936e-05	7.19469e-05	1207.56	0.0247243	0.0910064	0.271677	0.78587	0.8573
ENSRNOG00000001357	83.2818	0.109982	0.174419	0.630564	0.528325	0.655788	83.2818	-0.817124	0.18613	-4.39007	1.13315e-05	4.31948e-05
ENSRNOG00000001360	17.2433	-0.921754	0.466088	-1.97764	0.0479693	0.0973332	17.2433	1.50544	0.449326	3.35044	0.00080682	0.00232172
ENSRNOG00000001367	90.9585	-1.00329	0.19077	-5.25918	1.447e-07	8.64071e-07	90.9585	1.03102	0.190137	5.42251	5.87688e-08	2.87834e-07
ENSRNOG00000001368	0.613147	-0.863213	2.47015	-0.349458	0.726745	NA	0.613147	1.77701	2.37274	0.748925	0.453902	NA
ENSRNOG00000001369	268.825	0.124213	0.115777	1.07287	0.283331	0.412405	268.825	-1.25395	0.125267	-10.0102	1.3743e-23	1.8966e-22
ENSRNOG00000001370	0.0949686	0.112997	4.40736	0.0256382	0.979546	NA	0.0949686	-0.135592	4.40746	-0.0307641	0.975458	NA
ENSRNOG00000001372	658.987	0.188186	0.0898934	2.09343	0.0363108	0.0765632	658.987	-1.00465	0.0934684	-10.7485	6.0214e-27	9.7725e-26
ENSRNOG00000001374	69.9345	0.0733882	0.196307	0.373843	0.708521	0.801433	69.9345	-0.0130115	0.194899	-0.0667605	0.946772	0.964572
ENSRNOG00000001375	110.663	-0.517727	0.168535	-3.07193	0.00212679	0.00625186	110.663	0.630101	0.16688	3.77578	0.000159507	0.000517097
ENSRNOG00000001376	379.77	-0.437886	0.0976215	-4.48555	7.27264e-06	3.43509e-05	379.77	0.349993	0.0980145	3.57083	0.000355853	0.00108813
ENSRNOG00000001377	1545.78	0.198664	0.0627702	3.16493	0.00155119	0.00471485	1545.78	-0.111945	0.0624849	-1.79156	0.0732038	0.135952
ENSRNOG00000001378	19.2006	-0.325239	0.408612	-0.795961	0.426055	0.561141	19.2006	0.514035	0.402265	1.27785	0.201302	0.31459
ENSRNOG00000001379	4.52972	-0.651743	0.862972	-0.75523	0.450111	0.584126	4.52972	1.63039	0.811162	2.00995	0.0444368	0.0880268
ENSRNOG00000001380	1594.05	0.265637	0.0716504	3.7074	0.000209401	0.000768856	1594.05	-0.0426128	0.0711019	-0.599321	0.548959	0.671665
ENSRNOG00000001383	428.54	-0.157694	0.10716	-1.47157	0.141137	0.238341	428.54	0.614313	0.104642	5.8706	4.34223e-09	2.39253e-08
ENSRNOG00000001385	4110.81	-0.0432836	0.0473211	-0.914678	0.36036	0.495241	4110.81	0.391528	0.0468492	8.35718	6.42357e-17	6.13865e-16
ENSRNOG00000001387	340.995	-0.203299	0.109808	-1.8514	0.0641116	0.124454	340.995	0.407471	0.108327	3.76151	0.000168894	0.000545437
ENSRNOG00000001388	0.42934	-1.82374	2.65418	-0.687117	0.492009	NA	0.42934	2.31594	2.59746	0.891616	0.372599	NA
ENSRNOG00000001389	114.272	-0.672529	0.159353	-4.22037	2.43899e-05	0.000105611	114.272	0.0904304	0.166147	0.544279	0.586249	0.702574
ENSRNOG00000001391	37.4509	-0.486769	0.295726	-1.64601	0.0997611	0.179716	37.4509	0.179299	0.301646	0.594403	0.552243	0.674277
ENSRNOG00000001392	0.142771	0.112987	4.40736	0.0256361	0.979548	NA	0.142771	0.826196	4.40746	0.187454	0.851305	NA
ENSRNOG00000001396	519.943	-0.262938	0.102944	-2.55418	0.0106439	0.0264276	519.943	-0.00144684	0.103966	-0.0139165	0.988897	0.992587
ENSRNOG00000001397	508.344	0.16177	0.0802369	2.01615	0.0437841	0.0899668	508.344	0.0791534	0.0786454	1.00646	0.314195	0.445289
ENSRNOG00000001399	566.06	-0.538286	0.099543	-5.40757	6.38843e-08	3.99211e-07	566.06	1.06651	0.097164	10.9764	4.96089e-28	8.32671e-27
ENSRNOG00000001402	1138.83	-0.150297	0.0676604	-2.22134	0.0263278	0.058447	1138.83	0.0482309	0.0678905	0.710422	0.477442	0.605489
ENSRNOG00000001404	1071.73	0.153571	0.0649387	2.36486	0.0180368	0.041938	1071.73	-0.173513	0.0649181	-2.67279	0.00752229	0.0181447
ENSRNOG00000001407	8.27054	-0.289285	0.612918	-0.47198	0.636941	0.746223	8.27054	0.252512	0.613479	0.411606	0.680628	0.780232
ENSRNOG00000001408	0.17749	1.07478	4.30825	0.249469	0.802998	NA	0.17749	-0.135592	4.30835	-0.0314719	0.974893	NA
ENSRNOG00000001409	5265.91	0.188249	0.0757586	2.48486	0.0129603	0.0313554	5265.91	-0.00258355	0.0756241	-0.034163	0.972747	0.981861
ENSRNOG00000001410	1287.4	-0.4452	0.0599623	-7.42467	1.13062e-13	1.27656e-12	1287.4	0.363924	0.060126	6.05269	1.4245e-09	8.21829e-09
ENSRNOG00000001412	0.56007	0.113005	2.55416	0.0442435	0.96471	NA	0.56007	2.29903	2.41537	0.951833	0.341182	NA
ENSRNOG00000001414	24233.6	1.05732	0.0666576	15.8619	1.16249e-56	1.1311e-54	24233.6	-0.771627	0.0666047	-11.5852	4.89934e-31	9.19597e-30
ENSRNOG00000001415	1402.32	0.567011	0.0753766	7.52238	5.3788e-14	6.26996e-13	1402.32	-0.396849	0.0748832	-5.29957	1.16074e-07	5.5122e-07
ENSRNOG00000001416	13.239	1.94236	0.483281	4.0191	5.84197e-05	0.000236264	13.239	-0.877968	0.42204	-2.0803	0.0374985	0.075872
ENSRNOG00000001417	4111.42	0.100898	0.0478115	2.11033	0.03483	0.0740845	4111.42	0.0263812	0.0476211	0.553982	0.579591	0.69742
ENSRNOG00000001418	305.376	0.370728	0.100842	3.67632	0.000236621	0.000860966	305.376	-0.398932	0.100882	-3.95443	7.67181e-05	0.000260888
ENSRNOG00000001419	17.0488	-0.744585	0.412865	-1.80346	0.0713162	0.136045	17.0488	0.704439	0.413376	1.70411	0.0883605	0.159989
ENSRNOG00000001420	1553.87	-0.0328481	0.0590765	-0.556026	0.578193	0.697941	1553.87	-0.204628	0.05962	-3.43221	0.00059869	0.00176246
ENSRNOG00000001422	5.21386	-0.540464	0.793676	-0.680962	0.495895	0.626344	5.21386	-0.437154	0.849214	-0.514775	0.60671	0.71925
ENSRNOG00000001424	3691.87	0.195087	0.0537304	3.63085	0.00028249	0.00101053	3691.87	-0.0903454	0.0535628	-1.68672	0.0916574	0.164883
ENSRNOG00000001425	155.764	0.101255	0.131801	0.768242	0.442344	0.576406	155.764	-0.402746	0.135092	-2.98127	0.00287053	0.00750791
ENSRNOG00000001426	652.273	0.616169	0.074056	8.32031	8.77301e-17	1.2842e-15	652.273	-0.486569	0.0731894	-6.64808	2.9695e-11	1.96292e-10
ENSRNOG00000001427	136.128	-0.546895	0.164328	-3.32806	0.000874523	0.0028163	136.128	0.56299	0.163925	3.43444	0.000593787	0.0017486
ENSRNOG00000001428	115.181	-0.00424845	0.156758	-0.0271019	0.978378	0.98679	115.181	0.294546	0.152561	1.93068	0.0535231	0.10376
ENSRNOG00000001429	476.759	0.0455095	0.0896083	0.507871	0.611544	0.725586	476.759	0.0771184	0.088746	0.868978	0.384859	0.518955
ENSRNOG00000001430	723.808	-0.0851176	0.0828528	-1.02734	0.304263	0.435628	723.808	0.0361754	0.0829441	0.436142	0.662734	0.765375
ENSRNOG00000001431	118.417	-0.236531	0.158493	-1.49238	0.1356	0.230733	118.417	0.171346	0.159029	1.07745	0.281278	0.409039
ENSRNOG00000001432	504.172	-0.301869	0.0912699	-3.30743	0.000941549	0.00301241	504.172	0.303522	0.0911334	3.33052	0.000866835	0.00248156
ENSRNOG00000001434	0.592374	1.07281	2.34096	0.458277	0.646753	NA	0.592374	0.375531	2.18889	0.171562	0.863782	NA
ENSRNOG00000001435	26.6116	0.115918	0.333238	0.347853	0.727951	0.816081	26.6116	-0.346419	0.339527	-1.0203	0.307587	0.43816
ENSRNOG00000001436	6956.9	0.634797	0.0501196	12.6656	9.168e-37	4.07656e-35	6956.9	-0.532916	0.0500211	-10.6538	1.67321e-26	2.66261e-25
ENSRNOG00000001439	6.01364	-0.890004	0.725765	-1.2263	0.220086	0.33808	6.01364	0.785913	0.729892	1.07675	0.281591	0.409396
ENSRNOG00000001440	18112.6	0.417038	0.0454344	9.1789	4.3553e-20	8.11273e-19	18112.6	-0.276968	0.0453808	-6.10319	1.03969e-09	6.07912e-09
ENSRNOG00000001441	1190.22	0.38062	0.0609537	6.24441	4.25412e-10	3.40268e-09	1190.22	-0.311667	0.0606196	-5.14135	2.72776e-07	1.24867e-06
ENSRNOG00000001442	4061.19	0.915231	0.0550551	16.6239	4.67719e-62	5.68863e-60	4061.19	-0.98043	0.0551009	-17.7934	7.95665e-71	5.19961e-69
ENSRNOG00000001443	281.387	0.379843	0.118218	3.21306	0.00131327	0.00406034	281.387	-0.797788	0.121232	-6.58066	4.6835e-11	3.05726e-10
ENSRNOG00000001444	0	NA	NA	NA	NA	NA	0	NA	NA	NA	NA	NA
ENSRNOG00000001448	14032.8	0.140309	0.0466521	3.00755	0.00263364	0.00759468	14032.8	-0.204809	0.0466651	-4.3889	1.13923e-05	4.33895e-05
ENSRNOG00000001449	2302.81	0.054723	0.0777354	0.703964	0.481455	0.613115	2302.81	0.031244	0.0775827	0.402719	0.687155	0.78563
ENSRNOG00000001450	283.781	0.0125409	0.108667	0.115407	0.908122	0.940926	283.781	0.280521	0.10617	2.64219	0.00823721	0.0197247
ENSRNOG00000001451	1.70343	-0.719398	1.55009	-0.4641	0.642576	NA	1.70343	0.325955	1.58708	0.20538	0.837276	0.894923
ENSRNOG00000001452	13.4823	0.0600677	0.51655	0.116286	0.907426	0.940695	13.4823	0.973936	0.476233	2.04508	0.0408468	0.0817075
ENSRNOG00000001453	7392.63	-0.108789	0.0400387	-2.7171	0.00658558	0.0172689	7392.63	0.150198	0.0399827	3.75658	0.000172248	0.000555564
ENSRNOG00000001454	8703.68	0.298049	0.0488322	6.10353	1.03751e-09	7.97466e-09	8703.68	-0.164033	0.0487354	-3.36579	0.000763251	0.00220491
ENSRNOG00000001455	10536.4	-0.442382	0.0478909	-9.23728	2.52834e-20	4.79053e-19	10536.4	0.562514	0.0478195	11.7633	6.03453e-32	1.17872e-30
ENSRNOG00000001456	4652.17	0.0847067	0.044843	1.88896	0.0588966	0.115812	4652.17	0.0571932	0.0446485	1.28097	0.200206	0.313125
ENSRNOG00000001457	502.519	0.164826	0.0923941	1.78394	0.0744326	0.140997	502.519	-0.182395	0.0923522	-1.97499	0.0482688	0.0946578
ENSRNOG00000001460	768.485	0.392365	0.0857782	4.57418	4.78092e-06	2.32387e-05	768.485	-0.366211	0.0855744	-4.27944	1.87363e-05	6.92676e-05
ENSRNOG00000001465	2530.16	0.118173	0.0516392	2.28843	0.0221127	0.0502012	2530.16	0.249418	0.0508972	4.90043	9.56292e-07	4.11875e-06
ENSRNOG00000001466	0.220569	-0.848762	4.01437	-0.211431	0.832551	NA	0.220569	-0.135592	4.01445	-0.033776	0.973056	NA
ENSRNOG00000001469	14370.6	-2.52855	0.074886	-33.7653	6.36581e-250	1.05297e-245	14370.6	0.667336	0.0752896	8.86358	7.74828e-19	8.35208e-18
ENSRNOG00000001470	544.671	0.114345	0.0841835	1.35828	0.174374	0.281852	544.671	-0.199668	0.0845124	-2.36258	0.018148	0.0401769
ENSRNOG00000001474	0.458165	1.05549	2.43671	0.43316	0.664899	NA	0.458165	-1.07806	2.43673	-0.442419	0.658186	NA
ENSRNOG00000001476	5.31863	2.21412	0.791805	2.7963	0.00516921	0.0138873	5.31863	-0.583287	0.626799	-0.93058	0.352071	0.485271
ENSRNOG00000001478	122.446	-0.190888	0.148957	-1.2815	0.200019	0.313871	122.446	-0.246062	0.154387	-1.5938	0.110981	0.193905
ENSRNOG00000001479	9143.18	-0.212412	0.0350247	-6.06462	1.32264e-09	1.00495e-08	9143.18	0.0562416	0.0351201	1.60141	0.109287	0.191349
ENSRNOG00000001480	773.345	0.370569	0.0674633	5.49289	3.95398e-08	2.53205e-07	773.345	-0.950215	0.0702289	-13.5303	1.0365e-41	2.86084e-40
ENSRNOG00000001482	392.451	-0.0247869	0.0971057	-0.255257	0.798525	0.866352	392.451	0.0535434	0.096772	0.553295	0.580061	0.697733
ENSRNOG00000001483	465.589	0.125124	0.0950173	1.31686	0.187887	0.299302	465.589	0.0578113	0.0938278	0.616142	0.537801	0.6621
ENSRNOG00000001484	1548.84	-0.0296552	0.0581095	-0.510333	0.609818	0.724172	1548.84	0.438073	0.0569414	7.69339	1.43286e-14	1.19181e-13
ENSRNOG00000001487	1691.13	0.00245042	0.0527915	0.0464171	0.962978	0.975839	1691.13	-0.0505509	0.0528515	-0.956469	0.338835	0.47112
ENSRNOG00000001488	4641.78	0.451116	0.0561045	8.04063	8.93793e-16	1.20589e-14	4641.78	-0.208036	0.0558333	-3.72602	0.000194528	0.000622006
ENSRNOG00000001489	485.456	-0.329129	0.0947244	-3.47459	0.000511631	0.00173136	485.456	0.0751053	0.0958505	0.783568	0.433294	0.565602
ENSRNOG00000001490	339.651	0.204263	0.110961	1.84085	0.0656441	0.126804	339.651	-0.0855956	0.109989	-0.77822	0.436439	0.568622
ENSRNOG00000001492	33.358	0.848103	0.286209	2.96323	0.00304425	0.00864463	33.358	-2.25203	0.333051	-6.76182	1.36268e-11	9.2803e-11
ENSRNOG00000001493	333.022	0.173884	0.0972955	1.78717	0.0739093	0.140151	333.022	-0.797685	0.102007	-7.81993	5.28543e-15	4.50809e-14
ENSRNOG00000001494	2383.8	0.247462	0.0541955	4.5661	4.96879e-06	2.41023e-05	2383.8	0.189717	0.0532887	3.56018	0.000370598	0.00112952
ENSRNOG00000001499	14.7694	-0.567135	0.481451	-1.17797	0.238808	0.360479	14.7694	1.05439	0.465072	2.26715	0.0233809	0.0502898
ENSRNOG00000001500	706.513	0.520742	0.076767	6.78341	1.17372e-11	1.10814e-10	706.513	-0.684683	0.0774257	-8.84309	9.31037e-19	9.9514e-18
ENSRNOG00000001501	592.242	0.202229	0.0746006	2.71083	0.00671154	0.0175685	592.242	-0.671462	0.0770572	-8.71381	2.93825e-18	3.02767e-17
ENSRNOG00000001506	16.2208	-1.2341	0.455695	-2.70817	0.00676559	0.0176876	16.2208	0.678094	0.472136	1.43623	0.150938	0.249829
ENSRNOG00000001510	0.944117	2.47871	1.9174	1.29275	0.196099	NA	0.944117	-0.0585854	1.72704	-0.0339224	0.972939	NA
ENSRNOG00000001511	0.179307	1.07478	4.2917	0.250432	0.802254	NA	0.179307	-0.135592	4.2918	-0.0315933	0.974796	NA
ENSRNOG00000001512	4.38125	1.8915	0.858125	2.20422	0.0275089	0.060558	4.38125	-1.72303	0.836701	-2.05931	0.0394642	0.0792987
ENSRNOG00000001514	185.861	-0.250252	0.152425	-1.6418	0.100631	0.181006	185.861	0.467703	0.150513	3.10739	0.0018875	0.00509961
ENSRNOG00000001515	3166.06	-0.117498	0.0534239	-2.19936	0.0278524	0.0611909	3166.06	-0.0415989	0.0536063	-0.776008	0.437744	0.569738
ENSRNOG00000001516	129.954	1.30551	0.151924	8.59315	8.46199e-18	1.35106e-16	129.954	-1.67683	0.157558	-10.6426	1.8879e-26	2.99086e-25
ENSRNOG00000001517	1519.23	0.0118319	0.0654998	0.180641	0.856649	0.907276	1519.23	-0.0459938	0.0655169	-0.702013	0.482671	0.61026
ENSRNOG00000001518	2831.22	0.908797	0.0670119	13.5617	6.75271e-42	3.77353e-40	2831.22	-0.819066	0.0668392	-12.2543	1.59358e-34	3.42514e-33
ENSRNOG00000001519	0.746952	0.558511	1.92473	0.290177	0.771681	NA	0.746952	-0.0505284	1.84289	-0.0274179	0.978126	NA
ENSRNOG00000001520	9.58564	0.0870436	0.545448	0.159582	0.87321	0.919283	9.58564	-0.302831	0.554946	-0.545695	0.585275	0.701877
ENSRNOG00000001522	128.815	0.539302	0.159911	3.37251	0.000744862	0.00243349	128.815	-0.664325	0.161268	-4.11937	3.79905e-05	0.000134197
ENSRNOG00000001524	2165.24	0.394499	0.0593161	6.6508	2.91509e-11	2.65667e-10	2165.24	-0.300568	0.0590754	-5.08786	3.62117e-07	1.63991e-06
ENSRNOG00000001525	38.9158	0.30365	0.283017	1.0729	0.283315	0.412405	38.9158	0.165773	0.272208	0.608993	0.542529	0.666444
ENSRNOG00000001527	292.05	-0.490427	0.105627	-4.643	3.43391e-06	1.70324e-05	292.05	0.829279	0.103017	8.04991	8.28562e-16	7.43823e-15
ENSRNOG00000001528	30.8455	-0.0364618	0.310162	-0.117557	0.906419	0.939829	30.8455	-1.25323	0.347106	-3.61051	0.000305596	0.000945349
ENSRNOG00000001531	150.871	-0.409214	0.156481	-2.6151	0.00892018	0.0225644	150.871	0.263068	0.157672	1.66845	0.0952263	0.170167
ENSRNOG00000001544	0.587248	-0.480274	2.07155	-0.231842	0.81666	NA	0.587248	-1.9828	2.23223	-0.888263	0.374399	NA
ENSRNOG00000001547	785.066	0.0685966	0.0810215	0.846647	0.397192	0.531977	785.066	0.128737	0.0801892	1.60542	0.108402	0.190061
ENSRNOG00000001548	7014.5	0.151912	0.0405007	3.75086	0.000176229	0.000655352	7014.5	0.148384	0.0402188	3.68941	0.000224773	0.000711547
ENSRNOG00000001549	2408.04	-0.147635	0.0547189	-2.69807	0.00697435	0.0181645	2408.04	0.0148274	0.0549058	0.270051	0.787121	0.858295
ENSRNOG00000001551	7125.43	0.422063	0.0552348	7.64124	2.15134e-14	2.5918e-13	7125.43	-0.459965	0.0552405	-8.3266	8.31962e-17	7.91655e-16
ENSRNOG00000001554	229.719	0.0472778	0.113199	0.417651	0.676203	0.776256	229.719	0.233469	0.110481	2.1132	0.0345838	0.0706827
ENSRNOG00000001555	1730.42	0.437384	0.0610995	7.15856	8.15299e-13	8.49235e-12	1730.42	-0.262738	0.0606201	-4.33417	1.46308e-05	5.48656e-05
ENSRNOG00000001556	3812.14	-0.225259	0.0739063	-3.0479	0.00230445	0.00672933	3812.14	-0.12453	0.074169	-1.67901	0.0931508	0.167079
ENSRNOG00000001557	2463.27	0.158212	0.0660452	2.39551	0.0165972	0.0389189	2463.27	0.13411	0.0655554	2.04576	0.0407805	0.0815931
ENSRNOG00000001559	2006.36	0.389985	0.0799439	4.87823	1.07043e-06	5.71342e-06	2006.36	-0.27215	0.079703	-3.41455	0.000638881	0.0018687
ENSRNOG00000001566	0	NA	NA	NA	NA	NA	0	NA	NA	NA	NA	NA
ENSRNOG00000001567	0	NA	NA	NA	NA	NA	0	NA	NA	NA	NA	NA
ENSRNOG00000001570	0.0801573	0.112997	4.40736	0.0256382	0.979546	NA	0.0801573	0.826196	4.40746	0.187454	0.851305	NA
ENSRNOG00000001571	0	NA	NA	NA	NA	NA	0	NA	NA	NA	NA	NA
ENSRNOG00000001572	0.192207	1.07478	4.18135	0.257041	0.797147	NA	0.192207	-1.09738	4.18144	-0.262441	0.792982	NA
ENSRNOG00000001573	4673.03	0.111494	0.043617	2.5562	0.0105821	0.0262901	4673.03	-0.26514	0.0437669	-6.05802	1.37809e-09	7.96086e-09
ENSRNOG00000001575	0.360172	-1.82668	2.76751	-0.660044	0.509226	NA	0.360172	0.8262	2.83917	0.291001	0.771051	NA
ENSRNOG00000001577	0.388425	-0.84877	2.78438	-0.304833	0.760493	NA	0.388425	2.28695	2.65875	0.860161	0.3897	NA
ENSRNOG00000001578	0.552234	-0.751593	2.15657	-0.348514	0.727454	NA	0.552234	1.34538	2.06904	0.650245	0.515534	NA
ENSRNOG00000001580	5.4417	-0.60969	0.75186	-0.810909	0.417418	0.552361	5.4417	0.310264	0.766708	0.404671	0.685719	0.784644
ENSRNOG00000001581	0.382814	-0.84877	2.78649	-0.304602	0.76067	NA	0.382814	0.8262	2.78652	0.296499	0.766849	NA
ENSRNOG00000001582	826.123	0.11314	0.0682551	1.65761	0.0973967	0.176417	826.123	0.545612	0.0653141	8.35367	6.61759e-17	6.32067e-16
ENSRNOG00000001584	264.241	-0.0254615	0.105824	-0.240602	0.809864	0.874981	264.241	-0.122401	0.106863	-1.1454	0.252043	0.375686
ENSRNOG00000001585	1017.12	-0.353382	0.0626906	-5.63692	1.73123e-08	1.14775e-07	1017.12	0.453566	0.0622492	7.28629	3.18607e-13	2.44738e-12
ENSRNOG00000001587	0	NA	NA	NA	NA	NA	0	NA	NA	NA	NA	NA
ENSRNOG00000001588	7.06516	0.554371	0.653917	0.847769	0.396566	0.531443	7.06516	-0.244322	0.633984	-0.385376	0.699959	0.794696
ENSRNOG00000001589	0	NA	NA	NA	NA	NA	0	NA	NA	NA	NA	NA
ENSRNOG00000001591	4.00871	0.145151	0.800997	0.181213	0.8562	0.907033	4.00871	-0.36982	0.816252	-0.45307	0.650498	0.75617
ENSRNOG00000001592	10630.3	0.225967	0.050638	4.4624	8.1045e-06	3.79549e-05	10630.3	-0.0641338	0.0505473	-1.26879	0.204517	0.318829
ENSRNOG00000001593	522.875	0.54986	0.0874663	6.28653	3.2464e-10	2.64917e-09	522.875	-0.0733719	0.0845728	-0.86756	0.385635	0.519805
ENSRNOG00000001595	1.06775	-0.479149	1.67684	-0.285746	0.775073	NA	1.06775	1.1813	1.59316	0.741484	0.4584	0.588234
ENSRNOG00000001596	12828.5	0.628783	0.0839306	7.49169	6.79907e-14	7.84811e-13	12828.5	-0.666105	0.0839324	-7.93621	2.08447e-15	1.8216e-14
ENSRNOG00000001597	1360.01	-0.273575	0.0795777	-3.43783	0.000586395	0.0019599	1360.01	0.215703	0.0796412	2.70843	0.00676016	0.0164505
ENSRNOG00000001598	3186.52	0.198117	0.052687	3.76027	0.000169733	0.000633616	3186.52	-0.411894	0.0529584	-7.77768	7.38675e-15	6.23158e-14
ENSRNOG00000001599	455.861	0.362642	0.0798462	4.54176	5.57878e-06	2.68174e-05	455.861	-0.650703	0.0816966	-7.96487	1.65399e-15	1.45471e-14
ENSRNOG00000001601	0.339874	0.113002	3.12332	0.03618	0.971139	NA	0.339874	2.29794	3.011	0.763184	0.445354	NA
ENSRNOG00000001602	3129.95	0.0989851	0.0561612	1.76252	0.0779817	0.146463	3129.95	0.268672	0.0556038	4.83189	1.35244e-06	5.74147e-06
ENSRNOG00000001603	232.637	-0.051797	0.114629	-0.451866	0.651366	0.755875	232.637	-0.592563	0.12028	-4.92653	8.37007e-07	3.6252e-06
ENSRNOG00000001606	1935.14	-0.92485	0.0798398	-11.5838	4.97716e-31	1.63024e-29	1935.14	1.04949	0.0796183	13.1815	1.1207e-39	2.84984e-38
ENSRNOG00000001607	3678.37	-0.306517	0.06328	-4.84382	1.27366e-06	6.72441e-06	3678.37	0.468874	0.0630951	7.43124	1.07588e-13	8.50323e-13
ENSRNOG00000001608	85.0442	0.0409225	0.182005	0.224843	0.822102	0.883241	85.0442	-0.211966	0.18441	-1.14943	0.25038	0.373772
ENSRNOG00000001609	365.745	-0.154639	0.0941454	-1.64256	0.100475	0.180801	365.745	0.145512	0.0940453	1.54725	0.121802	0.209466
ENSRNOG00000001611	5549.89	0.338716	0.0679814	4.98247	6.27765e-07	3.45898e-06	5549.89	-0.290416	0.0679279	-4.27536	1.90832e-05	7.04912e-05
ENSRNOG00000001613	1196.08	0.128034	0.0606919	2.10956	0.0348959	0.0741918	1196.08	-0.0292557	0.0602799	-0.485332	0.627441	0.736886
ENSRNOG00000001616	1146.93	-0.520828	0.0658614	-7.90794	2.61687e-15	3.40029e-14	1146.93	0.295978	0.0664779	4.45227	8.49656e-06	3.28819e-05
ENSRNOG00000001618	2.19552	-0.3091	1.3049	-0.236875	0.812753	NA	2.19552	2.08739	1.15508	1.80714	0.0707412	0.131944
ENSRNOG00000001620	364.231	-0.236472	0.0927759	-2.54885	0.0108079	0.0267947	364.231	0.0567113	0.0938319	0.604392	0.545583	0.668902
ENSRNOG00000001621	1622.92	-0.0480153	0.056899	-0.84387	0.398742	0.533753	1622.92	0.155906	0.0565541	2.75676	0.0058377	0.0143759
ENSRNOG00000001622	72.0711	-2.06223	0.247494	-8.33246	7.91782e-17	1.16728e-15	72.0711	1.44311	0.25432	5.6744	1.39176e-08	7.31912e-08
ENSRNOG00000001623	675.974	0.117724	0.0687497	1.71236	0.0868305	0.160234	675.974	-0.225747	0.0691805	-3.26316	0.00110177	0.0031061
ENSRNOG00000001627	839.002	-1.53213	0.0897132	-17.0781	2.16051e-65	3.05445e-63	839.002	0.7496	0.0919531	8.15198	3.58024e-16	3.27023e-15
ENSRNOG00000001628	6.27214	0.710902	0.658299	1.07991	0.280183	0.408795	6.27214	0.00247023	0.615094	0.00401602	0.996796	0.997525
ENSRNOG00000001629	2024.87	0.319052	0.0556395	5.73427	9.79307e-09	6.74384e-08	2024.87	-0.326273	0.0555933	-5.86893	4.38615e-09	2.41374e-08
ENSRNOG00000001632	2134.57	0.154944	0.052702	2.94001	0.00328206	0.00924848	2134.57	-0.226249	0.0527985	-4.28514	1.82627e-05	6.76433e-05
ENSRNOG00000001633	4545.94	0.0368006	0.0612416	0.600909	0.547901	0.671967	4545.94	-0.343569	0.0614845	-5.5879	2.29828e-08	1.1824e-07
ENSRNOG00000001634	1.13168	-0.690423	1.97629	-0.349353	0.726825	NA	1.13168	2.33786	1.77379	1.318	0.187503	0.297233
ENSRNOG00000001640	1344.53	0.113628	0.0583451	1.94751	0.0514737	0.103266	1344.53	0.0651249	0.0577102	1.12848	0.259117	0.383913
ENSRNOG00000001642	2006.31	-0.236836	0.0552537	-4.28635	1.81637e-05	8.05483e-05	2006.31	0.259619	0.0551479	4.70768	2.50553e-06	1.03403e-05
ENSRNOG00000001643	1090.88	0.0618878	0.0603809	1.02496	0.305383	0.436741	1090.88	-0.142652	0.0605935	-2.35425	0.0185601	0.0409857
ENSRNOG00000001644	5.97654	-0.703146	1.02605	-0.685291	0.49316	0.624023	5.97654	2.55797	0.916113	2.7922	0.00523505	0.0130144
ENSRNOG00000001645	6507.91	0.215032	0.0731188	2.94086	0.003273	0.00922658	6507.91	-0.536961	0.0732715	-7.32838	2.32958e-13	1.80349e-12
ENSRNOG00000001647	1899.57	-0.227959	0.0533377	-4.27389	1.92094e-05	8.48897e-05	1899.57	0.487192	0.0526726	9.24944	2.25675e-20	2.64428e-19
ENSRNOG00000001651	13361.2	0.0116596	0.0545464	0.213756	0.830738	0.889458	13361.2	0.066596	0.054511	1.2217	0.221821	0.340461
ENSRNOG00000001652	19.6466	0.378075	0.410769	0.920409	0.357359	0.492057	19.6466	-0.084615	0.401104	-0.210955	0.832922	0.892309
ENSRNOG00000001653	2345.9	0.32029	0.050716	6.31536	2.69527e-10	2.2269e-09	2345.9	0.0451438	0.0499323	0.9041	0.365943	0.499818
ENSRNOG00000001654	2022.41	0.435486	0.0631364	6.89755	5.29079e-12	5.17534e-11	2022.41	0.0729542	0.0620525	1.17568	0.239721	0.361443
ENSRNOG00000001656	9.47543	0.428749	0.541641	0.791575	0.428608	0.563428	9.47543	0.00632328	0.518766	0.0121891	0.990275	0.993078
ENSRNOG00000001657	3017.24	0.230597	0.0452269	5.09867	3.42045e-07	1.9476e-06	3017.24	0.0575161	0.0446624	1.2878	0.197816	0.309977
ENSRNOG00000001658	0.253215	-0.848764	3.41669	-0.248417	0.803812	NA	0.253215	1.70585	3.36738	0.50658	0.61245	NA
ENSRNOG00000001662	5202.12	0.0798039	0.0517375	1.54248	0.122958	0.212835	5202.12	0.337775	0.0513467	6.57832	4.758e-11	3.10361e-10
ENSRNOG00000001675	0	NA	NA	NA	NA	NA	0	NA	NA	NA	NA	NA
ENSRNOG00000001679	0	NA	NA	NA	NA	NA	0	NA	NA	NA	NA	NA
ENSRNOG00000001680	222.79	0.108556	0.115889	0.93673	0.348898	0.483261	222.79	-0.169912	0.116248	-1.46163	0.143841	0.240028
ENSRNOG00000001681	1244.95	0.403581	0.0654852	6.16294	7.14083e-10	5.58471e-09	1244.95	-0.438414	0.0655125	-6.69207	2.20041e-11	1.46763e-10
ENSRNOG00000001682	8551.09	0.00357472	0.0440536	0.0811449	0.935327	0.958684	8551.09	0.295571	0.0438351	6.74278	1.55381e-11	1.05255e-10
ENSRNOG00000001684	12.882	-0.624581	0.471331	-1.32514	0.185124	0.295859	12.882	0.0891194	0.490905	0.181541	0.855943	0.909027
ENSRNOG00000001686	346.208	0.273846	0.104443	2.62197	0.00874218	0.0221718	346.208	-0.149051	0.103372	-1.44189	0.149333	0.247753
ENSRNOG00000001687	2322.09	-0.362	0.0655038	-5.5264	3.26867e-08	2.11035e-07	2322.09	0.132291	0.0658225	2.00981	0.0444511	0.0880452
ENSRNOG00000001688	3.86997	2.17825	0.972749	2.23927	0.0251381	0.056024	3.86997	-0.74593	0.785926	-0.94911	0.342565	0.474869
ENSRNOG00000001689	251.648	0.539671	0.119908	4.50072	6.77222e-06	3.2134e-05	251.648	0.338595	0.111493	3.03692	0.00239008	0.0063418
ENSRNOG00000001691	0.412897	0.113022	2.57021	0.0439739	0.964925	NA	0.412897	0.761523	2.50169	0.304404	0.76082	NA
ENSRNOG00000001692	214.184	-0.00988887	0.116619	-0.0847962	0.932423	0.956775	214.184	-0.221527	0.118516	-1.86918	0.0615974	0.117038
ENSRNOG00000001694	88.8745	1.01329	0.205989	4.91915	8.69208e-07	4.69395e-06	88.8745	-1.39519	0.211764	-6.58842	4.44531e-11	2.90712e-10
ENSRNOG00000001699	504.477	-0.00224612	0.0894037	-0.0251233	0.979957	0.9879	504.477	0.49742	0.0865358	5.74814	9.02322e-09	4.82514e-08
ENSRNOG00000001700	498.312	-0.0929199	0.0918416	-1.01174	0.311662	0.443344	498.312	-0.0826578	0.0926468	-0.892181	0.372296	0.506239
ENSRNOG00000001701	97.6636	-0.0499354	0.198996	-0.250937	0.801863	0.869005	97.6636	0.74609	0.189904	3.92878	8.53778e-05	0.000288406
ENSRNOG00000001704	285.786	0.646712	0.102287	6.3225	2.57365e-10	2.1328e-09	285.786	-0.449831	0.100399	-4.48045	7.44865e-06	2.90414e-05
ENSRNOG00000001706	2418.31	0.173378	0.0532726	3.25455	0.00113574	0.00356746	2418.31	-0.385146	0.0536274	-7.18189	6.87561e-13	5.14802e-12
ENSRNOG00000001707	31.1388	-0.0175445	0.325245	-0.0539424	0.956981	0.972742	31.1388	0.537421	0.312816	1.71801	0.0857946	0.15609
ENSRNOG00000001708	1852.95	-0.133869	0.0780118	-1.71601	0.0861605	0.159292	1852.95	-0.144199	0.0784215	-1.83876	0.0659502	0.124207
ENSRNOG00000001709	10184.3	0.0242354	0.0419236	0.578084	0.563207	0.684673	10184.3	-0.107721	0.0419547	-2.56755	0.0102419	0.0240394
ENSRNOG00000001710	1989.69	0.05998	0.0623856	0.96144	0.336331	0.470068	1989.69	0.032068	0.062146	0.516011	0.605847	0.718551
ENSRNOG00000001711	103.717	0.807988	0.168842	4.78547	1.70584e-06	8.85913e-06	103.717	-0.689963	0.166678	-4.13949	3.48086e-05	0.000123769
ENSRNOG00000001712	572.625	0.0751007	0.119741	0.627191	0.530534	0.657789	572.625	-0.397458	0.120761	-3.29127	0.000997346	0.00282921
ENSRNOG00000001713	0.147204	0.112987	4.40736	0.0256361	0.979548	NA	0.147204	0.826196	4.40746	0.187454	0.851305	NA
ENSRNOG00000001714	6.48284	-0.755185	0.65984	-1.1445	0.252418	0.37625	6.48284	0.346759	0.680068	0.50989	0.610129	0.72204
ENSRNOG00000001715	49.0892	-0.0254252	0.238334	-0.106679	0.915044	0.944832	49.0892	0.244221	0.233334	1.04666	0.295257	0.424646
ENSRNOG00000001717	5752.49	0.450687	0.0428939	10.507	8.01735e-26	2.03086e-24	5752.49	-0.162886	0.0425578	-3.82742	0.000129494	0.000425698
ENSRNOG00000001719	11084.3	0.484693	0.0557563	8.69305	3.52822e-18	5.81858e-17	11084.3	0.160787	0.0554718	2.89853	0.00374915	0.00959556
ENSRNOG00000001720	1762.92	-0.393004	0.0685812	-5.7305	1.00137e-08	6.88432e-08	1762.92	0.503088	0.0683155	7.36418	1.78244e-13	1.38899e-12
ENSRNOG00000001724	196.153	0.749397	0.16343	4.58544	4.53038e-06	2.20663e-05	196.153	0.177937	0.155989	1.14071	0.253993	0.377991
ENSRNOG00000001726	147.164	-1.0926	0.156777	-6.96911	3.18963e-12	3.18213e-11	147.164	0.819336	0.159183	5.14714	2.6449e-07	1.21262e-06
ENSRNOG00000001727	1191.27	0.044308	0.0655166	0.676287	0.498859	0.628695	1191.27	-0.0727987	0.065523	-1.11104	0.266551	0.392311
ENSRNOG00000001728	343.059	-0.12814	0.11935	-1.07365	0.28298	0.412039	343.059	0.750521	0.115623	6.49111	8.52091e-11	5.46586e-10
ENSRNOG00000001729	197.645	0.455444	0.148277	3.07158	0.00212928	0.0062557	197.645	-0.608587	0.149421	-4.07298	4.64164e-05	0.000162348
ENSRNOG00000001730	2425.16	-0.00923271	0.0591264	-0.156152	0.875913	0.920722	2425.16	0.174281	0.0588074	2.9636	0.00304065	0.00790517
ENSRNOG00000001732	0.814823	2.51915	2.05764	1.22429	0.220843	NA	0.814823	-0.674578	1.96984	-0.342453	0.73201	NA
ENSRNOG00000001733	2395.94	-0.116602	0.0561607	-2.07622	0.0378737	0.0792999	2395.94	0.579964	0.0552893	10.4896	9.64039e-26	1.47341e-24
ENSRNOG00000001736	1042.58	1.47406	0.0718711	20.5098	1.7601e-93	5.70858e-91	1042.58	-1.67016	0.0726284	-22.9959	5.12044e-117	8.75152e-115
ENSRNOG00000001738	4399.96	0.121734	0.0540553	2.25203	0.0243202	0.0545021	4399.96	-0.048568	0.0539509	-0.900227	0.368	0.501972
ENSRNOG00000001739	11.1958	-0.113426	0.51834	-0.218826	0.826786	0.886374	11.1958	0.490356	0.500777	0.97919	0.327486	0.459509
ENSRNOG00000001742	38.5317	-0.271488	0.298905	-0.908273	0.363734	0.49851	38.5317	0.846581	0.285481	2.96545	0.00302236	0.00786391
ENSRNOG00000001746	1059.68	0.1219	0.0784149	1.55455	0.120052	0.208613	1059.68	0.311598	0.077011	4.04615	5.20674e-05	0.000181328
ENSRNOG00000001747	277.601	0.375737	0.113238	3.31812	0.000906252	0.00291038	277.601	-0.125005	0.110965	-1.12653	0.259941	0.384845
ENSRNOG00000001748	3.74409	0.261472	0.948451	0.275683	0.782791	0.855511	3.74409	-0.227922	0.944384	-0.241344	0.809288	0.874634
ENSRNOG00000001750	227.212	-0.402106	0.126279	-3.18428	0.00145117	0.00443774	227.212	0.940262	0.121923	7.71193	1.23933e-14	1.03618e-13
ENSRNOG00000001752	18.7453	-0.163584	0.405821	-0.403093	0.68688	0.784809	18.7453	0.201655	0.403783	0.499414	0.617488	0.728421
ENSRNOG00000001753	90.3116	0.186645	0.181887	1.02616	0.304816	0.436118	90.3116	0.282059	0.17454	1.61602	0.106091	0.18658
ENSRNOG00000001754	257.114	-0.147268	0.108766	-1.35399	0.175741	0.283547	257.114	0.212698	0.108024	1.969	0.0489533	0.0959155
ENSRNOG00000001756	673.786	0.0368452	0.0814902	0.452142	0.651166	0.75575	673.786	0.287632	0.0799359	3.59828	0.000320329	0.000986973
ENSRNOG00000001757	11.2531	0.406774	0.518381	0.784701	0.432629	0.567095	11.2531	0.2732	0.483212	0.565384	0.571813	0.690769
ENSRNOG00000001758	180.89	0.109266	0.133526	0.81831	0.41318	0.547761	180.89	-0.296768	0.135254	-2.19416	0.0282241	0.0593357
ENSRNOG00000001762	4688.36	-0.144801	0.040297	-3.59334	0.000326465	0.00115386	4688.36	0.18146	0.0402139	4.51238	6.41041e-06	2.52147e-05
ENSRNOG00000001764	1867.9	-0.00198858	0.0621457	-0.0319988	0.974473	0.983631	1867.9	0.0629869	0.0619558	1.01664	0.309323	0.439928
ENSRNOG00000001765	3.54204	-0.800958	0.850581	-0.94166	0.346367	0.480715	3.54204	0.340105	0.879232	0.38682	0.698889	0.793989
ENSRNOG00000001766	8842.06	1.49724	0.0818115	18.3011	8.10739e-75	1.54143e-72	8842.06	-0.761105	0.0814671	-9.34248	9.40996e-21	1.12106e-19
ENSRNOG00000001767	158.811	-0.0804805	0.140035	-0.574716	0.565483	0.686961	158.811	0.0135589	0.140509	0.0964986	0.923125	0.951661
ENSRNOG00000001769	563.974	-0.159788	0.0858561	-1.86111	0.0627283	0.12217	563.974	0.351003	0.0847458	4.14183	3.44542e-05	0.000122632
ENSRNOG00000001770	88.724	0.103051	0.178603	0.576983	0.563951	0.685402	88.724	0.085938	0.175382	0.490004	0.624131	0.733628
ENSRNOG00000001773	1962.29	0.344909	0.0558509	6.17552	6.59454e-10	5.18442e-09	1962.29	-0.0446627	0.055092	-0.810693	0.417542	0.550762
ENSRNOG00000001774	1137.6	-0.2486	0.0688651	-3.60996	0.000306248	0.00108939	1137.6	0.211547	0.0688947	3.07059	0.00213638	0.00571471
ENSRNOG00000001776	1.40789	1.09962	1.57281	0.699145	0.484461	NA	1.40789	-1.1784	1.58109	-0.745306	0.456087	0.586016
ENSRNOG00000001777	9.39208	0.52316	0.50346	1.03913	0.298744	0.429511	9.39208	-0.733831	0.512714	-1.43127	0.152354	0.251681
ENSRNOG00000001781	265.578	0.546988	0.107971	5.06606	4.06127e-07	2.2904e-06	265.578	-0.69	0.109035	-6.32824	2.47977e-10	1.52466e-09
ENSRNOG00000001782	1625.36	0.0323326	0.0541407	0.597195	0.550377	0.674055	1625.36	-0.0382	0.0540844	-0.706304	0.479999	0.607865
ENSRNOG00000001783	4277.93	0.153528	0.0462615	3.31871	0.000904343	0.00290517	4277.93	-0.313275	0.0464218	-6.74844	1.4944e-11	1.01385e-10
ENSRNOG00000001785	1805.32	0.42201	0.053346	7.9108	2.55733e-15	3.32554e-14	1805.32	-0.0844957	0.0524026	-1.61243	0.106868	0.187743
ENSRNOG00000001786	2272.8	-0.157234	0.0491305	-3.20034	0.00137265	0.00422725	2272.8	0.0167868	0.0493712	0.340013	0.733847	0.819406
ENSRNOG00000001789	2450.79	-0.181273	0.0667133	-2.71719	0.0065838	0.017267	2450.79	0.044159	0.0668673	0.660398	0.508998	0.634953
ENSRNOG00000001792	17.2383	0.550176	0.435259	1.26402	0.206222	0.321107	17.2383	0.160258	0.407134	0.393624	0.693858	0.790598
ENSRNOG00000001793	1939.11	-0.515321	0.0816059	-6.31476	2.70587e-10	2.23454e-09	1939.11	0.496765	0.0815916	6.08843	1.14023e-09	6.64296e-09
ENSRNOG00000001794	9.56819	-0.39983	0.551296	-0.725256	0.468295	0.600983	9.56819	-0.0714694	0.569551	-0.125484	0.900141	0.938526
ENSRNOG00000001795	12797.4	0.412966	0.0493878	8.36169	6.1826e-17	9.23816e-16	12797.4	-0.634445	0.0494662	-12.8258	1.17518e-37	2.80012e-36
ENSRNOG00000001796	136.561	0.326727	0.142094	2.29937	0.0214841	0.0489647	136.561	-0.237941	0.140804	-1.68988	0.0910512	0.164025
ENSRNOG00000001797	1273.81	0.524587	0.073125	7.17385	7.29196e-13	7.62429e-12	1273.81	-0.314325	0.0724463	-4.33873	1.43309e-05	5.38203e-05
ENSRNOG00000001803	7535.24	-0.00512574	0.0430919	-0.118949	0.905316	0.939332	7535.24	-0.0305025	0.0430965	-0.707771	0.479087	0.606894
ENSRNOG00000001804	856.723	-0.282208	0.0691382	-4.08179	4.469e-05	0.000184989	856.723	0.541645	0.0680621	7.9581	1.74697e-15	1.53421e-14
ENSRNOG00000001806	3.13488	0.320996	0.947144	0.338909	0.734678	0.82077	3.13488	-0.140355	0.930327	-0.150866	0.880081	0.925867
ENSRNOG00000001807	11158.9	-0.337973	0.051812	-6.52306	6.8888e-11	6.01307e-10	11158.9	-0.125618	0.0519903	-2.41617	0.0156845	0.035259
ENSRNOG00000001808	2289.85	-0.0413864	0.0540678	-0.765452	0.444002	0.578196	2289.85	0.0225857	0.054051	0.417859	0.67605	0.776279
ENSRNOG00000001809	0.164748	0.112988	4.40736	0.0256362	0.979547	NA	0.164748	1.72395	4.36781	0.394695	0.693068	NA
ENSRNOG00000001811	3721.9	-0.0110948	0.0495111	-0.224087	0.82269	0.883536	3721.9	-0.0986689	0.0496173	-1.9886	0.0467458	0.0920264
ENSRNOG00000001813	6424.56	0.416747	0.0430056	9.69051	3.30865e-22	6.97177e-21	6424.56	-0.274906	0.0428462	-6.4161	1.39806e-10	8.79978e-10
ENSRNOG00000001815	15307	0.16321	0.0501711	3.25306	0.0011417	0.0035838	15307	-0.126738	0.05015	-2.52717	0.0114985	0.0266579
ENSRNOG00000001816	367.959	0.354993	0.109483	3.24245	0.00118505	0.00370616	367.959	-0.324991	0.109137	-2.97782	0.00290306	0.00758739
ENSRNOG00000001817	715.053	0.291789	0.071452	4.0837	4.43237e-05	0.000183703	715.053	-0.283023	0.0712891	-3.97008	7.1848e-05	0.00024536
ENSRNOG00000001818	288.251	-0.116921	0.129901	-0.900081	0.368077	0.502589	288.251	0.439586	0.127758	3.44078	0.000580049	0.0017124
ENSRNOG00000001820	259.709	0.767368	0.133123	5.76437	8.19635e-09	5.71086e-08	259.709	-0.701468	0.132396	-5.29824	1.16921e-07	5.5465e-07
ENSRNOG00000001821	1.56151	0.0809906	1.51678	0.0533966	0.957416	NA	1.56151	0.912861	1.39651	0.653673	0.513322	0.63927
ENSRNOG00000001823	2499.16	0.451365	0.0477971	9.44336	3.61011e-21	7.22939e-20	2499.16	-1.35845	0.0498473	-27.2522	1.56421e-163	5.34688e-161
ENSRNOG00000001825	11477.1	0.698955	0.0450908	15.5011	3.41246e-54	2.92464e-52	11477.1	-0.505673	0.044981	-11.2419	2.53803e-29	4.46227e-28
ENSRNOG00000001827	707.99	-0.716762	0.0809625	-8.85302	8.51862e-19	1.48323e-17	707.99	0.692753	0.0809555	8.55721	1.1563e-17	1.15144e-16
ENSRNOG00000001828	4400.88	1.57851	0.0741751	21.2809	1.70607e-100	6.71909e-98	4400.88	-2.04237	0.0746659	-27.3535	9.8171e-165	3.48998e-162
ENSRNOG00000001829	2503.19	-0.109516	0.0664932	-1.64702	0.0995533	0.179456	2503.19	-0.097464	0.0667482	-1.46017	0.144242	0.240585
ENSRNOG00000001830	27.7853	0.465764	0.308939	1.50762	0.131651	0.225453	27.7853	0.0943035	0.292915	0.321949	0.747491	0.8281
ENSRNOG00000001833	2616.01	-0.0266168	0.0483612	-0.550375	0.582062	0.700952	2616.01	-0.265802	0.0488557	-5.44056	5.31134e-08	2.61159e-07
ENSRNOG00000001834	349.964	0.281241	0.0960699	2.92746	0.00341739	0.00958574	349.964	-0.359972	0.0964867	-3.7308	0.000190873	0.00061131
ENSRNOG00000001837	0	NA	NA	NA	NA	NA	0	NA	NA	NA	NA	NA
ENSRNOG00000001839	0	NA	NA	NA	NA	NA	0	NA	NA	NA	NA	NA
ENSRNOG00000001840	5.39805	-0.696137	0.717559	-0.970147	0.331973	0.465781	5.39805	-0.948328	0.830918	-1.1413	0.253745	0.377685
ENSRNOG00000001842	918.864	0.211834	0.0655259	3.23283	0.00122569	0.00381594	918.864	-0.226019	0.0654809	-3.45168	0.000557117	0.00165173
ENSRNOG00000001843	2216.66	-0.197545	0.0617139	-3.20099	0.00136958	0.00421867	2216.66	0.679368	0.0608614	11.1625	6.21882e-29	1.07424e-27
ENSRNOG00000001844	364.291	-0.316951	0.0977408	-3.24277	0.00118373	0.00370273	364.291	0.595789	0.095787	6.21993	4.97372e-10	2.98675e-09
ENSRNOG00000001845	1628.3	0.0914209	0.0511074	1.7888	0.0736472	0.139718	1628.3	-0.583608	0.0524923	-11.118	1.0257e-28	1.76153e-27
ENSRNOG00000001847	897.635	-0.283707	0.0746446	-3.80078	0.000144243	0.000544484	897.635	0.006721	0.0755218	0.0889942	0.929087	0.954288
ENSRNOG00000001849	5565.25	-0.0250941	0.0394447	-0.636185	0.524656	0.652702	5565.25	0.183798	0.039242	4.6837	2.81742e-06	1.15551e-05
ENSRNOG00000001851	0.646767	-0.752447	2.11721	-0.355395	0.722294	NA	0.646767	1.36074	2.02639	0.67151	0.501896	NA
ENSRNOG00000001852	410.638	0.088036	0.122512	0.718591	0.472393	0.604797	410.638	-0.25364	0.123175	-2.05919	0.0394763	0.0793141
ENSRNOG00000001854	700.75	-0.706549	0.0918105	-7.69573	1.40691e-14	1.72896e-13	700.75	0.86048	0.0911371	9.4416	3.67124e-21	4.44829e-20
ENSRNOG00000001858	21.7264	-0.594056	0.404627	-1.46816	0.142062	0.239488	21.7264	0.000664368	0.420462	0.00158009	0.998739	0.998964
ENSRNOG00000001859	773.028	-0.333198	0.0721774	-4.61637	3.90503e-06	1.92386e-05	773.028	-0.0119313	0.0734487	-0.162444	0.870956	0.920188
ENSRNOG00000001860	4.31239	-2.12042	1.06523	-1.99059	0.0465264	0.0947659	4.31239	2.6185	1.04379	2.50864	0.0121196	0.0279702
ENSRNOG00000001861	49.1066	0.235213	0.232825	1.01026	0.312373	0.444164	49.1066	-0.504713	0.237966	-2.12094	0.0339265	0.0694991
ENSRNOG00000001862	6520.41	0.0581793	0.05649	1.0299	0.303055	0.434387	6520.41	-0.264384	0.0566067	-4.67054	3.00409e-06	1.2281e-05
ENSRNOG00000001863	185.503	-0.203688	0.144258	-1.41196	0.15796	0.260605	185.503	-0.168704	0.147246	-1.14573	0.251908	0.375516
ENSRNOG00000001864	2.64992	1.35872	1.20267	1.12975	0.258582	0.383812	2.64992	-0.12108	1.01747	-0.119001	0.905275	0.941717
ENSRNOG00000001865	0.346115	0.113024	2.85683	0.0395629	0.968442	NA	0.346115	0.745841	2.79739	0.266621	0.789761	NA
ENSRNOG00000001866	3373.38	0.0120707	0.0448812	0.268948	0.78797	0.85907	3373.38	0.378924	0.0441958	8.57375	1.00167e-17	1.00421e-16
ENSRNOG00000001867	2280.79	0.0957997	0.0499838	1.91661	0.055287	0.109745	2280.79	0.0237432	0.0496665	0.478054	0.632612	0.741391
ENSRNOG00000001868	1862	-0.0157074	0.0486434	-0.322909	0.746764	0.829398	1862	0.271643	0.0479135	5.66946	1.43251e-08	7.51783e-08
ENSRNOG00000001869	3.95371	1.09362	1.03808	1.0535	0.292111	0.422213	3.95371	0.970424	0.825891	1.175	0.239993	0.36173
ENSRNOG00000001870	1621.82	0.162157	0.0503569	3.22016	0.00128121	0.00397235	1621.82	-0.213995	0.0504363	-4.24288	2.20671e-05	8.07416e-05
ENSRNOG00000001872	0.676391	-2.83112	2.26237	-1.2514	0.210789	NA	0.676391	-0.135593	2.45239	-0.0552899	0.955907	NA
ENSRNOG00000001873	9.61419	0.527912	0.549569	0.960592	0.336757	0.470563	9.61419	-0.538445	0.548947	-0.98087	0.326657	0.458527
ENSRNOG00000001874	30.1023	-0.833635	0.29659	-2.81074	0.00494284	0.0133357	30.1023	-0.436737	0.328146	-1.33092	0.183215	0.291648
ENSRNOG00000001875	1222.41	-0.103174	0.0633703	-1.62811	0.103501	0.185182	1222.41	0.0764552	0.0633723	1.20644	0.227646	0.347641
ENSRNOG00000001876	11.5107	-0.0465679	0.477948	-0.097433	0.922383	0.950187	11.5107	-0.314208	0.492396	-0.63812	0.523395	0.648408
ENSRNOG00000001877	1902.78	-0.115998	0.0711036	-1.6314	0.102806	0.184197	1902.78	-0.142952	0.071506	-1.99916	0.0455911	0.0900224
ENSRNOG00000001878	1333.81	0.11284	0.0613694	1.83871	0.0659583	0.127292	1333.81	-0.226429	0.0616328	-3.67384	0.000238928	0.000752737
ENSRNOG00000001880	475.078	0.429029	0.0869789	4.93256	8.11581e-07	4.41446e-06	475.078	-0.274529	0.0858434	-3.19802	0.00138373	0.00383292
ENSRNOG00000001884	2247.95	0.148301	0.0607586	2.44082	0.0146541	0.0349118	2247.95	-0.391878	0.0611437	-6.40914	1.46345e-10	9.19829e-10
ENSRNOG00000001885	735.094	-0.0310537	0.0817161	-0.38002	0.703931	0.797602	735.094	-0.303668	0.0829609	-3.66037	0.000251851	0.000790649
ENSRNOG00000001886	1559.96	-0.0872566	0.0584298	-1.49336	0.135344	0.230416	1559.96	-0.12083	0.0588894	-2.05181	0.0401882	0.0805532
ENSRNOG00000001888	1482.4	-0.00584927	0.0659363	-0.0887109	0.929312	0.954885	1482.4	0.0153306	0.0658406	0.232845	0.815882	0.879305
ENSRNOG00000001889	1623.36	-0.156065	0.0572532	-2.72588	0.0064131	0.0168647	1623.36	0.146891	0.0572088	2.56763	0.0102396	0.0240394
ENSRNOG00000001890	885.222	0.243598	0.0780889	3.1195	0.00181158	0.00542753	885.222	-0.527927	0.0790423	-6.67905	2.40501e-11	1.59929e-10
ENSRNOG00000001891	68.1955	0.158789	0.233578	0.679811	0.496624	0.62693	68.1955	0.863201	0.21408	4.03215	5.52694e-05	0.000191616
ENSRNOG00000001892	1.04318	-3.09431	1.72445	-1.79438	0.0727522	NA	1.04318	1.72877	1.89756	0.911051	0.362268	0.495904
ENSRNOG00000001893	0.18389	0.113034	4.251	0.0265899	0.978787	NA	0.18389	-1.09738	4.2511	-0.25814	0.796299	NA
ENSRNOG00000001908	24.7675	2.32999	0.357345	6.52027	7.01799e-11	6.10972e-10	24.7675	-2.42929	0.361504	-6.71996	1.81771e-11	1.22062e-10
ENSRNOG00000001911	1.87746	0.331873	1.20621	0.275137	0.783211	NA	1.87746	-0.364914	1.20753	-0.302199	0.7625	0.839015
ENSRNOG00000001912	673.305	-0.314366	0.0956523	-3.28655	0.00101421	0.00321936	673.305	-0.20737	0.0974895	-2.1271	0.0334115	0.0686418
ENSRNOG00000001915	68.1351	-2.58634	0.280962	-9.2053	3.40713e-20	6.38248e-19	68.1351	1.59283	0.292117	5.4527	4.96119e-08	2.45027e-07
ENSRNOG00000001916	0.0909898	-0.848744	4.40736	-0.192574	0.847292	NA	0.0909898	-0.135592	4.40746	-0.0307641	0.975458	NA
ENSRNOG00000001918	0.473784	-1.71538	2.4555	-0.698586	0.484811	NA	0.473784	1.70941	2.45271	0.696947	0.485836	NA
ENSRNOG00000001923	1.19689	2.0574	1.55555	1.32262	0.185961	NA	1.19689	-1.5447	1.45161	-1.06413	0.287271	0.41592
ENSRNOG00000001924	35.1303	0.0210188	0.271357	0.0774581	0.938259	0.96044	35.1303	-0.295012	0.277812	-1.06191	0.288275	0.416974
ENSRNOG00000001925	1212.04	1.64039	0.0843939	19.4373	3.7362e-84	1.01312e-81	1212.04	-1.03071	0.0824569	-12.5	7.46495e-36	1.67961e-34
ENSRNOG00000001926	62.9028	0.185555	0.206767	0.897408	0.369501	0.504035	62.9028	0.102205	0.201011	0.508456	0.611134	0.722748
ENSRNOG00000001928	809.356	0.912681	0.0779685	11.7058	1.19076e-31	4.08638e-30	809.356	-0.377953	0.0755515	-5.00259	5.65662e-07	2.49929e-06
ENSRNOG00000001930	1935.24	0.0108085	0.0780226	0.138531	0.889821	0.929141	1935.24	0.00466038	0.0779527	0.0597847	0.952327	0.967956
ENSRNOG00000001931	108.838	-0.445017	0.157101	-2.83268	0.00461593	0.0125455	108.838	0.237994	0.15944	1.49269	0.13552	0.228647
ENSRNOG00000001932	3.83834	1.16902	0.921446	1.26868	0.204555	0.319232	3.83834	-1.06229	0.909569	-1.16791	0.242844	0.364913
ENSRNOG00000001942	0.35367	-0.865236	2.78214	-0.310997	0.755803	NA	0.35367	-0.135593	2.85346	-0.0475186	0.9621	NA
ENSRNOG00000001943	0	NA	NA	NA	NA	NA	0	NA	NA	NA	NA	NA
ENSRNOG00000001945	0.0845905	0.112997	4.40736	0.0256382	0.979546	NA	0.0845905	0.826196	4.40746	0.187454	0.851305	NA
ENSRNOG00000001948	0.0972386	1.07478	4.40736	0.243861	0.807338	NA	0.0972386	-1.09738	4.40746	-0.248982	0.803375	NA
ENSRNOG00000001949	0.256282	-0.848764	3.4072	-0.249109	0.803276	NA	0.256282	1.73733	3.35435	0.517931	0.604506	NA
ENSRNOG00000001950	0.0820681	0.112997	4.40736	0.0256382	0.979546	NA	0.0820681	0.826196	4.40746	0.187454	0.851305	NA
ENSRNOG00000001951	0.0715157	-0.848744	4.40736	-0.192574	0.847292	NA	0.0715157	-0.135592	4.40746	-0.0307641	0.975458	NA
ENSRNOG00000001953	493.171	0.01379	0.0880364	0.15664	0.875529	0.920493	493.171	0.177593	0.0868641	2.04449	0.0409048	0.081805
ENSRNOG00000001955	0	NA	NA	NA	NA	NA	0	NA	NA	NA	NA	NA
ENSRNOG00000001956	931.816	-0.344248	0.0786419	-4.37741	1.20097e-05	5.47752e-05	931.816	0.0520977	0.0794803	0.65548	0.512159	0.63809
ENSRNOG00000001957	0.941662	0.0819043	1.67081	0.0490208	0.960903	NA	0.941662	-1.58548	1.86692	-0.849246	0.395745	NA
ENSRNOG00000001958	580.383	-0.00361509	0.0814478	-0.0443854	0.964597	0.976881	580.383	0.266171	0.0799936	3.3274	0.0008766	0.0025079
ENSRNOG00000001959	402.008	0.188192	0.343652	0.547624	0.58395	0.70243	402.008	-1.05189	0.34523	-3.04692	0.002312	0.00614653
ENSRNOG00000001960	0.156192	1.07477	4.40736	0.243859	0.80734	NA	0.156192	-1.09738	4.40746	-0.248982	0.803375	NA
ENSRNOG00000001962	0.518315	2.57304	2.31617	1.1109	0.26661	NA	0.518315	-1.63384	2.31619	-0.705398	0.480563	NA
ENSRNOG00000001963	5035.4	0.305146	0.171528	1.77899	0.0752409	0.142314	5035.4	-1.81169	0.172076	-10.5285	6.38716e-26	9.82959e-25
ENSRNOG00000001964	1334.74	0.258833	0.0603927	4.28584	1.82053e-05	8.07112e-05	1334.74	0.210615	0.0588683	3.57774	0.000346579	0.00106196
ENSRNOG00000001966	977.318	-0.244507	0.112976	-2.16425	0.0304454	0.0661063	977.318	-0.0153141	0.113452	-0.134984	0.892625	0.934142
ENSRNOG00000001967	0.159852	1.07477	4.40736	0.243859	0.80734	NA	0.159852	-1.09738	4.40746	-0.248982	0.803375	NA
ENSRNOG00000001971	1236.82	-0.52574	0.0833741	-6.3058	2.86715e-10	2.35713e-09	1236.82	0.41992	0.0835422	5.02645	4.99649e-07	2.22087e-06
ENSRNOG00000001973	0	NA	NA	NA	NA	NA	0	NA	NA	NA	NA	NA
ENSRNOG00000001974	35.2643	-0.0136955	0.298669	-0.0458553	0.963426	0.976113	35.2643	0.164416	0.294889	0.557551	0.577151	0.695328
ENSRNOG00000001975	0	NA	NA	NA	NA	NA	0	NA	NA	NA	NA	NA
ENSRNOG00000001976	3.58284	-0.529716	0.932301	-0.568181	0.569912	0.690566	3.58284	1.14781	0.894689	1.28291	0.199524	0.31225
ENSRNOG00000001979	11199.7	1.10375	0.0783236	14.0922	4.24376e-45	2.72078e-43	11199.7	-1.27728	0.0783715	-16.2977	1.02421e-59	5.00149e-58
ENSRNOG00000001980	0.241518	1.95768	3.42368	0.571807	0.567453	NA	0.241518	-1.98028	3.42373	-0.578398	0.562996	NA
ENSRNOG00000001982	1506.46	-0.509309	0.0611067	-8.33476	7.76575e-17	1.1469e-15	1506.46	0.635151	0.0607363	10.4575	1.35351e-25	2.05806e-24
ENSRNOG00000001984	31.6097	0.890571	0.265661	3.35228	0.000801484	0.00260408	31.6097	-3.49584	0.396555	-8.81554	1.19109e-18	1.26473e-17
ENSRNOG00000001986	0	NA	NA	NA	NA	NA	0	NA	NA	NA	NA	NA
ENSRNOG00000001989	6933.11	-0.855732	0.0502333	-17.0351	4.50616e-65	6.21136e-63	6933.11	0.761872	0.0502741	15.1544	7.08931e-52	2.72754e-50
ENSRNOG00000001990	0.0820681	0.112997	4.40736	0.0256382	0.979546	NA	0.0820681	0.826196	4.40746	0.187454	0.851305	NA
ENSRNOG00000001991	9228.19	0.342289	0.0562528	6.08484	1.16609e-09	8.92973e-09	9228.19	-1.30607	0.0567561	-23.0121	3.52932e-117	6.09065e-115
ENSRNOG00000001992	4955.82	0.103413	0.0460096	2.24764	0.0245992	0.0550157	4955.82	0.178522	0.045674	3.9086	9.28318e-05	0.000311866
ENSRNOG00000001996	3688.34	-0.0943137	0.0502572	-1.87662	0.0605703	0.118567	3688.34	-0.0091433	0.0503535	-0.181582	0.855911	0.909027
ENSRNOG00000002001	2418.06	-0.191825	0.06321	-3.03472	0.00240761	0.00699777	2418.06	0.094465	0.0633139	1.49201	0.135696	0.228886
ENSRNOG00000002002	2.79811	0.594348	0.876014	0.678469	0.497475	0.627572	2.79811	-1.6017	0.986184	-1.62413	0.104347	0.183968
ENSRNOG00000002004	22.3407	0.196725	0.365392	0.538395	0.590304	0.708014	22.3407	-0.0152069	0.35924	-0.0423308	0.966235	0.977175
ENSRNOG00000002005	2.8285	-1.26322	1.06525	-1.18585	0.235683	0.356836	2.8285	0.729763	1.09718	0.665128	0.505968	0.631915
ENSRNOG00000002006	6.16331	0.617212	0.710319	0.868922	0.38489	0.519754	6.16331	-0.563354	0.705613	-0.798389	0.424645	0.557546
ENSRNOG00000002010	1114.71	0.361326	0.0637184	5.67066	1.42244e-08	9.54122e-08	1114.71	0.10152	0.0619347	1.63915	0.101182	0.17942
ENSRNOG00000002011	0.556695	-1.37051	2.14989	-0.637478	0.523813	NA	0.556695	-1.09739	2.30561	-0.475964	0.6341	NA
ENSRNOG00000002012	370.324	0.360942	0.0966159	3.73585	0.000187083	0.000693212	370.324	0.00902602	0.0937715	0.0962555	0.923318	0.951685
ENSRNOG00000002013	2.09343	-0.702488	1.20129	-0.584778	0.558697	NA	2.09343	0.650129	1.20376	0.540081	0.589142	0.70528
ENSRNOG00000002014	1.45439	0.677968	1.313	0.51635	0.60561	NA	1.45439	-1.34602	1.40464	-0.958268	0.337928	0.470263
ENSRNOG00000002021	18577.9	-0.00889589	0.0442429	-0.201069	0.840644	0.89664	18577.9	0.0727913	0.0442156	1.64628	0.0997059	0.177156
ENSRNOG00000002024	3.73692	-0.595842	0.941636	-0.632772	0.526882	0.654684	3.73692	1.53767	0.884627	1.73821	0.082173	0.150394
ENSRNOG00000002026	208.209	-0.255355	0.120167	-2.12501	0.0335859	0.0718475	208.209	-0.873083	0.131285	-6.65027	2.92553e-11	1.93529e-10
ENSRNOG00000002028	4090.37	0.19545	0.0459044	4.25775	2.06491e-05	9.06947e-05	4090.37	-0.455466	0.0462259	-9.85305	6.64969e-23	8.88041e-22
ENSRNOG00000002029	4.06891	0.923917	0.916909	1.00764	0.313626	0.445601	4.06891	-0.265581	0.862476	-0.307929	0.758136	0.836014
ENSRNOG00000002031	187.885	0.335051	0.142394	2.35298	0.0186234	0.0431502	187.885	0.113538	0.13788	0.823453	0.41025	0.543788
ENSRNOG00000002032	1777.61	0.0363442	0.063256	0.574557	0.565591	0.687041	1777.61	-0.377246	0.0639315	-5.90079	3.61772e-09	2.00953e-08
ENSRNOG00000002034	5.55063	0.407132	0.693531	0.587042	0.557176	0.679915	5.55063	-0.14045	0.673676	-0.208483	0.834852	0.893622
ENSRNOG00000002035	178.845	0.539888	0.148654	3.63185	0.0002814	0.00100706	178.845	-0.154304	0.144667	-1.06661	0.286147	0.414596
ENSRNOG00000002036	2806.22	-0.392424	0.0566516	-6.92697	4.2994e-12	4.24069e-11	2806.22	0.962781	0.0556715	17.294	5.22156e-67	3.12502e-65
ENSRNOG00000002039	501.125	0.0524602	0.0838403	0.625716	0.531501	0.658593	501.125	0.354528	0.0813744	4.35675	1.32005e-05	4.98489e-05
ENSRNOG00000002040	1104.94	-0.0539209	0.0642735	-0.83893	0.401509	0.536356	1104.94	0.359216	0.0631771	5.68587	1.30152e-08	6.86482e-08
ENSRNOG00000002041	2577.48	-0.661818	0.0642763	-10.2964	7.31134e-25	1.75017e-23	2577.48	0.528853	0.0644149	8.21009	2.21019e-16	2.04403e-15
ENSRNOG00000002042	3.07771	0.494501	0.986376	0.501332	0.616138	0.729426	3.07771	0.970622	0.867802	1.11848	0.263361	0.388872
ENSRNOG00000002044	237.558	-0.370511	0.117747	-3.14666	0.00165146	0.00499393	237.558	0.199151	0.118966	1.67402	0.0941272	0.168508
ENSRNOG00000002045	571.67	-0.3794	0.0891922	-4.25374	2.10234e-05	9.2192e-05	571.67	0.308527	0.0893834	3.45173	0.000557011	0.00165173
ENSRNOG00000002046	1.35759	0.446606	1.44699	0.308644	0.757592	NA	1.35759	-0.175722	1.4139	-0.124282	0.901092	0.939188
ENSRNOG00000002050	15462.8	-0.293397	0.0821916	-3.56967	0.000357436	0.00125421	15462.8	-0.0770889	0.0822534	-0.937212	0.348649	0.481489
ENSRNOG00000002051	2158.94	0.114013	0.0493721	2.30925	0.0209298	0.0478574	2158.94	0.26613	0.0484429	5.49368	3.93649e-08	1.96658e-07
ENSRNOG00000002052	22112.5	-0.444889	0.0448112	-9.92808	3.14234e-23	6.99561e-22	22112.5	0.51822	0.044788	11.5705	5.81346e-31	1.08773e-29
ENSRNOG00000002053	617.559	-1.22291	0.105133	-11.632	2.83473e-31	9.45348e-30	617.559	1.09966	0.105428	10.4305	1.79992e-25	2.72054e-24
ENSRNOG00000002054	344.642	0.395633	0.0968323	4.08575	4.39345e-05	0.000182181	344.642	-0.0482441	0.0939434	-0.513544	0.607571	0.719972
ENSRNOG00000002055	493.443	0.0343342	0.0896025	0.383183	0.701584	0.796005	493.443	0.139459	0.0884819	1.57613	0.114997	0.199714
ENSRNOG00000002057	7.07354	-0.603614	0.679697	-0.888064	0.374506	0.509099	7.07354	0.818809	0.670062	1.22199	0.221712	0.340328
ENSRNOG00000002061	2496.57	0.0418322	0.0548893	0.762119	0.445989	0.580052	2496.57	-0.190784	0.0550988	-3.46258	0.000535019	0.00159136
ENSRNOG00000002069	532.525	0.0773532	0.0793175	0.975234	0.329444	0.463189	532.525	-0.0156695	0.0788134	-0.198817	0.842406	0.898569
ENSRNOG00000002070	0.253771	0.112984	4.31874	0.0261613	0.979129	NA	0.253771	2.34433	4.23569	0.553472	0.57994	NA
ENSRNOG00000002072	35.525	-0.147244	0.308999	-0.47652	0.633704	0.743305	35.525	0.892346	0.290002	3.07704	0.00209069	0.00560598
ENSRNOG00000002073	0.196743	-0.848761	4.16636	-0.203718	0.838574	NA	0.196743	-0.135592	4.16645	-0.0325438	0.974038	NA
ENSRNOG00000002074	1940.2	-0.25358	0.0596991	-4.24762	2.1605e-05	9.45169e-05	1940.2	0.302473	0.0595489	5.07941	3.78609e-07	1.7085e-06
ENSRNOG00000002075	2448.71	-0.00666609	0.0626175	-0.106457	0.915219	0.944866	2448.71	-0.115502	0.0627645	-1.84025	0.0657321	0.123901
ENSRNOG00000002079	39.8131	-0.458259	0.276	-1.66036	0.096842	0.175566	39.8131	0.261888	0.279432	0.937213	0.348649	0.481489
ENSRNOG00000002080	805.725	0.111992	0.0841103	1.33149	0.183029	0.293076	805.725	0.261449	0.0826679	3.16264	0.00156347	0.00428405
ENSRNOG00000002084	0	NA	NA	NA	NA	NA	0	NA	NA	NA	NA	NA
ENSRNOG00000002085	13.8663	-0.884374	0.467529	-1.89159	0.0585453	0.115232	13.8663	1.02423	0.462312	2.21546	0.0267288	0.056513
ENSRNOG00000002089	1006.42	-0.704102	0.0744216	-9.46098	3.05058e-21	6.14612e-20	1006.42	0.565238	0.0747738	7.55931	4.05202e-14	3.27683e-13
ENSRNOG00000002091	1137.11	0.0410817	0.0619365	0.663288	0.507146	0.636633	1137.11	0.209873	0.0609753	3.44193	0.000577572	0.00170594
ENSRNOG00000002092	89.5495	-1.45973	0.193687	-7.53656	4.82527e-14	5.65661e-13	89.5495	1.07437	0.197837	5.43059	5.61679e-08	2.75568e-07
ENSRNOG00000002093	2412.14	-1.07679	0.0569376	-18.9117	9.13149e-80	2.01392e-77	2412.14	0.931316	0.0571264	16.3027	9.44039e-60	4.62267e-58
ENSRNOG00000002094	2186.75	-0.105283	0.0608776	-1.72942	0.0837338	0.155483	2186.75	0.232597	0.0605953	3.83853	0.000123771	0.000407866
ENSRNOG00000002095	1613.59	0.328071	0.0622063	5.27391	1.33545e-07	8.00932e-07	1613.59	-0.839377	0.0634336	-13.2324	5.70569e-40	1.47841e-38
ENSRNOG00000002097	3405.74	0.799679	0.0746521	10.7121	8.93392e-27	2.33823e-25	3405.74	-0.872065	0.0746998	-11.6743	1.72562e-31	3.30171e-30
ENSRNOG00000002099	6371.25	-0.0387407	0.0578663	-0.669486	0.503186	0.63275	6371.25	0.0302616	0.0578527	0.52308	0.600918	0.715092
ENSRNOG00000002100	3825.37	0.105264	0.0455884	2.30901	0.0209429	0.0478807	3825.37	-0.0968328	0.0455375	-2.12644	0.0334666	0.0687154
ENSRNOG00000002101	1957.59	0.0544869	0.0652623	0.834891	0.403779	0.538331	1957.59	-0.0618987	0.0652224	-0.94904	0.3426	0.474869
ENSRNOG00000002104	2138.88	-0.256989	0.0723859	-3.55027	0.000384834	0.00133927	2138.88	0.172302	0.0724687	2.37761	0.0174252	0.0386924
ENSRNOG00000002105	461.226	0.335084	0.0951771	3.52064	0.000430504	0.00148199	461.226	-0.652777	0.0968644	-6.73908	1.59396e-11	1.07728e-10
ENSRNOG00000002106	3485.24	0.395763	0.0515381	7.67904	1.60287e-14	1.95813e-13	3485.24	-0.466963	0.0515998	-9.0497	1.43361e-19	1.60975e-18
ENSRNOG00000002110	40.4487	0.33707	0.272724	1.23593	0.216483	0.33366	40.4487	-0.490311	0.275777	-1.77792	0.0754163	0.139478
ENSRNOG00000002112	2540.8	-0.144555	0.0538847	-2.68266	0.00730382	0.018948	2540.8	0.0913957	0.0539274	1.69479	0.0901152	0.162569
ENSRNOG00000002115	9265.67	0.0866965	0.0607627	1.42681	0.153636	0.254843	9265.67	0.160633	0.0606411	2.64892	0.00807491	0.01937
ENSRNOG00000002116	330.344	0.540042	0.217341	2.48477	0.0129635	0.0313584	330.344	-0.241489	0.216159	-1.11718	0.263915	0.389302
ENSRNOG00000002117	0.0845905	0.112997	4.40736	0.0256382	0.979546	NA	0.0845905	0.826196	4.40746	0.187454	0.851305	NA
ENSRNOG00000002120	56.8111	-0.848348	0.242678	-3.49577	0.000472689	0.00161178	56.8111	-0.693522	0.268401	-2.58391	0.00976882	0.023066
ENSRNOG00000002121	538.908	0.0215328	0.0917118	0.234787	0.814374	0.878743	538.908	0.122464	0.0908974	1.34728	0.177889	0.285197
ENSRNOG00000002122	826.147	0.826503	0.074513	11.0921	1.37091e-28	3.85651e-27	826.147	-0.974394	0.0750623	-12.9811	1.56529e-38	3.83766e-37
ENSRNOG00000002125	9838.68	0.0773572	0.0423098	1.82835	0.0674966	0.129791	9838.68	0.049546	0.0422176	1.17359	0.240561	0.362309
ENSRNOG00000002126	34.9474	0.333856	0.271589	1.22927	0.218972	0.336774	34.9474	-0.375843	0.272086	-1.38134	0.167175	0.271472
ENSRNOG00000002127	0	NA	NA	NA	NA	NA	0	NA	NA	NA	NA	NA
ENSRNOG00000002128	3102.89	0.0572774	0.0455199	1.25829	0.208286	0.323528	3102.89	0.0888682	0.0452191	1.96528	0.0493817	0.0966293
ENSRNOG00000002129	511.99	-0.0752458	0.0972954	-0.773375	0.4393	0.573337	511.99	0.726822	0.0939367	7.73736	1.01505e-14	8.51063e-14
ENSRNOG00000002130	26.4005	-0.254867	0.345738	-0.737168	0.46102	0.59446	26.4005	1.66648e-05	0.351461	4.74158e-05	0.999962	0.999962
ENSRNOG00000002134	166.68	-0.735388	0.141519	-5.1964	2.03182e-07	1.1901e-06	166.68	0.589529	0.142628	4.13332	3.57557e-05	0.000126959
ENSRNOG00000002135	9365.01	-0.127218	0.0511591	-2.48671	0.0128932	0.0312203	9365.01	-0.78314	0.0516149	-15.1727	5.35958e-52	2.07552e-50
ENSRNOG00000002137	424.194	-0.299209	0.111546	-2.68237	0.00731018	0.0189615	424.194	0.891358	0.108273	8.23251	1.83326e-16	1.7043e-15
ENSRNOG00000002139	72.1787	0.222457	0.190752	1.16621	0.24353	0.365936	72.1787	-0.115702	0.188567	-0.613586	0.539489	0.663557
ENSRNOG00000002141	537.761	-0.30045	0.0755012	-3.97941	6.90877e-05	0.000276488	537.761	-0.637651	0.0807758	-7.89409	2.92451e-15	2.53577e-14
ENSRNOG00000002142	34.6729	0.075252	0.296961	0.253407	0.799953	0.867439	34.6729	-0.292585	0.301284	-0.971127	0.331485	0.463802
ENSRNOG00000002144	1137.08	0.175102	0.0655728	2.67034	0.00757749	0.019572	1137.08	0.0928914	0.0646172	1.43757	0.150557	0.249386
ENSRNOG00000002145	0.566272	0.92195	2.37135	0.388787	0.697434	NA	0.566272	0.54663	2.21918	0.246321	0.805434	NA
ENSRNOG00000002146	4392.47	0.16657	0.0486615	3.42302	0.000619285	0.00206026	4392.47	-0.0134111	0.0484597	-0.276748	0.781974	0.85436
ENSRNOG00000002149	7.23227	-0.269411	0.621637	-0.43339	0.664731	0.766389	7.23227	0.247773	0.621608	0.3986	0.690188	0.788195
ENSRNOG00000002151	2.82636	-0.789797	0.993642	-0.79485	0.426701	0.561731	2.82636	-0.650383	1.09705	-0.592845	0.553285	0.675131
ENSRNOG00000002152	1894.05	0.274275	0.0537555	5.10227	3.35598e-07	1.91418e-06	1894.05	-0.356215	0.0538931	-6.60966	3.85211e-11	2.52848e-10
ENSRNOG00000002153	311.838	0.215734	0.0942073	2.28999	0.0220216	0.0500151	311.838	-0.208398	0.0939605	-2.21793	0.0265596	0.0561863
ENSRNOG00000002154	0.178904	1.95711	4.25911	0.45951	0.645868	NA	0.178904	-1.97971	4.25921	-0.464806	0.64207	NA
ENSRNOG00000002156	0.963194	0.751699	1.77622	0.423202	0.672148	NA	0.963194	-0.767129	1.77508	-0.432167	0.66562	NA
ENSRNOG00000002158	1.0298	0.855867	1.66864	0.512913	0.608012	NA	1.0298	-0.861163	1.66604	-0.516892	0.605231	0.718252
ENSRNOG00000002159	375.383	0.358645	0.101102	3.54737	0.000389097	0.00135268	375.383	0.882954	0.0919532	9.60221	7.82499e-22	9.84353e-21
ENSRNOG00000002161	75.1655	-0.260345	0.201324	-1.29316	0.195955	0.30916	75.1655	0.220833	0.201564	1.0956	0.273254	0.399793
ENSRNOG00000002163	3703.84	-0.242278	0.0476895	-5.08032	3.76794e-07	2.1359e-06	3703.84	0.283562	0.0476002	5.95717	2.56646e-09	1.44318e-08
ENSRNOG00000002164	15.4363	0.301889	0.425285	0.709853	0.477795	0.609816	15.4363	-1.5381	0.47565	-3.23369	0.00122204	0.00341827
ENSRNOG00000002165	358.886	-0.286964	0.097863	-2.9323	0.00336462	0.00946016	358.886	0.516192	0.0961521	5.36849	7.93979e-08	3.84131e-07
ENSRNOG00000002167	7.17198	1.79731	0.629129	2.85681	0.00427917	0.0117402	7.17198	-1.83952	0.630845	-2.91596	0.00354593	0.00912008
ENSRNOG00000002168	0.0949686	0.112997	4.40736	0.0256382	0.979546	NA	0.0949686	-0.135592	4.40746	-0.0307641	0.975458	NA
ENSRNOG00000002169	1.45247	0.117204	1.4963	0.0783289	0.937566	NA	1.45247	0.481908	1.43265	0.336374	0.736589	0.821127
ENSRNOG00000002171	10381.4	-0.375725	0.0599973	-6.26237	3.79168e-10	3.05943e-09	10381.4	0.0401936	0.0601087	0.668682	0.503698	0.629977
ENSRNOG00000002174	0.336607	1.07479	3.15945	0.340183	0.733719	NA	0.336607	0.791822	3.10051	0.255384	0.798426	NA
ENSRNOG00000002175	1416.43	-0.0414383	0.0781286	-0.530386	0.595844	0.712386	1416.43	-0.102503	0.0783698	-1.30794	0.190894	0.301505
ENSRNOG00000002176	727.604	0.15067	0.0757354	1.98943	0.0466535	0.0949779	727.604	0.0253087	0.0748583	0.338088	0.735297	0.820098
ENSRNOG00000002177	619.068	0.0788052	0.0809758	0.973194	0.330457	0.464211	619.068	0.42275	0.0783002	5.39909	6.69792e-08	3.26358e-07
ENSRNOG00000002178	667.453	0.268584	0.0947457	2.83479	0.00458564	0.0124775	667.453	-0.32795	0.094878	-3.45655	0.000547146	0.00162444
ENSRNOG00000002180	1588.4	0.412541	0.0512294	8.05281	8.0914e-16	1.10066e-14	1588.4	-0.438985	0.0512329	-8.56841	1.04921e-17	1.04951e-16
ENSRNOG00000002181	246.129	0.128699	0.113722	1.1317	0.257761	0.382865	246.129	-0.119163	0.113432	-1.05052	0.293479	0.422772
ENSRNOG00000002182	5752.96	-0.578054	0.0775918	-7.44993	9.33866e-14	1.05874e-12	5752.96	0.446442	0.0776416	5.75003	8.92252e-09	4.7756e-08
ENSRNOG00000002185	1135.47	-0.228694	0.0664488	-3.44166	0.000578149	0.00193547	1135.47	0.425998	0.0657736	6.47673	9.37313e-11	5.98661e-10
ENSRNOG00000002186	1082.25	0.104002	0.0706962	1.47112	0.14126	0.238499	1082.25	-0.0785295	0.0705285	-1.11344	0.265518	0.391114
ENSRNOG00000002187	0.56566	2.50268	2.1494	1.16436	0.244277	NA	0.56566	-0.0824746	1.98147	-0.041623	0.966799	NA
ENSRNOG00000002188	298.589	0.202089	0.100089	2.01908	0.0434784	0.0894276	298.589	-0.0496133	0.098692	-0.502708	0.615169	0.726168
ENSRNOG00000002190	56.284	-1.07396	0.223339	-4.80867	1.51939e-06	7.93816e-06	56.284	-0.330571	0.248753	-1.32891	0.183878	0.292628
ENSRNOG00000002191	16.5197	-1.20351	0.453926	-2.65134	0.00801726	0.0205507	16.5197	0.98139	0.459334	2.13655	0.0326348	0.0673185
ENSRNOG00000002192	285.44	-0.492603	0.129502	-3.80383	0.000142477	0.00053841	285.44	0.337642	0.130244	2.59239	0.0095313	0.0225406
ENSRNOG00000002194	841.051	0.597308	0.0725989	8.22751	1.91152e-16	2.73753e-15	841.051	-0.651521	0.0727303	-8.95805	3.30479e-19	3.63281e-18
ENSRNOG00000002195	3.84283	-0.646708	0.868914	-0.744272	0.456712	0.590239	3.84283	0.519997	0.876548	0.593232	0.553026	0.674954
ENSRNOG00000002196	128.84	0.138971	0.144981	0.958546	0.337788	0.471745	128.84	-0.68884	0.152002	-4.53177	5.84912e-06	2.31246e-05
ENSRNOG00000002198	67.7998	-0.088527	0.214368	-0.412967	0.679631	0.778826	67.7998	-0.220072	0.218858	-1.00555	0.314634	0.445769
ENSRNOG00000002199	1305.51	0.0461215	0.0627126	0.735442	0.46207	0.595489	1305.51	-0.222007	0.063151	-3.51549	0.000438943	0.00132443
ENSRNOG00000002200	0.0845905	0.112997	4.40736	0.0256382	0.979546	NA	0.0845905	0.826196	4.40746	0.187454	0.851305	NA
ENSRNOG00000002201	1.30135	-1.14002	1.55087	-0.73508	0.462291	NA	1.30135	0.837098	1.58029	0.529712	0.596312	0.710895
ENSRNOG00000002202	52.8965	0.459053	0.224163	2.04786	0.0405741	0.0842289	52.8965	0.204441	0.210098	0.973075	0.330516	0.462629
ENSRNOG00000002203	1166.26	0.372169	0.0622419	5.97939	2.2397e-09	1.66204e-08	1166.26	-0.512609	0.0626385	-8.18361	2.75467e-16	2.53307e-15
ENSRNOG00000002204	39.2819	0.146339	0.25554	0.572665	0.566872	0.688243	39.2819	-0.563756	0.265405	-2.12414	0.0336588	0.0690302
ENSRNOG00000002205	5754.67	0.314165	0.0479258	6.55525	5.55495e-11	4.89268e-10	5754.67	-0.243746	0.0478332	-5.09576	3.4734e-07	1.57499e-06
ENSRNOG00000002207	1951.04	0.119824	0.060165	1.99158	0.0464167	0.0945657	1951.04	0.284003	0.0592139	4.79623	1.6168e-06	6.81981e-06
ENSRNOG00000002208	9975.66	0.00137316	0.0534718	0.02568	0.979513	0.987633	9975.66	-0.323786	0.0536092	-6.03975	1.54355e-09	8.86193e-09
ENSRNOG00000002209	286.451	0.828745	0.107388	7.71729	1.18831e-14	1.46576e-13	286.451	-0.475965	0.103871	-4.58226	4.59979e-06	1.84157e-05
ENSRNOG00000002210	736.675	-0.1544	0.0686634	-2.24865	0.0245345	0.0548783	736.675	0.478881	0.0670371	7.14353	9.09643e-13	6.74829e-12
ENSRNOG00000002211	29.3373	0.312219	0.37374	0.835392	0.403497	0.538158	29.3373	-0.0862802	0.367815	-0.234575	0.814539	0.878274
ENSRNOG00000002212	16.9568	-0.230023	0.432837	-0.531431	0.59512	0.711674	16.9568	0.70868	0.41619	1.70278	0.0886093	0.160325
ENSRNOG00000002214	604.687	0.212999	0.0768775	2.77063	0.00559483	0.014888	604.687	-0.162085	0.0764592	-2.11989	0.0340156	0.0696576
ENSRNOG00000002215	3780.18	-0.421291	0.0517273	-8.14446	3.80982e-16	5.32699e-15	3780.18	0.686911	0.0513992	13.3642	9.78355e-41	2.57634e-39
ENSRNOG00000002216	1044.55	0.0527228	0.0690698	0.763326	0.445269	0.579252	1044.55	0.0430098	0.0686666	0.626357	0.531081	0.656419
ENSRNOG00000002217	35.6827	-0.996976	0.301546	-3.30622	0.000945643	0.00302376	35.6827	0.0493404	0.323114	0.152703	0.878633	0.925219
ENSRNOG00000002218	818.287	0.710917	0.0852518	8.33902	7.49076e-17	1.10926e-15	818.287	-0.835986	0.0856339	-9.76233	1.63362e-22	2.13983e-21
ENSRNOG00000002223	7.1071	1.55407	0.660585	2.35257	0.0186443	0.0431927	7.1071	-0.773701	0.602162	-1.28487	0.198837	0.311285
ENSRNOG00000002224	574.327	1.68829	0.183055	9.22288	2.89236e-20	5.44904e-19	574.327	-2.659	0.186839	-14.2315	5.84439e-46	1.86506e-44
ENSRNOG00000002225	6477.43	0.0178352	0.0483089	0.369192	0.711985	0.803338	6477.43	0.477602	0.0479054	9.9697	2.06855e-23	2.82183e-22
ENSRNOG00000002227	509.37	-0.456557	0.092899	-4.91455	8.89883e-07	4.79621e-06	509.37	0.567785	0.0922775	6.15301	7.6025e-10	4.49549e-09
ENSRNOG00000002229	4302	-0.404289	0.0590672	-6.84457	7.67079e-12	7.3984e-11	4302	0.377289	0.0590651	6.38768	1.68417e-10	1.05039e-09
ENSRNOG00000002232	1396.69	-0.359208	0.0709047	-5.06607	4.06112e-07	2.2904e-06	1396.69	0.51016	0.0704904	7.2373	4.57695e-13	3.46783e-12
ENSRNOG00000002233	1.30503	1.03435	1.59807	0.647252	0.517469	NA	1.30503	0.227617	1.39937	0.162657	0.870789	0.920066
ENSRNOG00000002238	68.7146	-0.263455	0.204493	-1.28834	0.197629	0.311094	68.7146	0.0364864	0.207732	0.175642	0.860575	0.912442
ENSRNOG00000002240	2195.34	-0.454955	0.0567199	-8.02109	1.04808e-15	1.4106e-14	2195.34	0.316306	0.0569235	5.55668	2.74951e-08	1.40076e-07
ENSRNOG00000002241	365.637	-0.1479	0.10096	-1.46493	0.142939	0.240524	365.637	0.374079	0.0992979	3.76724	0.000165064	0.000533941
ENSRNOG00000002243	10.7721	1.32798	0.609539	2.17866	0.029357	0.0640626	10.7721	-0.288546	0.541882	-0.532488	0.594388	0.709315
ENSRNOG00000002244	2646.61	-0.906097	0.07501	-12.0797	1.35242e-33	5.09577e-32	2646.61	1.29123	0.0745414	17.3223	3.19523e-67	1.92526e-65
ENSRNOG00000002246	4547.74	0.220736	0.044994	4.90591	9.2997e-07	5.00248e-06	4547.74	-0.184903	0.0449153	-4.11671	3.8432e-05	0.000135703
ENSRNOG00000002247	1445.74	0.00208358	0.0540662	0.0385376	0.969259	0.980042	1445.74	0.0387687	0.053859	0.719818	0.471637	0.600139
ENSRNOG00000002248	3047.98	-0.110406	0.0643848	-1.71478	0.0863858	0.159565	3047.98	-0.0903575	0.064591	-1.39892	0.161838	0.26423
ENSRNOG00000002251	7619.03	0.0925115	0.0492959	1.87666	0.0605649	0.118567	7619.03	-0.254681	0.0493815	-5.15741	2.50388e-07	1.15063e-06
ENSRNOG00000002253	114.6	0.471418	0.153997	3.06122	0.0022044	0.00645591	114.6	-0.608636	0.155657	-3.91012	9.2251e-05	0.000310091
ENSRNOG00000002254	1882.6	0.159309	0.059408	2.6816	0.00732701	0.0189903	1882.6	0.241324	0.0584494	4.12878	3.647e-05	0.000129392
ENSRNOG00000002255	3215.54	0.317785	0.0622882	5.10185	3.36353e-07	1.9165e-06	3215.54	-0.396009	0.0623524	-6.35114	2.13727e-10	1.32231e-09
ENSRNOG00000002256	11085.1	-0.566644	0.0506418	-11.1893	4.60264e-29	1.34986e-27	11085.1	0.200601	0.0507799	3.9504	7.80209e-05	0.000264913
ENSRNOG00000002258	30.2534	0.0956984	0.286933	0.333522	0.738741	0.823528	30.2534	-0.414375	0.295446	-1.40254	0.160754	0.263016
ENSRNOG00000002262	933.806	0.151726	0.0651381	2.32929	0.0198438	0.0456518	933.806	-0.132367	0.0649597	-2.03768	0.0415816	0.0829624
ENSRNOG00000002265	0.426689	0.113004	2.74312	0.0411956	0.96714	NA	0.426689	1.70815	2.68108	0.637115	0.52405	NA
ENSRNOG00000002266	0	NA	NA	NA	NA	NA	0	NA	NA	NA	NA	NA
ENSRNOG00000002267	549.342	-0.120222	0.0887153	-1.35514	0.175373	0.28307	549.342	0.185658	0.0882757	2.10316	0.035452	0.0722743
ENSRNOG00000002270	3786.05	-0.155892	0.058987	-2.64281	0.00822202	0.0210039	3786.05	-0.473099	0.0596302	-7.93388	2.12402e-15	1.85434e-14
ENSRNOG00000002271	10021.5	0.0988618	0.0384567	2.57073	0.0101484	0.0253648	10021.5	-0.388548	0.0386255	-10.0594	8.35375e-24	1.17104e-22
ENSRNOG00000002272	422.553	-1.11611	0.0964678	-11.5698	5.8629e-31	1.91656e-29	422.553	0.865015	0.0977225	8.85174	8.61639e-19	9.23742e-18
ENSRNOG00000002273	88.4121	-0.620273	0.181234	-3.4225	0.000620489	0.00206343	88.4121	0.202843	0.186492	1.08768	0.276737	0.403793
ENSRNOG00000002275	2923.3	-0.319473	0.0802239	-3.98227	6.82616e-05	0.000273261	2923.3	0.0837022	0.0804291	1.0407	0.298017	0.427957
ENSRNOG00000002276	60.6612	0.215942	0.217311	0.993704	0.320367	0.453	60.6612	0.13794	0.210316	0.65587	0.511908	0.637821
ENSRNOG00000002277	6613.91	-0.283531	0.0513517	-5.52135	3.36408e-08	2.16941e-07	6613.91	0.176118	0.0514046	3.42611	0.000612288	0.00179921
ENSRNOG00000002278	805.73	-0.063233	0.0708464	-0.892536	0.372106	0.506876	805.73	-0.0135526	0.0710685	-0.190697	0.848763	0.903453
ENSRNOG00000002280	8335.54	-0.410647	0.0577832	-7.10669	1.18856e-12	1.22263e-11	8335.54	0.447228	0.0577522	7.74392	9.63965e-15	8.08993e-14
ENSRNOG00000002282	12.5873	0.127261	0.486363	0.261657	0.793586	0.863088	12.5873	0.249963	0.469864	0.53199	0.594733	0.709596
ENSRNOG00000002285	0	NA	NA	NA	NA	NA	0	NA	NA	NA	NA	NA
ENSRNOG00000002286	28.8991	-0.73321	0.316937	-2.31342	0.0206994	0.04737	28.8991	0.295094	0.326778	0.90304	0.366505	0.50047
ENSRNOG00000002289	0.732915	-0.617837	1.90438	-0.324429	0.745613	NA	0.732915	-1.56376	2.13996	-0.730743	0.464936	NA
ENSRNOG00000002291	733.484	-0.111513	0.0780214	-1.42926	0.152928	0.253873	733.484	0.320285	0.0770493	4.15688	3.2262e-05	0.000115291
ENSRNOG00000002292	4531.73	-0.091557	0.0590983	-1.54923	0.121326	0.210341	4531.73	-0.126287	0.0592649	-2.13089	0.0330982	0.0680532
ENSRNOG00000002294	468.463	-0.122768	0.0854181	-1.43725	0.150646	0.250809	468.463	0.281527	0.0843191	3.33883	0.000841335	0.00241478
ENSRNOG00000002296	868.373	-0.178056	0.0761836	-2.3372	0.0194289	0.0447782	868.373	0.258467	0.0757878	3.4104	0.000648673	0.00189516
ENSRNOG00000002299	0.242173	0.112998	3.47568	0.032511	0.974065	NA	0.242173	0.826199	3.47574	0.237705	0.81211	NA
ENSRNOG00000002301	6916.45	0.0738013	0.036428	2.02595	0.0427699	0.0881675	6916.45	-0.138035	0.0364624	-3.78568	0.000153286	0.000499021
ENSRNOG00000002302	766.652	-2.39477	0.193273	-12.3906	2.93945e-35	1.1917e-33	766.652	2.97433	0.192247	15.4714	5.41061e-54	2.26824e-52
ENSRNOG00000002303	371.863	-0.905696	0.103415	-8.7579	1.9892e-18	3.34724e-17	371.863	-0.35224	0.110939	-3.17509	0.00149789	0.00411897
ENSRNOG00000002304	0.586827	0.11302	2.30306	0.0490739	0.96086	NA	0.586827	1.32865	2.14906	0.618248	0.536412	NA
ENSRNOG00000002305	26.9062	-0.50764	0.297684	-1.7053	0.0881388	0.162245	26.9062	-2.43225	0.412979	-5.88953	3.873e-09	2.14263e-08
ENSRNOG00000002309	74.8301	-0.0981436	0.198543	-0.494319	0.621081	0.733702	74.8301	0.287192	0.195266	1.47078	0.141352	0.236674
ENSRNOG00000002312	513.71	0.121122	0.0874554	1.38496	0.166065	0.271056	513.71	0.391922	0.0846073	4.63225	3.61708e-06	1.46823e-05
ENSRNOG00000002314	2612.89	0.0121456	0.0559454	0.217098	0.828132	0.887472	2612.89	0.12527	0.0556698	2.25023	0.0244345	0.0522211
ENSRNOG00000002316	4.18967	-0.166523	0.873561	-0.190626	0.848819	0.90274	4.18967	-0.0994676	0.886476	-0.112206	0.91066	0.944867
ENSRNOG00000002318	1343.83	-0.440143	0.0734435	-5.99294	2.06075e-09	1.53934e-08	1343.83	0.383014	0.07351	5.21036	1.88471e-07	8.76296e-07
ENSRNOG00000002319	1169.67	0.377868	0.104835	3.6044	0.000312878	0.00110987	1169.67	0.353409	0.103198	3.42456	0.000615789	0.001808
ENSRNOG00000002320	1051.3	0.182458	0.0633959	2.87807	0.00400117	0.0110564	1051.3	-0.151646	0.0631869	-2.39996	0.0163967	0.0366605
ENSRNOG00000002321	0	NA	NA	NA	NA	NA	0	NA	NA	NA	NA	NA
ENSRNOG00000002322	257.959	-1.29695	0.125497	-10.3345	4.919e-25	1.19479e-23	257.959	1.54557	0.123794	12.4851	9.00735e-36	2.01644e-34
ENSRNOG00000002323	833.384	0.32825	0.0786092	4.17572	2.97045e-05	0.000126635	833.384	-0.253572	0.07822	-3.24178	0.00118787	0.00332981
ENSRNOG00000002327	1.06889	0.989593	1.87843	0.52682	0.598319	NA	1.06889	1.4767	1.57669	0.936585	0.348972	0.481785
ENSRNOG00000002331	72.5023	-0.236776	0.2166	-1.09314	0.27433	0.4021	72.5023	1.13232	0.202905	5.58054	2.39771e-08	1.22964e-07
ENSRNOG00000002332	420.773	-0.209836	0.087657	-2.39383	0.0166736	0.0390814	420.773	0.0891549	0.0882751	1.00997	0.312511	0.443363
ENSRNOG00000002333	0	NA	NA	NA	NA	NA	0	NA	NA	NA	NA	NA
ENSRNOG00000002335	2915.7	-0.0172386	0.0550725	-0.313017	0.754268	0.835097	2915.7	-0.155269	0.055285	-2.80852	0.00497696	0.0124302
ENSRNOG00000002336	10.0252	-1.00272	0.550992	-1.81984	0.0687832	0.131943	10.0252	0.776213	0.559245	1.38796	0.165148	0.26872
ENSRNOG00000002338	405.764	-0.0337024	0.0911228	-0.369857	0.711489	0.803075	405.764	0.319061	0.0890689	3.58218	0.000340738	0.00104569
ENSRNOG00000002339	639.342	0.0493665	0.0752197	0.656297	0.511633	0.641179	639.342	-0.0486713	0.0750966	-0.648116	0.51691	0.642343
ENSRNOG00000002340	0.13714	0.112989	4.40736	0.0256365	0.979547	NA	0.13714	-0.135592	4.40746	-0.0307641	0.975458	NA
ENSRNOG00000002341	656.962	-0.271295	0.107654	-2.52006	0.0117334	0.028787	656.962	0.0927758	0.10815	0.857843	0.390979	0.525321
ENSRNOG00000002342	3781.52	0.433143	0.0479923	9.02528	1.79242e-19	3.21915e-18	3781.52	-0.280243	0.0477381	-5.87044	4.34642e-09	2.3941e-08
ENSRNOG00000002343	1498.69	0.265307	0.0534129	4.96709	6.79638e-07	3.73113e-06	1498.69	-0.722382	0.0547232	-13.2007	8.6964e-40	2.22507e-38
ENSRNOG00000002345	31.1094	-0.692506	0.308529	-2.24454	0.0247977	0.055392	31.1094	0.566461	0.310874	1.82216	0.0684309	0.128227
ENSRNOG00000002346	9.19155	0.614361	0.624883	0.98316	0.325529	0.458847	9.19155	0.188942	0.586946	0.321908	0.747523	0.8281
ENSRNOG00000002347	2821.76	-0.746384	0.0589504	-12.6612	9.69692e-37	4.30018e-35	2821.76	0.357398	0.0594422	6.01254	1.82643e-09	1.04154e-08
ENSRNOG00000002349	7.42138	-0.551249	0.629054	-0.876313	0.38086	0.515574	7.42138	0.689971	0.62201	1.10926	0.267317	0.393127
ENSRNOG00000002350	3.75482	1.53859	1.14611	1.34245	0.179451	0.288441	3.75482	1.37783	0.843315	1.63382	0.102296	0.180945
ENSRNOG00000002352	549.191	0.0707376	0.0806529	0.877062	0.380453	0.515235	549.191	0.161864	0.0792003	2.04373	0.0409806	0.0819382
ENSRNOG00000002353	2922.88	0.663279	0.056898	11.6573	2.10514e-31	7.09189e-30	2922.88	-0.367816	0.0563817	-6.52368	6.86031e-11	4.43103e-10
ENSRNOG00000002355	12.3405	1.82979	0.45841	3.9916	6.56295e-05	0.000263298	12.3405	-1.67673	0.447151	-3.74982	0.000176965	0.00056964
ENSRNOG00000002358	2908.01	-0.128132	0.0621063	-2.0631	0.039103	0.0814921	2908.01	0.295021	0.0618415	4.7706	1.83675e-06	7.69279e-06
ENSRNOG00000002360	0.435135	3.24524	2.6813	1.21032	0.226155	NA	0.435135	-3.26783	2.68133	-1.21873	0.222945	NA
ENSRNOG00000002361	19.8011	-0.394166	0.363862	-1.08328	0.278683	0.407109	19.8011	-0.0183462	0.375535	-0.0488534	0.961036	0.973723
ENSRNOG00000002364	5.1399	-1.24906	0.910347	-1.37207	0.170042	0.27632	5.1399	1.99657	0.873054	2.28688	0.0222027	0.0480289
ENSRNOG00000002365	4745.35	-1.31927	0.0518756	-25.4314	1.13426e-142	1.70562e-139	4745.35	1.02122	0.0521223	19.5927	1.78538e-85	1.60278e-83
ENSRNOG00000002368	1258.67	0.266302	0.0653716	4.07367	4.62786e-05	0.000190991	1258.67	-0.0522539	0.0646227	-0.8086	0.418745	0.551846
ENSRNOG00000002369	45.8219	0.391055	0.238271	1.64122	0.100751	0.181105	45.8219	-0.261285	0.234903	-1.11231	0.266005	0.391573
ENSRNOG00000002372	1769.75	-0.246932	0.0825733	-2.99045	0.00278565	0.00798569	1769.75	-0.18475	0.0832219	-2.21998	0.0264204	0.0559675
ENSRNOG00000002373	4846.57	0.121087	0.0481046	2.51716	0.0118307	0.0290041	4846.57	0.125484	0.0477867	2.62592	0.0086414	0.0205817
ENSRNOG00000002376	7486.89	0.287332	0.0379855	7.56426	3.90071e-14	4.6054e-13	7486.89	-0.459852	0.0381131	-12.0655	1.60762e-33	3.33436e-32
ENSRNOG00000002378	1790.41	0.44948	0.0648952	6.92624	4.32168e-12	4.26012e-11	1790.41	-0.130095	0.0641198	-2.02893	0.0424654	0.0845076
ENSRNOG00000002379	7.33281	-0.354461	0.634202	-0.558908	0.576224	0.696408	7.33281	-0.788791	0.69453	-1.13572	0.256074	0.380673
ENSRNOG00000002381	962.317	-1.47173	0.0935697	-15.7287	9.61257e-56	8.83342e-54	962.317	1.64201	0.0931064	17.6359	1.30712e-69	8.32763e-68
ENSRNOG00000002382	845.646	-1.44687	0.107857	-13.4147	4.95801e-41	2.68887e-39	845.646	0.899642	0.109182	8.23981	1.72481e-16	1.60768e-15
ENSRNOG00000002385	570.89	0.10624	0.122037	0.870561	0.383994	0.518756	570.89	-0.281863	0.12251	-2.30074	0.0214062	0.0465096
ENSRNOG00000002387	611.843	-0.0217828	0.0806678	-0.270031	0.787136	0.85843	611.843	-0.362779	0.082458	-4.39956	1.08473e-05	4.14469e-05
ENSRNOG00000002388	1521.53	0.142409	0.0578268	2.46268	0.0137904	0.0330877	1521.53	0.0886334	0.0571081	1.55203	0.120655	0.207835
ENSRNOG00000002389	11868.5	0.273416	0.0378575	7.22224	5.11373e-13	5.40832e-12	11868.5	-0.398118	0.0379101	-10.5016	8.49017e-26	1.29985e-24
ENSRNOG00000002390	12272.3	0.300834	0.0722495	4.16383	3.12958e-05	0.000132717	12272.3	-0.461814	0.0722872	-6.3886	1.67416e-10	1.04451e-09
ENSRNOG00000002391	0.0745265	0.112997	4.40736	0.0256382	0.979546	NA	0.0745265	-0.135592	4.40746	-0.0307641	0.975458	NA
ENSRNOG00000002393	12044.6	0.198343	0.0400548	4.95179	7.35338e-07	4.0209e-06	12044.6	-0.0871534	0.0399826	-2.17978	0.0292737	0.0612308
ENSRNOG00000002394	10597.4	-0.139356	0.0556777	-2.50291	0.0123177	0.0300247	10597.4	0.132693	0.0556683	2.38364	0.0171425	0.038141
ENSRNOG00000002396	11.9342	0.744305	0.449726	1.65502	0.0979204	0.177191	11.9342	-0.925805	0.457231	-2.02481	0.0428869	0.0852752
ENSRNOG00000002397	2.0534	-3.08351	1.53923	-2.00328	0.0451474	NA	2.0534	4.5334	1.45139	3.1235	0.00178714	0.0048417
ENSRNOG00000002402	0.418178	1.95926	2.49742	0.784514	0.432738	NA	0.418178	-0.122945	2.42684	-0.0506605	0.959596	NA
ENSRNOG00000002403	2324.15	-0.182716	0.0471195	-3.87771	0.000105445	0.000407802	2324.15	0.128077	0.0471764	2.71484	0.00663073	0.0161609
ENSRNOG00000002407	772.184	0.00416542	0.0784663	0.0530854	0.957664	0.972995	772.184	0.225218	0.0774608	2.90751	0.00364323	0.00934601
ENSRNOG00000002408	32.5692	-0.490693	0.300556	-1.63262	0.10255	0.183838	32.5692	0.541127	0.2989	1.8104	0.0702342	0.131122
ENSRNOG00000002412	83.8272	-0.141958	0.198992	-0.713386	0.475607	0.607773	83.8272	0.0716634	0.199616	0.359006	0.719591	0.809591
ENSRNOG00000002413	6706.6	-0.631088	0.0538192	-11.7261	9.36967e-32	3.24913e-30	6706.6	0.73518	0.0537351	13.6816	1.30858e-42	3.75162e-41
ENSRNOG00000002414	149.86	0.871963	0.134604	6.47799	9.29548e-11	8.00398e-10	149.86	-1.11653	0.137718	-8.10733	5.17426e-16	4.69008e-15
ENSRNOG00000002415	0.882154	-0.776251	1.76217	-0.440507	0.65957	NA	0.882154	0.426458	1.80132	0.236748	0.812852	NA
ENSRNOG00000002417	13.6028	0.406424	0.439964	0.923765	0.355609	0.490411	13.6028	-0.0876906	0.427614	-0.205069	0.837518	0.895037
ENSRNOG00000002418	13672.3	0.772368	0.0623474	12.3881	3.02981e-35	1.22533e-33	13672.3	-1.05405	0.0624274	-16.8844	5.8574e-64	3.21343e-62
ENSRNOG00000002419	162.779	-0.452734	0.136667	-3.31268	0.00092408	0.0029611	162.779	-0.477397	0.146834	-3.25126	0.00114893	0.00322983
ENSRNOG00000002420	3035.78	-0.0888508	0.0439838	-2.02008	0.0433751	0.0892706	3035.78	-0.282005	0.0445984	-6.32321	2.56184e-10	1.57295e-09
ENSRNOG00000002423	1045.11	-0.126044	0.0641047	-1.96622	0.0492735	0.0995399	1045.11	0.30254	0.0633794	4.77348	1.81072e-06	7.59811e-06
ENSRNOG00000002425	110.877	0.021185	0.173928	0.121803	0.903055	0.938222	110.877	0.0743541	0.172458	0.431143	0.666364	0.768383
ENSRNOG00000002428	202.105	-0.483918	0.141834	-3.41187	0.00064519	0.00213613	202.105	0.710424	0.139783	5.08235	3.728e-07	1.68314e-06
ENSRNOG00000002429	19.6086	-0.860193	0.356101	-2.41559	0.0157097	0.0371221	19.6086	-1.13345	0.422448	-2.68304	0.00729556	0.0176457
ENSRNOG00000002433	4189.65	0.0190726	0.0511305	0.373018	0.709135	0.801727	4189.65	0.183657	0.0508704	3.61029	0.00030585	0.000945968
ENSRNOG00000002434	38.2237	-1.12295	0.263811	-4.25665	2.07515e-05	9.10799e-05	38.2237	-0.302839	0.293545	-1.03166	0.302232	0.432298
ENSRNOG00000002436	4741.67	0.919997	0.0555879	16.5503	1.59259e-61	1.88165e-59	4741.67	-0.938893	0.055577	-16.8935	5.01929e-64	2.76216e-62
ENSRNOG00000002440	1509.51	0.192563	0.059195	3.25303	0.00114181	0.0035838	1509.51	-0.0603403	0.0587587	-1.02692	0.30446	0.434861
ENSRNOG00000002443	789.366	-0.0237813	0.0708871	-0.335482	0.737261	0.822349	789.366	0.0622299	0.0706169	0.881232	0.378192	0.512047
ENSRNOG00000002449	2891.77	0.0759933	0.0675275	1.12537	0.260433	0.385933	2891.77	-0.126936	0.0675547	-1.87901	0.0602438	0.114773
ENSRNOG00000002450	717.262	0.137599	0.0730886	1.88263	0.0597504	0.117254	717.262	-0.118961	0.0728867	-1.63214	0.10265	0.181444
ENSRNOG00000002451	2.62001	1.02233	0.996197	1.02624	0.30478	0.436104	2.62001	-1.80506	1.09734	-1.64494	0.0999825	0.177559
ENSRNOG00000002452	1181.59	0.0141391	0.0633315	0.223255	0.823337	0.883879	1181.59	-0.437844	0.0646135	-6.77635	1.23248e-11	8.42912e-11
ENSRNOG00000002453	1201.46	-0.366057	0.0657918	-5.56387	2.63856e-08	1.71829e-07	1201.46	-0.0570268	0.066979	-0.851413	0.39454	0.52876
ENSRNOG00000002454	2295.41	-0.166583	0.0504809	-3.29993	0.000967093	0.00308399	2295.41	0.0590776	0.0506456	1.16649	0.243416	0.365478
ENSRNOG00000002456	20.1883	-0.125569	0.412098	-0.304707	0.760589	0.839806	20.1883	0.889279	0.388842	2.28699	0.0221963	0.0480208
ENSRNOG00000002458	706.666	0.17242	0.0815884	2.11329	0.0345761	0.0736255	706.666	-0.000593711	0.0807421	-0.00735317	0.994133	0.995365
ENSRNOG00000002459	620.995	0.0453413	0.079644	0.569299	0.569153	0.690101	620.995	-0.862472	0.0838862	-10.2815	8.54271e-25	1.25389e-23
ENSRNOG00000002460	345.419	0.914538	0.135537	6.7475	1.50418e-11	1.40648e-10	345.419	-0.836646	0.134962	-6.19911	5.67838e-10	3.39386e-09
ENSRNOG00000002461	16979	-0.349061	0.0449408	-7.76714	8.02755e-15	1.00594e-13	16979	0.601668	0.0448593	13.4123	5.12059e-41	1.3687e-39
ENSRNOG00000002462	47.3109	0.13225	0.246721	0.53603	0.591938	0.709356	47.3109	-0.257099	0.248774	-1.03347	0.301386	0.431505
ENSRNOG00000002463	106.16	-0.591845	0.18198	-3.25225	0.00114496	0.00359165	106.16	0.502027	0.18275	2.74707	0.00601311	0.0147628
ENSRNOG00000002467	15208.9	0.475106	0.064857	7.32543	2.38126e-13	2.61543e-12	15208.9	-0.478885	0.06485	-7.3845	1.53026e-13	1.19772e-12
ENSRNOG00000002468	13.3868	-0.379647	0.455146	-0.834121	0.404213	0.538636	13.3868	0.134436	0.463044	0.290331	0.771563	0.846726
ENSRNOG00000002469	145.132	-0.487868	0.159169	-3.06508	0.00217608	0.00637749	145.132	0.300078	0.160753	1.8667	0.0619433	0.117645
ENSRNOG00000002470	189.156	-0.522262	0.183793	-2.84157	0.00448923	0.0122454	189.156	-0.0249151	0.187209	-0.133087	0.894125	0.935326
ENSRNOG00000002471	128.225	0.520975	0.154992	3.36131	0.00077574	0.00252639	128.225	-1.10522	0.162394	-6.80579	1.00495e-11	6.89956e-11
ENSRNOG00000002473	588.096	-0.054043	0.0783196	-0.690032	0.490174	0.621499	588.096	0.162647	0.0776315	2.09512	0.0361607	0.0734747
ENSRNOG00000002474	300.533	-0.0850612	0.106879	-0.795865	0.42611	0.56117	300.533	-0.0235724	0.10749	-0.219297	0.826419	0.887803
ENSRNOG00000002475	15.0548	0.201432	0.455696	0.442031	0.658467	0.761338	15.0548	-0.142031	0.452686	-0.313752	0.753709	0.832589
ENSRNOG00000002478	1330.32	0.36698	0.0748774	4.90108	9.53135e-07	5.12043e-06	1330.32	0.107406	0.0735573	1.46016	0.144246	0.240585
ENSRNOG00000002480	153.83	-0.187902	0.140449	-1.33786	0.180941	0.29021	153.83	0.456678	0.137292	3.32633	0.000879985	0.00251596
ENSRNOG00000002484	0	NA	NA	NA	NA	NA	0	NA	NA	NA	NA	NA
ENSRNOG00000002486	0.171147	-0.848753	4.36805	-0.19431	0.845933	NA	0.171147	0.826196	4.36815	0.189141	0.849982	NA
ENSRNOG00000002487	178.167	-1.44565	0.152805	-9.46075	3.05734e-21	6.15225e-20	178.167	1.53136	0.15197	10.0767	7.00371e-24	9.8724e-23
ENSRNOG00000002488	622.246	-0.0126222	0.104926	-0.120296	0.904249	0.938696	622.246	0.654765	0.102402	6.39408	1.61513e-10	1.00946e-09
ENSRNOG00000002491	15.3215	0.954164	0.480448	1.98599	0.0470347	0.0956833	15.3215	0.223029	0.428315	0.520714	0.602566	0.716246
ENSRNOG00000002495	0.142771	0.112987	4.40736	0.0256361	0.979548	NA	0.142771	0.826196	4.40746	0.187454	0.851305	NA
ENSRNOG00000002496	11.5968	0.693798	0.474442	1.46235	0.143647	0.241568	11.5968	-0.433825	0.460332	-0.942418	0.345979	0.478656
ENSRNOG00000002497	0.0715157	-0.848744	4.40736	-0.192574	0.847292	NA	0.0715157	-0.135592	4.40746	-0.0307641	0.975458	NA
ENSRNOG00000002501	85.3477	-0.145552	0.194028	-0.750159	0.453159	0.586793	85.3477	0.387284	0.190408	2.03397	0.0419548	0.0836171
ENSRNOG00000002504	5.89864	0.204125	0.686259	0.297446	0.766126	0.843539	5.89864	0.123628	0.66403	0.186178	0.852305	0.906247
ENSRNOG00000002505	4.70746	-0.0472084	0.752696	-0.0627191	0.94999	0.968373	4.70746	-0.738548	0.80746	-0.914656	0.360372	0.494149
ENSRNOG00000002506	293.744	0.122299	0.11058	1.10598	0.268737	0.395725	293.744	0.314381	0.107027	2.93738	0.00330994	0.0085505
ENSRNOG00000002509	1651.99	0.0803791	0.0620252	1.29591	0.195006	0.308198	1651.99	0.102475	0.0615302	1.66544	0.0958247	0.171107
ENSRNOG00000002511	569.321	1.93832	0.118222	16.3956	2.05571e-60	2.31317e-58	569.321	-2.6438	0.122589	-21.5664	3.71738e-103	4.8231e-101
ENSRNOG00000002512	232.665	-0.0291011	0.124364	-0.233999	0.814986	0.879242	232.665	0.0981668	0.123608	0.794178	0.427092	0.559671
ENSRNOG00000002514	1020.41	0.0806711	0.0623546	1.29375	0.195752	0.308934	1020.41	0.260067	0.0609013	4.2703	1.95207e-05	7.20476e-05
ENSRNOG00000002515	1626.04	-0.0744443	0.0640735	-1.16186	0.245294	0.367978	1626.04	0.24758	0.0636286	3.89101	9.98276e-05	0.000333729
ENSRNOG00000002516	1578.02	-0.277952	0.0663894	-4.1867	2.83045e-05	0.000121197	1578.02	0.252926	0.0663837	3.81006	0.000138934	0.000454966
ENSRNOG00000002517	0	NA	NA	NA	NA	NA	0	NA	NA	NA	NA	NA
ENSRNOG00000002519	1440.86	0.0661049	0.0661176	0.999808	0.317403	0.44971	1440.86	0.0251926	0.0658193	0.382754	0.701902	0.795887
ENSRNOG00000002520	3049.28	0.67019	0.053754	12.4677	1.11975e-35	4.68907e-34	3049.28	-0.438908	0.0533483	-8.22722	1.91615e-16	1.77857e-15
ENSRNOG00000002523	2542	-0.0215691	0.0470583	-0.458347	0.646703	0.752646	2542	-0.225877	0.0474963	-4.75568	1.97782e-06	8.26418e-06
ENSRNOG00000002524	105.145	-0.884292	0.179661	-4.922	8.56627e-07	4.63813e-06	105.145	0.540242	0.183573	2.94293	0.00325124	0.00841205
ENSRNOG00000002525	660.887	0.844217	0.087572	9.64027	5.40453e-22	1.12874e-20	660.887	-0.497751	0.0859082	-5.79399	6.87343e-09	3.71919e-08
ENSRNOG00000002529	2150.27	0.284981	0.0496958	5.7345	9.78019e-09	6.73778e-08	2150.27	-0.265353	0.0495875	-5.3512	8.73743e-08	4.21345e-07
ENSRNOG00000002531	0	NA	NA	NA	NA	NA	0	NA	NA	NA	NA	NA
ENSRNOG00000002532	0.161139	-1.69712	4.37239	-0.388146	0.697908	NA	0.161139	-0.135592	4.40746	-0.0307641	0.975458	NA
ENSRNOG00000002535	2.99957	-1.77825	1.15155	-1.54422	0.122534	0.212256	2.99957	1.63121	1.15892	1.40753	0.15927	0.260995
ENSRNOG00000002536	1397.05	0.190602	0.0575445	3.31225	0.000925474	0.00296442	1397.05	0.27532	0.0560252	4.91422	8.91346e-07	3.8521e-06
ENSRNOG00000002537	132.278	-0.166886	0.178284	-0.936065	0.34924	0.483453	132.278	0.485695	0.175091	2.77396	0.00553784	0.0136905
ENSRNOG00000002538	284.292	-0.166496	0.0998028	-1.66825	0.0952654	0.173182	284.292	-0.138749	0.102067	-1.35939	0.174023	0.280162
ENSRNOG00000002539	0	NA	NA	NA	NA	NA	0	NA	NA	NA	NA	NA
ENSRNOG00000002540	18.1006	-0.420007	0.503259	-0.834575	0.403957	0.538512	18.1006	1.78761	0.457021	3.91143	9.17507e-05	0.000308526
ENSRNOG00000002541	3428.57	0.116005	0.0592657	1.95737	0.0503038	0.1013	3428.57	0.0986364	0.0589762	1.67248	0.0944298	0.16893
ENSRNOG00000002542	690.301	-0.105286	0.0820658	-1.28295	0.199509	0.313238	690.301	-0.0391498	0.0825632	-0.474179	0.635372	0.743645
ENSRNOG00000002543	116.477	-0.213343	0.156451	-1.36364	0.172682	0.279655	116.477	-0.140744	0.160563	-0.876569	0.380721	0.514304
ENSRNOG00000002544	2720.47	-0.0675118	0.0527615	-1.27957	0.200698	0.314549	2720.47	0.143574	0.0525825	2.73044	0.00632493	0.0154665
ENSRNOG00000002545	3555	0.0565322	0.05832	0.969345	0.332373	0.466072	3555	0.200667	0.0579885	3.46047	0.00053924	0.00160257
ENSRNOG00000002546	1621.3	0.0810916	0.0737364	1.09975	0.271441	0.398748	1621.3	0.311086	0.0728509	4.27017	1.95323e-05	7.20751e-05
ENSRNOG00000002548	126.846	-1.85458	0.183385	-10.1131	4.83499e-24	1.11387e-22	126.846	0.785444	0.194139	4.04579	5.21464e-05	0.000181567
ENSRNOG00000002549	54.6805	0.159714	0.236207	0.676161	0.498938	0.628747	54.6805	0.383932	0.225693	1.70112	0.0889199	0.160797
ENSRNOG00000002550	6507.79	-0.106631	0.0690604	-1.54402	0.122584	0.212298	6507.79	-0.168617	0.0691911	-2.43698	0.0148107	0.0334765
ENSRNOG00000002553	2022.6	0.424411	0.0691489	6.13763	8.37592e-10	6.50757e-09	2022.6	0.161805	0.0680131	2.37903	0.0173581	0.0385483
ENSRNOG00000002555	81.934	-0.32104	0.201281	-1.59499	0.110714	0.195655	81.934	0.750316	0.195145	3.84491	0.000120597	0.000398146
ENSRNOG00000002556	303.276	0.231909	0.0973297	2.38271	0.0171857	0.0401566	303.276	-0.705377	0.101196	-6.97041	3.16017e-12	2.26044e-11
ENSRNOG00000002560	642.892	-0.113807	0.0886609	-1.28362	0.199274	0.313059	642.892	-0.393439	0.0906003	-4.34258	1.40819e-05	5.29298e-05
ENSRNOG00000002563	771.754	0.386846	0.0979662	3.94877	7.85549e-05	0.000311452	771.754	0.0632678	0.0962851	0.657088	0.511125	0.637099
ENSRNOG00000002564	0.0949686	0.112997	4.40736	0.0256382	0.979546	NA	0.0949686	-0.135592	4.40746	-0.0307641	0.975458	NA
ENSRNOG00000002565	3501.6	0.0765928	0.0477875	1.60278	0.108984	0.193132	3501.6	0.125428	0.0474532	2.6432	0.00821275	0.0196741
ENSRNOG00000002566	0	NA	NA	NA	NA	NA	0	NA	NA	NA	NA	NA
ENSRNOG00000002568	15.6786	-0.534121	0.489629	-1.09087	0.275331	0.403309	15.6786	0.87239	0.478706	1.82239	0.0683956	0.128174
ENSRNOG00000002569	1064.64	0.427345	0.0750334	5.6954	1.23086e-08	8.36126e-08	1064.64	-0.46826	0.0750799	-6.23682	4.46567e-10	2.69258e-09
ENSRNOG00000002571	8.35964	-1.94902	0.726692	-2.68205	0.00731735	0.0189772	8.35964	1.85956	0.728988	2.55088	0.010745	0.0250909
ENSRNOG00000002572	4529.29	-0.107285	0.0499089	-2.14961	0.0315857	0.0682328	4529.29	0.517803	0.0494387	10.4736	1.14182e-25	1.74213e-24
ENSRNOG00000002574	845.126	0.243129	0.0724713	3.35483	0.00079413	0.0025817	845.126	-0.309772	0.0726394	-4.26452	2.00336e-05	7.38025e-05
ENSRNOG00000002575	542.716	-0.134167	0.093206	-1.43947	0.150019	0.249945	542.716	0.258832	0.0924997	2.79819	0.00513896	0.012797
ENSRNOG00000002578	31.8295	-0.323369	0.342069	-0.945334	0.344488	0.478839	31.8295	1.16231	0.323197	3.59629	0.000322787	0.000994202
ENSRNOG00000002579	6518.13	-0.502308	0.144895	-3.4667	0.000526892	0.00177791	6518.13	0.573189	0.144872	3.95651	7.60513e-05	0.000258819
ENSRNOG00000002580	1092.17	-0.19151	0.06384	-2.99985	0.00270112	0.00776896	1092.17	-0.0558095	0.0645975	-0.863958	0.387611	0.521835
ENSRNOG00000002582	57.6849	0.157263	0.243148	0.646777	0.517776	0.646966	57.6849	-0.769101	0.254059	-3.02725	0.00246786	0.00653062
ENSRNOG00000002583	1.76855	0.660035	1.16243	0.567804	0.570168	NA	1.76855	-0.385754	1.12784	-0.342029	0.732329	0.818174
ENSRNOG00000002585	3039.65	-0.134019	0.056849	-2.35745	0.0184012	0.0426832	3039.65	0.438557	0.0563856	7.77782	7.37832e-15	6.22743e-14
ENSRNOG00000002587	296.603	0.0406034	0.108857	0.372996	0.709151	0.801727	296.603	0.119954	0.107435	1.11652	0.264198	0.389558
ENSRNOG00000002588	1966.14	0.105443	0.0655178	1.60938	0.107533	0.191237	1966.14	-0.144923	0.0655392	-2.21124	0.0270192	0.0570659
ENSRNOG00000002592	80.6768	-0.0743802	0.215226	-0.345591	0.72965	0.817305	80.6768	1.00927	0.200938	5.02279	5.0927e-07	2.25912e-06
ENSRNOG00000002593	2620.81	0.289072	0.0612548	4.71917	2.36809e-06	1.20303e-05	2620.81	-0.595676	0.0617011	-9.65422	4.71727e-22	5.99353e-21
ENSRNOG00000002595	0.411844	-1.71346	2.68492	-0.638176	0.523359	NA	0.411844	2.31861	2.61368	0.887105	0.375023	NA
ENSRNOG00000002597	0.227622	-1.55412	3.92312	-0.396144	0.691999	NA	0.227622	0.826197	3.94797	0.209271	0.834236	NA
ENSRNOG00000002598	0.551092	-1.36991	2.06633	-0.662967	0.507351	NA	0.551092	-0.135593	2.2279	-0.0608612	0.95147	NA
ENSRNOG00000002599	15.343	-0.510486	0.447449	-1.14088	0.253919	0.378083	15.343	-0.233876	0.470276	-0.497316	0.618966	0.729803
ENSRNOG00000002602	35.4955	-0.457633	0.268753	-1.7028	0.0886049	0.163009	35.4955	-0.841744	0.298657	-2.81843	0.00482594	0.0120904
ENSRNOG00000002607	191.137	-0.0849828	0.123732	-0.686831	0.492189	0.622996	191.137	0.138768	0.123004	1.12816	0.259253	0.384018
ENSRNOG00000002609	259.947	-0.0341318	0.10836	-0.314985	0.752773	0.833944	259.947	-0.354888	0.111528	-3.18204	0.0014624	0.00403262
ENSRNOG00000002610	15672.3	-0.0255664	0.0371775	-0.687683	0.491652	0.622506	15672.3	-0.158237	0.0372412	-4.24896	2.14761e-05	7.87414e-05
ENSRNOG00000002612	714.086	-0.0857619	0.0777355	-1.10325	0.269917	0.396933	714.086	0.33298	0.0765698	4.3487	1.36945e-05	5.155e-05
ENSRNOG00000002615	1478.76	0.478166	0.0608099	7.86329	3.7416e-15	4.80511e-14	1478.76	-0.768598	0.0615867	-12.4799	9.60522e-36	2.14488e-34
ENSRNOG00000002616	0.504262	-0.848775	2.65362	-0.319856	0.749078	NA	0.504262	2.29877	2.52034	0.912087	0.361723	NA
ENSRNOG00000002618	3328.07	0.0609762	0.0512633	1.18947	0.234254	0.354998	3328.07	0.252946	0.050747	4.98446	6.2136e-07	2.73519e-06
ENSRNOG00000002624	13.6943	-0.544788	0.495679	-1.09907	0.271736	0.399111	13.6943	0.449537	0.498154	0.902404	0.366842	0.500777
ENSRNOG00000002625	1505.38	0.35673	0.0642873	5.54899	2.87323e-08	1.86669e-07	1505.38	-0.610535	0.0648826	-9.40983	4.96933e-21	5.97631e-20
ENSRNOG00000002626	0.418554	1.95925	2.50071	0.78348	0.433345	NA	0.418554	-1.02005	2.50073	-0.4079	0.683347	NA
ENSRNOG00000002627	2139.86	-0.0778622	0.0591821	-1.31564	0.188295	0.299653	2139.86	-0.0537334	0.0593857	-0.904822	0.36556	0.499487
ENSRNOG00000002628	0	NA	NA	NA	NA	NA	0	NA	NA	NA	NA	NA
ENSRNOG00000002630	1906.86	0.0208178	0.0641205	0.324667	0.745433	0.828565	1906.86	0.236103	0.0635443	3.71556	0.000202755	0.000646221
ENSRNOG00000002632	23534.2	-0.526809	0.070585	-7.46347	8.42752e-14	9.60714e-13	23534.2	-0.0965343	0.070669	-1.36601	0.171937	0.277456
ENSRNOG00000002635	864.637	0.185306	0.073827	2.51001	0.0120727	0.0295027	864.637	-0.394733	0.0745413	-5.29549	1.18698e-07	5.62631e-07
ENSRNOG00000002636	56.5282	-0.344875	0.237201	-1.45393	0.145965	0.244645	56.5282	0.755301	0.22941	3.29236	0.000993489	0.00281917
ENSRNOG00000002640	6.18283	-1.04968	0.780816	-1.34434	0.178838	0.287694	6.18283	1.61204	0.755718	2.13313	0.032914	0.0677451
ENSRNOG00000002641	0	NA	NA	NA	NA	NA	0	NA	NA	NA	NA	NA
ENSRNOG00000002642	8931.89	0.181409	0.0469611	3.86296	0.000112023	0.000431326	8931.89	-0.199584	0.0469544	-4.25058	2.13217e-05	7.82235e-05
ENSRNOG00000002643	2517.26	0.0287545	0.0736431	0.390458	0.696198	0.792173	2517.26	0.417898	0.0730497	5.72074	1.06061e-08	5.63767e-08
ENSRNOG00000002644	565.869	0.331917	0.0791743	4.19223	2.76228e-05	0.000118554	565.869	-0.075171	0.0776081	-0.968598	0.332746	0.46507
ENSRNOG00000002645	1300.04	0.302209	0.066495	4.54484	5.49773e-06	2.64662e-05	1300.04	0.170027	0.0650209	2.61496	0.00892369	0.0212
ENSRNOG00000002652	2009.04	0.262613	0.0532637	4.93042	8.20519e-07	4.45574e-06	2009.04	-0.287312	0.053259	-5.39462	6.86679e-08	3.34312e-07
ENSRNOG00000002653	417.589	0.21551	0.102589	2.1007	0.0356671	0.075434	417.589	0.846091	0.0962458	8.79095	1.48306e-18	1.55801e-17
ENSRNOG00000002654	1587.08	-0.340882	0.0611169	-5.57753	2.43954e-08	1.59685e-07	1587.08	0.329764	0.0610773	5.39912	6.69678e-08	3.26358e-07
ENSRNOG00000002657	647.724	0.670695	0.0784852	8.5455	1.27984e-17	2.00853e-16	647.724	-0.661876	0.0783121	-8.45177	2.8691e-17	2.78374e-16
ENSRNOG00000002659	4.0255	1.11451	0.801774	1.39005	0.164513	0.269	4.0255	-1.12996	0.801204	-1.41033	0.158442	0.259986
ENSRNOG00000002660	240.652	0.3904	0.118798	3.28625	0.00101531	0.00322222	240.652	0.241937	0.112799	2.14486	0.0319643	0.066102
ENSRNOG00000002661	12.5901	0.471186	0.548036	0.859773	0.389914	0.524996	12.5901	0.804187	0.48129	1.6709	0.0947415	0.169351
ENSRNOG00000002662	1058.73	0.164565	0.0629458	2.61439	0.00893877	0.0226011	1058.73	-0.167555	0.0628634	-2.66538	0.00769023	0.0185259
ENSRNOG00000002664	21875.3	-0.501728	0.0445589	-11.2599	2.07028e-29	6.21498e-28	21875.3	0.202518	0.0446213	4.5386	5.66298e-06	2.24286e-05
ENSRNOG00000002667	14356.9	1.3818	0.0601844	22.9594	1.18714e-116	8.9257e-114	14356.9	-1.48615	0.0602113	-24.6823	1.65793e-134	3.68371e-132
ENSRNOG00000002669	7018.09	0.189358	0.0468045	4.04572	5.21617e-05	0.000213249	7018.09	-0.257751	0.0468349	-5.50338	3.7257e-08	1.86653e-07
ENSRNOG00000002671	8973.2	0.43743	0.0504233	8.67515	4.13003e-18	6.75715e-17	8973.2	-0.605497	0.0505052	-11.9888	4.06679e-33	8.30888e-32
ENSRNOG00000002680	59419.1	0.939071	0.0554149	16.9462	2.05353e-64	2.67461e-62	59419.1	-0.911591	0.0554099	-16.4518	8.1468e-61	4.10225e-59
ENSRNOG00000002682	387.726	-0.128393	0.0918953	-1.39717	0.162364	0.26625	387.726	-0.110217	0.0933554	-1.18061	0.237756	0.359028
ENSRNOG00000002691	10.8542	1.71925	0.645161	2.66484	0.00770248	0.0198515	10.8542	0.00945523	0.554402	0.0170548	0.986393	0.990852
ENSRNOG00000002693	1463	0.947677	0.0717107	13.2153	7.1615e-40	3.57774e-38	1463	-0.257871	0.0697618	-3.69645	0.000218639	0.000693239
ENSRNOG00000002695	1659.04	0.117557	0.0498911	2.35626	0.0184599	0.0428133	1659.04	0.0159491	0.0494071	0.32281	0.746839	0.827844
ENSRNOG00000002697	1417.67	-0.0356456	0.0565296	-0.630566	0.528325	0.655788	1417.67	0.190046	0.0559776	3.39503	0.000686203	0.00199824
ENSRNOG00000002699	1.04407	1.6311	2.02161	0.80683	0.419765	NA	1.04407	0.54754	1.7665	0.309957	0.756594	0.834841
ENSRNOG00000002701	3.18318	0.544246	1.00762	0.540132	0.589106	0.706987	3.18318	0.303818	0.939808	0.323277	0.746486	0.827644
ENSRNOG00000002705	3419.55	0.0861153	0.0478266	1.80057	0.0717701	0.136705	3419.55	-0.00254902	0.0476601	-0.0534833	0.957347	0.971405
ENSRNOG00000002708	1697.34	-0.274811	0.0542169	-5.06872	4.0049e-07	2.26247e-06	1697.34	0.495194	0.0535767	9.24271	2.40324e-20	2.80852e-19
ENSRNOG00000002710	658.971	0.133269	0.0727193	1.83265	0.0668541	0.12869	658.971	0.016291	0.0718233	0.22682	0.820564	0.883071
ENSRNOG00000002711	501.085	0.400408	0.0933087	4.29121	1.77698e-05	7.90137e-05	501.085	-1.33919	0.0985776	-13.5851	4.90886e-42	1.37626e-40
ENSRNOG00000002712	0.587485	0.180744	2.16009	0.0836745	0.933315	NA	0.587485	-0.196978	2.15886	-0.0912415	0.927301	NA
ENSRNOG00000002713	905.775	0.0580179	0.0667035	0.869787	0.384417	0.5192	905.775	-0.847882	0.0699116	-12.1279	7.51371e-34	1.58806e-32
ENSRNOG00000002714	357.276	0.119565	0.100986	1.18398	0.236421	0.357625	357.276	-0.281061	0.101927	-2.75748	0.00582491	0.0143484
ENSRNOG00000002718	0	NA	NA	NA	NA	NA	0	NA	NA	NA	NA	NA
ENSRNOG00000002721	2039.16	-0.0658864	0.0837309	-0.786883	0.43135	0.565997	2039.16	-0.596381	0.0846446	-7.04571	1.8452e-12	1.3431e-11
ENSRNOG00000002722	3392.83	0.250472	0.0459292	5.45343	4.94061e-08	3.12754e-07	3392.83	-0.207224	0.0458172	-4.52284	6.1016e-06	2.40841e-05
ENSRNOG00000002723	7.78324	0.905717	0.592829	1.52779	0.126565	0.218142	7.78324	-1.51878	0.628628	-2.41601	0.0156914	0.03527
ENSRNOG00000002724	1049.25	0.184743	0.0750875	2.46037	0.0138793	0.0332866	1049.25	-0.357519	0.0755545	-4.73194	2.22389e-06	9.23807e-06
ENSRNOG00000002726	0	NA	NA	NA	NA	NA	0	NA	NA	NA	NA	NA
ENSRNOG00000002728	7.17413	-0.772667	0.625989	-1.23431	0.217086	0.334434	7.17413	-0.388203	0.680312	-0.570625	0.568254	0.687825
ENSRNOG00000002730	37.919	1.21006	0.298936	4.0479	5.16784e-05	0.000211378	37.919	-1.4721	0.305237	-4.82282	1.41541e-06	6.00022e-06
ENSRNOG00000002731	4.75227	0.120323	0.757757	0.158788	0.873836	0.919701	4.75227	-0.368364	0.775589	-0.474947	0.634824	0.743298
ENSRNOG00000002733	4.12873	0.900738	0.861043	1.0461	0.295514	0.42583	4.12873	-0.0305817	0.78906	-0.0387571	0.969084	0.979555
ENSRNOG00000002734	6.21939	-0.37183	0.659009	-0.564225	0.572601	0.693113	6.21939	-0.446369	0.712479	-0.626501	0.530987	0.656348
ENSRNOG00000002735	7706.74	0.008799	0.0427052	0.20604	0.836759	0.893534	7706.74	0.18582	0.0425407	4.36805	1.25363e-05	4.74919e-05
ENSRNOG00000002736	1989.68	0.233138	0.0527785	4.41729	9.99444e-06	4.62816e-05	1989.68	-0.302051	0.052879	-5.71212	1.11577e-08	5.91673e-08
ENSRNOG00000002737	1416.46	0.391934	0.0674596	5.80991	6.25068e-09	4.41848e-08	1416.46	-0.100644	0.0666134	-1.51087	0.130822	0.222119
ENSRNOG00000002746	10364	-0.449906	0.0404457	-11.1237	9.62165e-29	2.72987e-27	10364	0.391516	0.0404609	9.6764	3.79871e-22	4.85072e-21
ENSRNOG00000002748	1616.66	0.180081	0.0526222	3.42214	0.000621296	0.00206549	1616.66	-0.0137122	0.0520547	-0.263419	0.792228	0.861858
ENSRNOG00000002749	9244.46	0.358294	0.0445086	8.04999	8.28023e-16	1.12321e-14	9244.46	-0.178447	0.0443818	-4.02072	5.80208e-05	0.000200607
ENSRNOG00000002750	1061.96	-0.213269	0.083058	-2.56771	0.0102373	0.0255562	1061.96	0.288532	0.0827946	3.48491	0.000492303	0.00147467
ENSRNOG00000002751	272.619	-0.667711	0.1112	-6.00459	1.91815e-09	1.43566e-08	272.619	0.383326	0.113061	3.39042	0.00069785	0.00202916
ENSRNOG00000002753	6.05886	-0.0350123	0.693712	-0.0504709	0.959747	0.974422	6.05886	0.265612	0.679167	0.391085	0.695735	0.791818
ENSRNOG00000002754	109.42	0.617964	0.165045	3.74422	0.000180952	0.000671859	109.42	-1.22582	0.1734	-7.06934	1.55669e-12	1.13869e-11
ENSRNOG00000002755	13783.2	0.188776	0.0433061	4.35911	1.30593e-05	5.93282e-05	13783.2	-0.151611	0.0432785	-3.50315	0.000459786	0.00138309
ENSRNOG00000002757	474.475	0.0593385	0.0849884	0.698196	0.485055	0.616607	474.475	-0.0284786	0.0846544	-0.33641	0.736561	0.821127
ENSRNOG00000002759	571.91	0.0777919	0.0820433	0.948181	0.343037	0.477343	571.91	-1.03356	0.087246	-11.8465	2.24316e-32	4.43516e-31
ENSRNOG00000002760	7.74314	0.675477	0.620641	1.08835	0.276439	0.404604	7.74314	0.192452	0.571142	0.33696	0.736147	0.82084
ENSRNOG00000002763	1511.14	0.111734	0.0533472	2.09447	0.0362183	0.0764044	1511.14	0.0945315	0.052643	1.79571	0.0725406	0.134889
ENSRNOG00000002764	547.153	0.102216	0.0937413	1.09041	0.275533	0.40347	547.153	0.128244	0.092532	1.38594	0.165764	0.269452
ENSRNOG00000002767	369.844	-0.277961	0.0985821	-2.81959	0.00480852	0.0130006	369.844	0.276958	0.0984335	2.81366	0.00489811	0.0122591
ENSRNOG00000002768	0.585765	1.99513	2.35329	0.847803	0.396548	NA	0.585765	0.407126	2.20295	0.184809	0.853379	NA
ENSRNOG00000002771	45.5206	0.243898	0.257954	0.94551	0.344398	0.478754	45.5206	0.504395	0.242516	2.07984	0.0375404	0.0759309
ENSRNOG00000002773	700.256	0.185065	0.104008	1.77934	0.0751843	0.142242	700.256	-0.616766	0.105282	-5.85824	4.67806e-09	2.56881e-08
ENSRNOG00000002775	439.563	-0.573612	0.0989773	-5.79539	6.81641e-09	4.79993e-08	439.563	0.0845035	0.101398	0.833384	0.404628	0.538706
ENSRNOG00000002776	0.256633	1.92998	3.35126	0.575898	0.564684	NA	0.256633	-0.990786	3.35131	-0.295641	0.767504	NA
ENSRNOG00000002778	836.033	0.195351	0.0678586	2.87879	0.00399201	0.0110366	836.033	0.149311	0.0662096	2.25513	0.0241253	0.0516223
ENSRNOG00000002781	1359.07	0.573584	0.0655799	8.74633	2.20406e-18	3.67885e-17	1359.07	-0.018421	0.0638747	-0.288392	0.773046	0.847994
ENSRNOG00000002782	0.161823	1.07477	4.40736	0.243859	0.80734	NA	0.161823	-0.135592	4.40746	-0.0307641	0.975458	NA
ENSRNOG00000002783	2.09187	-0.918432	1.19552	-0.768225	0.442353	NA	2.09187	0.854569	1.1985	0.713029	0.475828	0.604045
ENSRNOG00000002784	3.55658	-0.0738299	0.961644	-0.0767747	0.938803	0.960699	3.55658	1.05319	0.891269	1.18168	0.237334	0.358572
ENSRNOG00000002789	4.3906	0.321724	0.73867	0.435544	0.663167	0.765328	4.3906	-1.57035	0.846425	-1.85527	0.0635575	0.120268
ENSRNOG00000002790	1341.78	0.305457	0.059773	5.11028	3.21675e-07	1.84176e-06	1341.78	0.0279514	0.0586212	0.476814	0.633495	0.741985
ENSRNOG00000002791	474.73	0.782539	0.0892461	8.76832	1.8135e-18	3.07033e-17	474.73	-0.887334	0.0897565	-9.88602	4.78693e-23	6.43628e-22
ENSRNOG00000002792	216.33	0.0961028	0.150995	0.636465	0.524473	0.652702	216.33	0.379414	0.147353	2.57486	0.0100279	0.0235776
ENSRNOG00000002793	1.54696	0.357628	1.34664	0.265571	0.79057	NA	1.54696	-0.120047	1.32056	-0.090906	0.927567	0.95309
ENSRNOG00000002794	221.991	-0.109348	0.11946	-0.915358	0.360004	0.494875	221.991	0.0695334	0.119598	0.581394	0.560975	0.681745
ENSRNOG00000002795	1253.1	-0.160517	0.0690376	-2.32506	0.0200685	0.0461174	1253.1	-0.393101	0.0704907	-5.57663	2.45218e-08	1.25468e-07
ENSRNOG00000002797	5.28613	-0.477296	0.918486	-0.519655	0.603304	0.718656	5.28613	2.04596	0.830203	2.4644	0.0137241	0.0313154
ENSRNOG00000002800	11.301	-1.41793	0.55199	-2.56876	0.0102062	0.02549	11.301	0.487175	0.584773	0.833101	0.404788	0.538879
ENSRNOG00000002802	4104.66	-0.168225	0.0617131	-2.72592	0.00641224	0.0168647	4104.66	0.327241	0.0615539	5.31634	1.05874e-07	5.04938e-07
ENSRNOG00000002803	2616.01	-0.251899	0.0542811	-4.64064	3.47332e-06	1.72115e-05	2616.01	0.15138	0.0543992	2.78277	0.0053897	0.0133646
ENSRNOG00000002807	3593.86	-0.36119	0.0596536	-6.05479	1.40599e-09	1.06583e-08	3593.86	0.280264	0.0597074	4.69395	2.67976e-06	1.10108e-05
ENSRNOG00000002810	857.149	0.622711	0.0708029	8.795	1.43052e-18	2.44951e-17	857.149	0.286015	0.0669133	4.27442	1.91637e-05	7.07741e-05
ENSRNOG00000002811	1.9978	1.14129	1.4835	0.769323	0.441702	NA	1.9978	1.18913	1.1645	1.02115	0.307183	0.437724
ENSRNOG00000002812	0.0845905	0.112997	4.40736	0.0256382	0.979546	NA	0.0845905	0.826196	4.40746	0.187454	0.851305	NA
ENSRNOG00000002813	583.934	0.211994	0.080397	2.63684	0.0083683	0.0213282	583.934	-0.831588	0.0836872	-9.93686	2.87763e-23	3.89862e-22
ENSRNOG00000002814	7.40028	0.322983	0.557349	0.579498	0.562253	0.68384	7.40028	-0.588819	0.571014	-1.03118	0.302455	0.432444
ENSRNOG00000002815	36.1396	0.93632	0.273913	3.41832	0.000630098	0.00208988	36.1396	-0.284878	0.256088	-1.11242	0.265957	0.391567
ENSRNOG00000002818	3847.08	0.303087	0.050692	5.97899	2.24529e-09	1.66544e-08	3847.08	-0.0521565	0.0503291	-1.03631	0.300058	0.430124
ENSRNOG00000002820	64.3642	-0.284977	0.212713	-1.33972	0.180335	0.28952	64.3642	0.0889155	0.215699	0.41222	0.680178	0.779989
ENSRNOG00000002821	1257.07	-0.356904	0.0570112	-6.26024	3.84389e-10	3.09551e-09	1257.07	0.442195	0.0566597	7.8044	5.97858e-15	5.08222e-14
ENSRNOG00000002823	3416.57	0.0259543	0.0481671	0.538839	0.589998	0.707801	3416.57	-0.401611	0.0486854	-8.24911	1.59585e-16	1.49217e-15
ENSRNOG00000002824	216.988	-0.040671	0.119014	-0.341732	0.732553	0.819225	216.988	0.206902	0.117297	1.76391	0.0777467	0.143266
ENSRNOG00000002826	472.082	1.0347	0.0836413	12.3707	3.76618e-35	1.51942e-33	472.082	-1.11204	0.0840291	-13.234	5.58547e-40	1.44937e-38
ENSRNOG00000002827	36.5575	-0.675349	0.275514	-2.45123	0.0142368	0.0340452	36.5575	0.101806	0.288401	0.353001	0.724088	0.812952
ENSRNOG00000002828	5187.48	-0.00292344	0.0512409	-0.0570529	0.954503	0.971058	5187.48	0.403545	0.0508376	7.93791	2.05616e-15	1.79863e-14
ENSRNOG00000002829	0.164748	0.112988	4.40736	0.0256362	0.979547	NA	0.164748	1.72395	4.36781	0.394695	0.693068	NA
ENSRNOG00000002831	202.51	-1.82392	0.155785	-11.708	1.16039e-31	3.99044e-30	202.51	1.38094	0.15871	8.70102	3.28916e-18	3.37557e-17
ENSRNOG00000002832	598.191	0.197919	0.0779356	2.53952	0.0111004	0.027413	598.191	0.161997	0.0759239	2.13367	0.0328698	0.0676697
ENSRNOG00000002833	2623.6	0.0838285	0.0606855	1.38136	0.167169	0.272454	2623.6	-0.241922	0.0608817	-3.97364	7.07823e-05	0.000242
ENSRNOG00000002834	0.735898	1.60854	2.07513	0.775151	0.438251	NA	0.735898	-0.157108	1.90153	-0.0826217	0.934152	NA
ENSRNOG00000002835	6824.8	-0.368896	0.0433649	-8.50679	1.78808e-17	2.76935e-16	6824.8	0.527704	0.0432142	12.2113	2.70372e-34	5.76935e-33
ENSRNOG00000002838	736.819	0.0312555	0.0990557	0.315535	0.752356	0.833538	736.819	-0.88001	0.101866	-8.63893	5.674e-18	5.73367e-17
ENSRNOG00000002839	836.686	0.365869	0.073103	5.00485	5.59066e-07	3.09903e-06	836.686	0.115126	0.0709534	1.62256	0.104684	0.184507
ENSRNOG00000002840	114673	0.31768	0.0489643	6.48798	8.69947e-11	7.52604e-10	114673	-0.257736	0.0489602	-5.2642	1.40803e-07	6.62812e-07
ENSRNOG00000002841	5643.62	0.0275704	0.0479218	0.575321	0.565074	0.686666	5643.62	-0.112104	0.0479708	-2.33693	0.0194426	0.042676
ENSRNOG00000002843	226.432	-0.296046	0.128829	-2.29797	0.0215632	0.0491021	226.432	0.438351	0.127575	3.43603	0.000590306	0.00174095
ENSRNOG00000002844	98.5491	-0.319337	0.175694	-1.81758	0.0691285	0.132544	98.5491	0.559941	0.172356	3.24874	0.00115917	0.00325656
ENSRNOG00000002845	0	NA	NA	NA	NA	NA	0	NA	NA	NA	NA	NA
ENSRNOG00000002848	3118.55	0.0119168	0.0570655	0.208826	0.834584	0.892075	3118.55	0.054026	0.0569347	0.948911	0.342666	0.474923
ENSRNOG00000002851	2456.56	0.256109	0.047549	5.38622	7.19559e-08	4.45109e-07	2456.56	-0.52622	0.0480788	-10.9449	7.02624e-28	1.17269e-26
ENSRNOG00000002852	849.587	0.0532516	0.0666561	0.7989	0.424348	0.559428	849.587	-0.60777	0.0689648	-8.81277	1.22095e-18	1.29257e-17
ENSRNOG00000002855	2493.7	-0.18031	0.0468404	-3.84946	0.000118381	0.000454324	2493.7	0.112559	0.0469246	2.39873	0.0164522	0.0367587
ENSRNOG00000002858	0.264464	0.112994	3.76505	0.0300113	0.976058	NA	0.264464	-0.135592	3.76511	-0.0360128	0.971272	NA
ENSRNOG00000002860	295.345	-0.0761449	0.109627	-0.694583	0.487317	0.618897	295.345	0.336644	0.10743	3.13362	0.00172667	0.00469217
ENSRNOG00000002862	584.818	0.172958	0.0751791	2.30061	0.0214136	0.0488286	584.818	0.243742	0.0727641	3.34975	0.000808848	0.00232717
ENSRNOG00000002863	94.8939	-1.41823	0.193973	-7.31147	2.64232e-13	2.87922e-12	94.8939	0.852924	0.199971	4.26523	1.99696e-05	7.35971e-05
ENSRNOG00000002864	2324.77	0.0439282	0.0739641	0.593912	0.552571	0.675791	2324.77	-0.238464	0.0741928	-3.21411	0.00130851	0.00364308
ENSRNOG00000002866	11.384	-0.221453	0.492427	-0.449717	0.652914	0.756917	11.384	0.499355	0.480627	1.03897	0.298821	0.428765
ENSRNOG00000002871	3254.69	-0.17052	0.0730672	-2.33375	0.0196089	0.0451553	3254.69	0.031524	0.0731758	0.430798	0.666615	0.768609
ENSRNOG00000002873	0.934014	0.69686	1.72347	0.404336	0.685965	NA	0.934014	0.238723	1.5751	0.15156	0.879534	NA
ENSRNOG00000002874	3775.63	-0.110268	0.0433965	-2.54094	0.0110556	0.027331	3775.63	-0.00317872	0.0435213	-0.0730383	0.941776	0.961133
ENSRNOG00000002875	1360.42	-0.344916	0.0601807	-5.73134	9.96408e-09	6.8559e-08	1360.42	0.589298	0.0593648	9.92672	3.18557e-23	4.31253e-22
ENSRNOG00000002876	81.7573	0.268955	0.186602	1.44133	0.14949	0.249341	81.7573	-0.360798	0.187786	-1.92132	0.0546911	0.105793
ENSRNOG00000002877	13626.9	-0.0756044	0.0552416	-1.36861	0.171121	0.277664	13626.9	0.0967633	0.0552258	1.75214	0.0797496	0.146502
ENSRNOG00000002878	0.0801573	0.112997	4.40736	0.0256382	0.979546	NA	0.0801573	0.826196	4.40746	0.187454	0.851305	NA
ENSRNOG00000002879	5698.05	0.0971919	0.0425694	2.28314	0.0224222	0.0508202	5698.05	-0.175185	0.0426185	-4.11054	3.94731e-05	0.00013913
ENSRNOG00000002881	4471.91	-0.432559	0.049692	-8.70479	3.18151e-18	5.26781e-17	4471.91	0.490216	0.0496051	9.88236	4.9649e-23	6.66046e-22
ENSRNOG00000002882	1095.96	-0.201976	0.0725145	-2.78532	0.00534747	0.0142988	1095.96	-0.0631397	0.0732145	-0.862393	0.388471	0.522874
ENSRNOG00000002883	241.483	0.175618	0.128579	1.36584	0.171989	0.278855	241.483	0.149877	0.125717	1.19217	0.233194	0.354014
ENSRNOG00000002884	736.164	0.00991937	0.0720601	0.137654	0.890514	0.929422	736.164	0.0718107	0.0715706	1.00336	0.315689	0.446872
ENSRNOG00000002886	13514.7	0.0314801	0.0454361	0.692842	0.488409	0.619918	13514.7	-0.38943	0.0455659	-8.54652	1.26858e-17	1.26184e-16
ENSRNOG00000002889	0.242804	-0.738546	3.4168	-0.216151	0.82887	NA	0.242804	-1.09738	3.46196	-0.316983	0.751257	NA
ENSRNOG00000002890	22.7668	-0.585032	0.35359	-1.65455	0.0980158	0.177286	22.7668	0.1949	0.364634	0.534508	0.59299	0.708123
ENSRNOG00000002894	1048.17	-0.32611	0.0811686	-4.01768	5.87737e-05	0.00023758	1048.17	0.290626	0.0811895	3.5796	0.000344124	0.0010548
ENSRNOG00000002895	167.893	-0.166437	0.140868	-1.18151	0.237399	0.358711	167.893	0.524904	0.137037	3.83038	0.000127945	0.000420919
ENSRNOG00000002896	13029.9	0.028004	0.0372544	0.751698	0.452233	0.585947	13029.9	-0.0729944	0.037262	-1.95895	0.0501188	0.0979076
ENSRNOG00000002898	372.146	0.0697248	0.101322	0.688148	0.49136	0.622231	372.146	0.142827	0.0997764	1.43147	0.152295	0.25163
ENSRNOG00000002899	1228.69	-0.0406035	0.0622075	-0.652711	0.513943	0.643391	1228.69	0.192821	0.0616511	3.12762	0.00176228	0.0047809
ENSRNOG00000002903	772.107	-0.0913485	0.0878442	-1.03989	0.29839	0.429113	772.107	-0.075794	0.0883115	-0.858258	0.39075	0.525186
ENSRNOG00000002904	0.246816	0.113001	3.42711	0.0329728	0.973696	NA	0.246816	2.30735	3.32441	0.694063	0.487643	NA
ENSRNOG00000002905	2.28789	-0.479909	1.52147	-0.315425	0.752439	NA	2.28789	2.78262	1.32631	2.09802	0.0359036	0.0730107
ENSRNOG00000002906	0.400499	0.113021	2.78023	0.0406518	0.967574	NA	0.400499	-0.135593	2.78025	-0.0487699	0.961103	NA
ENSRNOG00000002907	1683.82	-0.434838	0.0656012	-6.6285	3.39112e-11	3.06684e-10	1683.82	0.188573	0.06605	2.855	0.0043037	0.010891
ENSRNOG00000002908	1305.35	0.408724	0.0645659	6.33033	2.4463e-10	2.0315e-09	1305.35	-0.358994	0.0643347	-5.58011	2.40372e-08	1.23236e-07
ENSRNOG00000002909	1.64336	2.3203	1.62481	1.42804	0.15328	NA	1.64336	0.350884	1.24571	0.281674	0.778193	0.851486
ENSRNOG00000002911	0.919863	0.11301	2.0748	0.0544682	0.956562	NA	0.919863	3.04898	1.82542	1.67029	0.0948614	NA
ENSRNOG00000002912	1200.71	-0.00745458	0.0657577	-0.113364	0.909742	0.941738	1200.71	0.163673	0.065189	2.51075	0.0120475	0.0278219
ENSRNOG00000002914	1311.65	0.184064	0.080072	2.29873	0.0215203	0.0490381	1311.65	-0.152787	0.0799299	-1.91151	0.0559393	0.107867
ENSRNOG00000002915	505.607	0.0262021	0.095426	0.27458	0.783639	0.855928	505.607	0.203442	0.0941437	2.16097	0.0306976	0.0638039
ENSRNOG00000002916	38.8996	1.06343	0.29069	3.65832	0.000253878	0.000916499	38.8996	0.187858	0.261801	0.71756	0.473029	0.601307
ENSRNOG00000002917	2.64656	-0.444557	1.14527	-0.388166	0.697893	0.793555	2.64656	1.56521	1.05776	1.47974	0.138943	0.233476
ENSRNOG00000002918	0	NA	NA	NA	NA	NA	0	NA	NA	NA	NA	NA
ENSRNOG00000002919	41.9627	0.500725	0.257605	1.94377	0.0519233	0.103991	41.9627	-1.69749	0.287064	-5.91329	3.35343e-09	1.86856e-08
ENSRNOG00000002921	26.6201	0.488808	0.29195	1.67428	0.0940747	0.171394	26.6201	-2.73639	0.388142	-7.04997	1.78951e-12	1.30363e-11
ENSRNOG00000002922	68.2355	-0.0565787	0.204504	-0.276663	0.782039	0.854857	68.2355	0.476172	0.197443	2.41169	0.0158786	0.0356232
ENSRNOG00000002923	0	NA	NA	NA	NA	NA	0	NA	NA	NA	NA	NA
ENSRNOG00000002925	3.7392	0.10095	0.799006	0.126345	0.899459	0.935751	3.7392	-0.643893	0.841685	-0.765005	0.444269	0.575797
ENSRNOG00000002926	1458.91	0.982581	0.0746698	13.159	1.51071e-39	7.41501e-38	1458.91	-0.537468	0.0734867	-7.31381	2.59665e-13	2.00501e-12
ENSRNOG00000002928	2054.79	0.61708	0.0505512	12.207	2.85073e-34	1.11212e-32	2054.79	-0.31551	0.0496969	-6.34868	2.17169e-10	1.34174e-09
ENSRNOG00000002930	96.3199	-0.47941	0.182529	-2.62648	0.00862734	0.0219343	96.3199	0.8071	0.178361	4.52509	6.0371e-06	2.38359e-05
ENSRNOG00000002932	659.714	-0.0978457	0.0721937	-1.35532	0.175315	0.283026	659.714	-0.157409	0.0733547	-2.14587	0.0318837	0.0659687
ENSRNOG00000002934	33534.8	0.897729	0.0419211	21.4147	9.74704e-102	4.13399e-99	33534.8	-0.552627	0.0418493	-13.2052	8.19144e-40	2.10713e-38
ENSRNOG00000002935	7686.67	0.202717	0.0442789	4.57818	4.69049e-06	2.28125e-05	7686.67	-0.778845	0.0446872	-17.4288	4.98656e-68	3.05642e-66
ENSRNOG00000002936	0.0928999	1.07478	4.40736	0.243861	0.807338	NA	0.0928999	-1.09738	4.40746	-0.248982	0.803375	NA
ENSRNOG00000002937	0.305276	-1.71205	2.90663	-0.589015	0.555851	NA	0.305276	0.8262	2.96119	0.27901	0.780237	NA
ENSRNOG00000002940	9856.74	-0.156422	0.0542004	-2.88599	0.0039018	0.0108039	9856.74	-0.00539389	0.0542586	-0.0994108	0.920812	0.950435
ENSRNOG00000002941	2325.41	0.547214	0.0739112	7.40367	1.32467e-13	1.48653e-12	2325.41	0.227082	0.0727258	3.12244	0.00179358	0.00485841
ENSRNOG00000002943	360.842	0.332615	0.0927199	3.58731	0.000334102	0.00117883	360.842	-1.15681	0.0991407	-11.6684	1.84831e-31	3.53265e-30
ENSRNOG00000002944	300.035	-0.266282	0.101804	-2.61562	0.00890644	0.0225378	300.035	-0.910858	0.111054	-8.20194	2.36531e-16	2.18181e-15
ENSRNOG00000002946	218.257	-0.845935	0.135823	-6.22821	4.71781e-10	3.76264e-09	218.257	0.603889	0.137351	4.39669	1.09913e-05	4.19431e-05
ENSRNOG00000002947	587.89	-1.10872	0.0887286	-12.4957	7.88347e-36	3.33505e-34	587.89	0.805433	0.0899326	8.95596	3.36782e-19	3.69753e-18
ENSRNOG00000002948	652.676	-0.28849	0.0858418	-3.36072	0.000777387	0.00253025	652.676	0.132876	0.0863619	1.53859	0.123904	0.212526
ENSRNOG00000002949	659.293	0.529309	0.104369	5.07152	3.94656e-07	2.2318e-06	659.293	0.164498	0.101582	1.61937	0.105369	0.185493
ENSRNOG00000002950	6.7574	-1.10738	0.725376	-1.52663	0.126853	0.218594	6.7574	1.44445	0.711721	2.02952	0.0424056	0.0844075
ENSRNOG00000002951	7.61096	-0.548929	0.939546	-0.584249	0.559053	0.681358	7.61096	2.98872	0.818147	3.65304	0.000259157	0.000812149
ENSRNOG00000002953	21.5396	-1.04907	0.341521	-3.07175	0.00212811	0.00625464	21.5396	-0.817502	0.402632	-2.03039	0.0423167	0.084259
ENSRNOG00000002956	1560.76	0.0463157	0.0528525	0.876319	0.380856	0.515574	1560.76	0.420952	0.0514312	8.18476	2.72843e-16	2.51024e-15
ENSRNOG00000002959	171.222	-0.36718	0.142075	-2.58441	0.00975467	0.0244658	171.222	0.700761	0.138818	5.04807	4.46294e-07	1.9977e-06
ENSRNOG00000002960	10.8488	-0.305942	0.517306	-0.591413	0.554244	0.677186	10.8488	-0.504173	0.550021	-0.916645	0.359329	0.493066
ENSRNOG00000002963	10.2292	0.365765	0.559791	0.653395	0.513502	0.643034	10.2292	0.299898	0.526539	0.569565	0.568972	0.688409
ENSRNOG00000002964	0.737752	1.43556	1.89163	0.758899	0.447913	NA	0.737752	-3.28509	1.97554	-1.66289	0.0963354	NA
ENSRNOG00000002968	11.9144	0.305418	0.475084	0.642872	0.520307	0.649258	11.9144	-0.0956956	0.46439	-0.206067	0.836738	0.894737
ENSRNOG00000002969	240.568	-0.0216167	0.115225	-0.187603	0.851188	0.904239	240.568	0.240402	0.113195	2.12379	0.0336881	0.0690824
ENSRNOG00000002970	117.349	0.854092	0.185392	4.60694	4.08631e-06	2.0045e-05	117.349	-0.302493	0.177823	-1.7011	0.0889248	0.160797
ENSRNOG00000002972	1.45423	-0.412018	1.22497	-0.33635	0.736607	NA	1.45423	-0.429527	1.31367	-0.326968	0.743692	0.825937
ENSRNOG00000002974	0.0845905	0.112997	4.40736	0.0256382	0.979546	NA	0.0845905	0.826196	4.40746	0.187454	0.851305	NA
ENSRNOG00000002975	7.83242	-0.46503	0.640059	-0.726543	0.467506	0.60025	7.83242	0.659192	0.629051	1.04792	0.294678	0.424052
ENSRNOG00000002976	14.3029	-0.465349	0.47875	-0.972008	0.331047	0.464724	14.3029	0.916173	0.462284	1.98184	0.047497	0.0933286
ENSRNOG00000002977	992.943	0.407785	0.0637928	6.39233	1.63378e-10	1.3795e-09	992.943	-0.137975	0.0626043	-2.20392	0.0275302	0.0580347
ENSRNOG00000002978	8.18018	-0.235049	0.571572	-0.411232	0.680902	0.77967	8.18018	0.17348	0.57335	0.302572	0.762216	0.838848
ENSRNOG00000002979	131.854	-0.0863469	0.162189	-0.532385	0.594459	0.711141	131.854	0.62543	0.155302	4.02719	5.64472e-05	0.00019547
ENSRNOG00000002980	3398.73	0.461198	0.0543037	8.49295	2.0146e-17	3.10982e-16	3398.73	-0.115497	0.053788	-2.14726	0.0317722	0.0657862
ENSRNOG00000002981	9263.16	0.213639	0.052853	4.04214	5.29657e-05	0.000216322	9263.16	-0.75723	0.0531233	-14.2542	4.22046e-46	1.35413e-44
ENSRNOG00000002983	903.968	-0.560609	0.0759509	-7.3812	1.56871e-13	1.75088e-12	903.968	0.496586	0.0760734	6.52773	6.67746e-11	4.31607e-10
ENSRNOG00000002984	9.1078	-0.123144	0.632319	-0.19475	0.845588	0.900346	9.1078	0.982588	0.595756	1.64931	0.0990837	0.176121
ENSRNOG00000002985	140.687	-0.672523	0.156439	-4.29894	1.71619e-05	7.65161e-05	140.687	0.680092	0.15612	4.35623	1.32324e-05	4.99482e-05
ENSRNOG00000002986	15.3518	-0.148296	0.433715	-0.341921	0.732411	0.819121	15.3518	0.619359	0.417094	1.48494	0.137561	0.231547
ENSRNOG00000002989	6397.96	0.286286	0.039042	7.33277	2.25436e-13	2.47935e-12	6397.96	-0.209837	0.0389368	-5.38915	7.07904e-08	3.44174e-07
ENSRNOG00000002991	519.112	-0.0994419	0.0861524	-1.15426	0.248396	0.371694	519.112	0.153619	0.0857389	1.79171	0.0731796	0.135921
ENSRNOG00000002993	7150.42	-0.205005	0.0449218	-4.5636	5.02846e-06	2.43703e-05	7150.42	-0.123007	0.0451406	-2.72497	0.00643081	0.0157016
ENSRNOG00000002994	13542	0.148346	0.0386267	3.84051	0.000122778	0.00046989	13542	-0.591771	0.0388206	-15.2437	1.81238e-52	7.14302e-51
ENSRNOG00000002997	661.019	0.111029	0.0846622	1.31143	0.189712	0.301414	661.019	-0.0765058	0.0844018	-0.906448	0.364699	0.498464
ENSRNOG00000002999	768.372	0.0877791	0.0697809	1.25792	0.208419	0.323675	768.372	-0.313323	0.0706954	-4.43201	9.33586e-06	3.59111e-05
ENSRNOG00000003003	553.803	0.2521	0.0805554	3.12952	0.00175092	0.00526294	553.803	-0.170646	0.0799539	-2.1343	0.0328183	0.0675715
ENSRNOG00000003005	1.91865	0.158503	1.22116	0.129796	0.896728	NA	1.91865	-0.124165	1.21539	-0.10216	0.91863	0.94945
ENSRNOG00000003008	0.566414	0.113005	2.55103	0.0442977	0.964667	NA	0.566414	2.32608	2.40938	0.965429	0.33433	NA
ENSRNOG00000003009	0.33297	0.113023	3.16183	0.0357462	0.971485	NA	0.33297	0.731538	3.10993	0.235227	0.814033	NA
ENSRNOG00000003011	658.858	-0.229646	0.119226	-1.92613	0.0540877	0.107635	658.858	-0.295361	0.120696	-2.44716	0.0143987	0.0326743
ENSRNOG00000003013	160.08	-0.0172326	0.137286	-0.125524	0.900109	0.936204	160.08	0.352902	0.133306	2.64731	0.00811344	0.0194522
ENSRNOG00000003014	2508.53	0.172602	0.0692575	2.49217	0.0126964	0.0308069	2508.53	0.180738	0.0687198	2.63007	0.00853666	0.020354
ENSRNOG00000003018	4172.76	0.0497144	0.0494284	1.00578	0.314519	0.446563	4172.76	0.200592	0.0491202	4.0837	4.43251e-05	0.000155339
ENSRNOG00000003019	3239.86	0.053371	0.0473291	1.12766	0.259465	0.384881	3239.86	0.15108	0.0469595	3.21725	0.00129426	0.00360757
ENSRNOG00000003020	2.64002	-0.863339	1.23957	-0.696484	0.486126	0.617503	2.64002	1.96149	1.16151	1.68873	0.0912705	0.16432
ENSRNOG00000003021	0	NA	NA	NA	NA	NA	0	NA	NA	NA	NA	NA
ENSRNOG00000003025	111.047	-0.195949	0.154144	-1.27121	0.203655	0.318097	111.047	-0.139023	0.15845	-0.877393	0.380273	0.513864
ENSRNOG00000003026	1269	0.0596857	0.061679	0.967681	0.333204	0.46688	1269	-0.571203	0.0631812	-9.04072	1.55646e-19	1.73891e-18
ENSRNOG00000003027	0.169181	0.112988	4.40736	0.0256362	0.979548	NA	0.169181	1.75815	4.36502	0.402781	0.687109	NA
ENSRNOG00000003028	88.5926	0.184401	0.166883	1.10497	0.269171	0.396223	88.5926	-1.17155	0.183693	-6.37777	1.79683e-10	1.11713e-09
ENSRNOG00000003029	54713.1	-0.328192	0.0508236	-6.45748	1.06462e-10	9.11481e-10	54713.1	0.131008	0.0508373	2.577	0.00996617	0.0234541
ENSRNOG00000003030	0.259716	0.113	3.39068	0.0333266	0.973414	NA	0.259716	1.72373	3.33904	0.516237	0.605689	NA
ENSRNOG00000003031	929.141	-0.0487638	0.0759936	-0.641683	0.521079	0.649767	929.141	-0.111225	0.0764039	-1.45574	0.145463	0.242348
ENSRNOG00000003033	1778.18	0.191176	0.0592033	3.22914	0.00124164	0.00386125	1778.18	-0.906595	0.0609153	-14.8829	4.25758e-50	1.51357e-48
ENSRNOG00000003035	0.0845905	0.112997	4.40736	0.0256382	0.979546	NA	0.0845905	0.826196	4.40746	0.187454	0.851305	NA
ENSRNOG00000003038	148.547	0.288904	0.149772	1.92895	0.0537366	0.107054	148.547	-0.0591949	0.146943	-0.402843	0.687064	0.785576
ENSRNOG00000003039	0.146042	-0.848753	4.40736	-0.192576	0.847291	NA	0.146042	-0.135592	4.40746	-0.0307641	0.975458	NA
ENSRNOG00000003041	23.5532	0.287299	0.357643	0.803312	0.421794	0.556816	23.5532	0.359875	0.337121	1.0675	0.285748	0.414052
ENSRNOG00000003042	608.913	0.293505	0.0948481	3.09447	0.00197162	0.0058414	608.913	0.365983	0.0918234	3.98573	6.72723e-05	0.000230744
ENSRNOG00000003048	1482.33	0.132085	0.0715482	1.8461	0.0648779	0.125632	1482.33	0.085604	0.0709655	1.20628	0.227711	0.347699
ENSRNOG00000003049	2602.96	0.0990642	0.0510309	1.94126	0.0522266	0.104535	2602.96	-0.229624	0.0512243	-4.48272	7.36985e-06	2.87405e-05
ENSRNOG00000003050	3171.94	-0.0929087	0.0503761	-1.8443	0.0651394	0.126005	3171.94	-0.128185	0.0506659	-2.53	0.0114063	0.0264579
ENSRNOG00000003052	342.219	0.332834	0.104062	3.19843	0.00138179	0.00424996	342.219	-0.285059	0.103548	-2.75293	0.00590647	0.0145271
ENSRNOG00000003054	450.646	-0.265208	0.088815	-2.98607	0.00282588	0.0080842	450.646	0.0901633	0.0897188	1.00495	0.314919	0.446066
ENSRNOG00000003059	18.2983	-0.278148	0.419687	-0.66275	0.507491	0.636853	18.2983	-0.110921	0.431057	-0.257322	0.79693	0.865223
ENSRNOG00000003062	360.158	0.46027	0.139223	3.30599	0.000946431	0.00302569	360.158	-0.0986829	0.137157	-0.719489	0.47184	0.600268
ENSRNOG00000003063	1005.71	0.0737956	0.0689359	1.0705	0.284396	0.413441	1005.71	0.334753	0.0673346	4.97149	6.64413e-07	2.911e-06
ENSRNOG00000003064	264.486	0.424516	0.115448	3.67713	0.000235877	0.000859205	264.486	0.371387	0.108866	3.4114	0.000646309	0.00188856
ENSRNOG00000003065	4160.54	0.0420708	0.0422403	0.995987	0.319256	0.451816	4160.54	0.2226	0.0418302	5.32151	1.02912e-07	4.91735e-07
ENSRNOG00000003066	151.793	0.313923	0.147482	2.12856	0.0332911	0.0713208	151.793	0.222666	0.141088	1.57821	0.114518	0.199019
ENSRNOG00000003067	0.233902	0.113027	3.5074	0.0322252	0.974292	NA	0.233902	-1.09738	3.50746	-0.312872	0.754378	NA
ENSRNOG00000003068	92.424	0.0938888	0.182562	0.514285	0.607053	0.721874	92.424	0.103947	0.179328	0.579648	0.562152	0.682671
ENSRNOG00000003069	882.805	0.477297	0.067808	7.03894	1.93705e-12	1.96328e-11	882.805	0.000827631	0.0657701	0.0125837	0.98996	0.992977
ENSRNOG00000003070	128.968	0.0261487	0.165692	0.157815	0.874603	0.920058	128.968	0.820423	0.155413	5.27897	1.29911e-07	6.13489e-07
ENSRNOG00000003071	876.06	-0.12372	0.0705728	-1.75308	0.0795882	0.149057	876.06	-0.0414531	0.0711099	-0.582944	0.559931	0.680811
ENSRNOG00000003073	115.657	-0.600993	0.168467	-3.56743	0.000360495	0.00126307	115.657	0.80264	0.165957	4.83643	1.32193e-06	5.62135e-06
ENSRNOG00000003075	913.322	0.322827	0.0645316	5.00263	5.65538e-07	3.13386e-06	913.322	-0.266954	0.0641879	-4.15895	3.19721e-05	0.000114301
ENSRNOG00000003076	2857.21	-0.064384	0.0671671	-0.958565	0.337778	0.471745	2857.21	0.083191	0.0671083	1.23965	0.215104	0.332446
ENSRNOG00000003078	4259.31	-0.0788125	0.0568644	-1.38597	0.165755	0.270599	4259.31	-0.200014	0.0571116	-3.50217	0.000461493	0.00138752
ENSRNOG00000003080	0.46381	-1.45722	2.5284	-0.576341	0.564385	NA	0.46381	-1.09739	2.6695	-0.411083	0.681012	NA
ENSRNOG00000003081	68.5704	-0.238939	0.189484	-1.26099	0.207311	0.322377	68.5704	-1.26213	0.217945	-5.79104	6.99536e-09	3.78171e-08
ENSRNOG00000003084	6712.44	0.337747	0.0455587	7.41345	1.23058e-13	1.38469e-12	6712.44	-0.46397	0.0456444	-10.1649	2.84479e-24	4.10107e-23
ENSRNOG00000003085	0	NA	NA	NA	NA	NA	0	NA	NA	NA	NA	NA
ENSRNOG00000003086	119.149	-0.144047	0.165232	-0.871791	0.383323	0.51806	119.149	-0.172426	0.168837	-1.02126	0.307133	0.437688
ENSRNOG00000003088	630.335	-0.0166334	0.0833095	-0.199658	0.841748	0.897389	630.335	0.126127	0.0826874	1.52535	0.127173	0.217152
ENSRNOG00000003089	0.516803	2.54087	2.4682	1.02944	0.303273	NA	0.516803	-0.109736	2.32232	-0.0472529	0.962312	NA
ENSRNOG00000003094	24.4049	0.0858393	0.334478	0.256636	0.797459	0.865726	24.4049	0.531005	0.317394	1.67301	0.0943244	0.168758
ENSRNOG00000003095	3.03797	0.770275	0.964653	0.7985	0.424581	0.559611	3.03797	-1.12734	0.996197	-1.13164	0.257786	0.382387
ENSRNOG00000003096	21.4562	0.517561	0.372094	1.39094	0.164243	0.268692	21.4562	0.364373	0.343287	1.06142	0.288497	0.417253
ENSRNOG00000003098	149.053	-0.368332	0.147729	-2.49329	0.0126565	0.0307461	149.053	0.680365	0.144376	4.71246	2.44745e-06	1.01077e-05
ENSRNOG00000003099	2644.27	0.0283259	0.0529536	0.534919	0.592706	0.709916	2644.27	0.225042	0.052476	4.28848	1.79898e-05	6.66879e-05
ENSRNOG00000003100	180.225	-0.179088	0.129201	-1.38612	0.165711	0.270599	180.225	-0.0427629	0.131252	-0.325808	0.74457	0.826241
ENSRNOG00000003103	411.642	0.098236	0.0924007	1.06315	0.287713	0.41686	411.642	-0.00171611	0.0916478	-0.018725	0.98506	0.990129
ENSRNOG00000003104	408.932	0.164187	0.0886948	1.85114	0.0641489	0.124495	408.932	-0.226122	0.0889322	-2.54263	0.0110021	0.0256273
ENSRNOG00000003105	12.0098	0.0588336	0.509597	0.115451	0.908087	0.940926	12.0098	0.888262	0.469737	1.89098	0.0586272	0.11221
ENSRNOG00000003108	458.082	0.0680866	0.0865495	0.786678	0.43147	0.56611	458.082	-1.01853	0.0923695	-11.0266	2.84266e-28	4.81603e-27
ENSRNOG00000003109	0.251849	-0.848764	3.42294	-0.247963	0.804163	NA	0.251849	1.70583	3.37371	0.505624	0.613121	NA
ENSRNOG00000003110	0	NA	NA	NA	NA	NA	0	NA	NA	NA	NA	NA
ENSRNOG00000003111	283.53	0.259786	0.102948	2.52346	0.0116205	0.0285439	283.53	-0.719295	0.10672	-6.74001	1.58375e-11	1.07161e-10
ENSRNOG00000003112	1.8689	-0.873028	1.20583	-0.724005	0.469063	NA	1.8689	0.653422	1.22148	0.534944	0.592688	0.708123
ENSRNOG00000003114	221.942	-0.214182	0.120111	-1.7832	0.0745534	0.141194	221.942	0.314977	0.119033	2.64612	0.00814198	0.0195177
ENSRNOG00000003115	0.0626137	0.112997	4.40736	0.0256382	0.979546	NA	0.0626137	-0.135592	4.40746	-0.0307641	0.975458	NA
ENSRNOG00000003116	199.525	0.221581	0.120334	1.84139	0.0655645	0.126679	199.525	-0.647596	0.124453	-5.20354	1.95528e-07	9.06969e-07
ENSRNOG00000003117	4679.04	0.490059	0.0502991	9.74291	1.97802e-22	4.2163e-21	4679.04	-0.304072	0.0500626	-6.07383	1.24896e-09	7.25976e-09
ENSRNOG00000003119	0.260485	-0.848764	3.40387	-0.249353	0.803088	NA	0.260485	-0.135592	3.40392	-0.0398342	0.968225	NA
ENSRNOG00000003120	834.824	-0.565926	0.107473	-5.26574	1.39627e-07	8.36193e-07	834.824	0.632036	0.10723	5.89418	3.7654e-09	2.08634e-08
ENSRNOG00000003121	549.747	-0.669863	0.0893101	-7.50042	6.3614e-14	7.36347e-13	549.747	-0.168454	0.0932376	-1.80672	0.0708055	0.13205
ENSRNOG00000003122	380.186	-0.010532	0.0959654	-0.109748	0.912609	0.943406	380.186	-0.184818	0.0971303	-1.90279	0.0570682	0.109747
ENSRNOG00000003123	2399.62	0.253662	0.0624744	4.06026	4.90188e-05	0.000201346	2399.62	-0.273079	0.0624591	-4.37213	1.2304e-05	4.67016e-05
ENSRNOG00000003125	1059.62	-0.36763	0.0950889	-3.86617	0.000110557	0.000426152	1059.62	-0.440541	0.0969288	-4.545	5.49349e-06	2.17913e-05
ENSRNOG00000003127	528.688	0.443347	0.0838037	5.2903	1.22117e-07	7.35056e-07	528.688	-0.889231	0.0863103	-10.3027	6.84967e-25	1.01292e-23
ENSRNOG00000003129	814.754	-0.168885	0.0762184	-2.2158	0.0267049	0.059078	814.754	-0.0702528	0.07703	-0.912019	0.361759	0.495359
ENSRNOG00000003131	2171.05	0.111909	0.0504662	2.21751	0.0265879	0.058898	2171.05	-0.111659	0.0504056	-2.2152	0.026746	0.0565427
ENSRNOG00000003132	0.205645	-1.55166	4.07502	-0.380775	0.70337	NA	0.205645	-0.135592	4.09869	-0.0330818	0.973609	NA
ENSRNOG00000003133	0	NA	NA	NA	NA	NA	0	NA	NA	NA	NA	NA
ENSRNOG00000003134	958.457	-0.281347	0.0683749	-4.11477	3.87572e-05	0.000161971	958.457	-0.0143146	0.0693422	-0.206433	0.836452	0.894635
ENSRNOG00000003135	0.850889	3.54343	1.90342	1.86161	0.0626583	NA	0.850889	-2.60422	1.90343	-1.36817	0.17126	NA
ENSRNOG00000003136	10.3978	-0.819931	0.502555	-1.63152	0.10278	0.184171	10.3978	-0.677944	0.56794	-1.19369	0.2326	0.353433
ENSRNOG00000003137	0.709557	-0.848774	2.13668	-0.39724	0.69119	NA	0.709557	2.72863	1.92247	1.41933	0.155803	NA
ENSRNOG00000003138	17.9893	-0.464335	0.41957	-1.10669	0.268426	0.395324	17.9893	0.46434	0.418857	1.10859	0.267608	0.393443
ENSRNOG00000003139	5423.91	-0.200368	0.0652555	-3.07052	0.00213685	0.00627473	5423.91	-0.148482	0.06547	-2.26793	0.0233333	0.0502091
ENSRNOG00000003143	1.82226	-1.65215	1.23053	-1.34264	0.17939	NA	1.82226	0.618484	1.31308	0.471019	0.637627	0.74545
ENSRNOG00000003144	319.995	-0.58378	0.103549	-5.63769	1.72347e-08	1.14306e-07	319.995	0.515536	0.103864	4.96358	6.92051e-07	3.02836e-06
ENSRNOG00000003146	1523.15	0.442531	0.0619862	7.1392	9.38778e-13	9.74174e-12	1523.15	-0.62524	0.0624242	-10.016	1.29648e-23	1.79477e-22
ENSRNOG00000003147	9799.05	0.476404	0.0605283	7.87077	3.52471e-15	4.54067e-14	9799.05	0.0570906	0.0602824	0.947052	0.343612	0.476049
ENSRNOG00000003148	14536	-0.372358	0.0428227	-8.69535	3.45758e-18	5.708e-17	14536	0.525685	0.0427546	12.2954	9.58914e-35	2.07609e-33
ENSRNOG00000003149	1136.08	0.027776	0.0570733	0.486673	0.62649	0.738299	1136.08	-0.0427846	0.0570373	-0.750116	0.453185	0.583553
ENSRNOG00000003150	3442.53	0.506714	0.0840003	6.03229	1.61653e-09	1.21873e-08	3442.53	-0.0447363	0.0835475	-0.535459	0.592332	0.707955
ENSRNOG00000003151	3202.7	0.269338	0.0436507	6.1703	6.81626e-10	5.34856e-09	3202.7	-0.41021	0.043858	-9.35314	8.50846e-21	1.0157e-19
ENSRNOG00000003153	24.7957	-0.523054	0.317723	-1.64626	0.09971	0.179682	24.7957	-0.0470386	0.33258	-0.141435	0.887526	0.930346
ENSRNOG00000003158	3.07043	1.57297	1.04975	1.49842	0.134024	0.22864	3.07043	-0.860828	0.964009	-0.892967	0.371875	0.505819
ENSRNOG00000003160	152.486	-0.0268371	0.144397	-0.185855	0.852558	0.904994	152.486	0.470785	0.139066	3.38533	0.00071092	0.00206278
ENSRNOG00000003163	6060.65	0.288794	0.0759657	3.80164	0.000143741	0.000542837	6060.65	-0.486016	0.0760606	-6.38985	1.66044e-10	1.03632e-09
ENSRNOG00000003164	0	NA	NA	NA	NA	NA	0	NA	NA	NA	NA	NA
ENSRNOG00000003170	73.2706	-0.196417	0.194324	-1.01077	0.312128	0.443854	73.2706	0.282575	0.19267	1.46662	0.142479	0.238068
ENSRNOG00000003171	7.91947	-1.33896	0.679875	-1.96942	0.0489052	0.0989531	7.91947	-0.372574	0.751512	-0.495766	0.62006	0.730679
ENSRNOG00000003172	878.475	0.373058	0.0680975	5.47829	4.29448e-08	2.74054e-07	878.475	-0.357457	0.067927	-5.26237	1.42212e-07	6.69088e-07
ENSRNOG00000003173	1.66047	-0.588569	1.29231	-0.455439	0.648793	NA	1.66047	-0.49152	1.39311	-0.352822	0.724222	0.812987
ENSRNOG00000003174	1190.49	0.125598	0.0567211	2.21431	0.0268073	0.0592173	1190.49	-0.0465629	0.0563468	-0.826363	0.408598	0.542045
ENSRNOG00000003176	74.6157	0.0244011	0.211522	0.11536	0.90816	0.940926	74.6157	0.270229	0.206777	1.30686	0.19126	0.302002
ENSRNOG00000003177	2719.49	0.0863729	0.0574691	1.50294	0.132853	0.227135	2719.49	0.444429	0.0565969	7.85253	4.07721e-15	3.50956e-14
ENSRNOG00000003178	555.743	0.158616	0.0924871	1.71501	0.0863435	0.159541	555.743	0.00714126	0.0915835	0.0779753	0.937848	0.958831
ENSRNOG00000003182	0.265555	0.968445	3.31185	0.292419	0.769967	NA	0.265555	-1.9528	3.31189	-0.589633	0.555437	NA
ENSRNOG00000003183	6788.96	-1.46732	0.075626	-19.4024	7.36924e-84	1.96604e-81	6788.96	0.876688	0.0758756	11.5543	7.02276e-31	1.31123e-29
ENSRNOG00000003185	2492.33	0.140993	0.0484873	2.90784	0.00363936	0.0101515	2492.33	-0.317838	0.0487943	-6.51383	7.32561e-11	4.72299e-10
ENSRNOG00000003186	411.236	-0.255263	0.0916436	-2.78539	0.00534635	0.0142981	411.236	0.127323	0.0922987	1.37947	0.16775	0.272206
ENSRNOG00000003187	289.525	-0.124998	0.111147	-1.12462	0.26075	0.386233	289.525	0.408417	0.108921	3.74965	0.00017708	0.000569879
ENSRNOG00000003189	871.993	-1.4126	0.109294	-12.9248	3.25969e-38	1.51883e-36	871.993	-0.280412	0.113865	-2.46267	0.0137906	0.0314451
ENSRNOG00000003191	1383.53	0.010299	0.0589011	0.174852	0.861196	0.91075	1383.53	-0.317262	0.0597638	-5.3086	1.1047e-07	5.26296e-07
ENSRNOG00000003192	0.0626137	0.112997	4.40736	0.0256382	0.979546	NA	0.0626137	-0.135592	4.40746	-0.0307641	0.975458	NA
ENSRNOG00000003194	20.9049	0.270992	0.395233	0.68565	0.492934	0.623842	20.9049	0.122492	0.381474	0.321101	0.748134	0.828541
ENSRNOG00000003195	109.794	-0.309373	0.157232	-1.96763	0.0491111	0.0993332	109.794	-0.106068	0.162544	-0.652547	0.514048	0.639902
ENSRNOG00000003198	2.08379	-0.808766	1.75212	-0.461594	0.644373	NA	2.08379	3.22709	1.49638	2.1566	0.0310368	0.0644786
ENSRNOG00000003201	4458.46	0.154533	0.0723086	2.13713	0.0325877	0.0701134	4458.46	-0.549614	0.0725952	-7.57095	3.70509e-14	3.00447e-13
ENSRNOG00000003203	2803.22	-0.168176	0.053179	-3.16245	0.00156447	0.00475384	2803.22	0.786847	0.0521193	15.097	1.69393e-51	6.43366e-50
ENSRNOG00000003205	81.2736	-1.90542	0.216158	-8.81497	1.19716e-18	2.06273e-17	81.2736	0.643968	0.231802	2.7781	0.00546781	0.0135325
ENSRNOG00000003206	15031.6	0.508126	0.0491334	10.3417	4.56132e-25	1.11117e-23	15031.6	-0.414955	0.0490904	-8.45287	2.84227e-17	2.75922e-16
ENSRNOG00000003207	65.5842	0.0826686	0.222829	0.370995	0.710641	0.802537	65.5842	-0.0190406	0.221384	-0.0860074	0.931461	0.955682
ENSRNOG00000003208	202.904	0.698519	0.125395	5.57057	2.5391e-08	1.65677e-07	202.904	-1.08584	0.129275	-8.39945	4.48566e-17	4.30987e-16
ENSRNOG00000003209	784.222	-0.085348	0.0740165	-1.15309	0.248872	0.372205	784.222	-0.36178	0.0757795	-4.77412	1.80498e-06	7.57579e-06
ENSRNOG00000003210	0.0820681	0.112997	4.40736	0.0256382	0.979546	NA	0.0820681	0.826196	4.40746	0.187454	0.851305	NA
ENSRNOG00000003211	1840.35	0.0504473	0.0597421	0.844417	0.398436	0.533388	1840.35	-0.340981	0.0603451	-5.65052	1.59967e-08	8.35558e-08
ENSRNOG00000003213	2003.83	-0.270146	0.0723164	-3.73561	0.000187257	0.000693556	2003.83	0.21051	0.072366	2.90897	0.00362625	0.00930691
ENSRNOG00000003214	588.654	-0.0430557	0.0740379	-0.581536	0.56088	0.682973	588.654	0.162546	0.0732881	2.2179	0.0265617	0.0561863
ENSRNOG00000003215	489.361	-0.0444317	0.0925219	-0.480229	0.631064	0.741732	489.361	-0.0219942	0.0927348	-0.237173	0.812523	0.877001
ENSRNOG00000003217	15278	-0.163274	0.0742528	-2.19889	0.0278857	0.0612479	15278	-0.507158	0.0743891	-6.81764	9.25471e-12	6.38101e-11
ENSRNOG00000003218	124.981	-0.482581	0.157885	-3.05653	0.00223915	0.00655189	124.981	-0.0136775	0.163262	-0.0837764	0.933234	0.955978
ENSRNOG00000003219	1091.78	0.58485	0.0706368	8.27968	1.23503e-16	1.79042e-15	1091.78	-0.776013	0.0711844	-10.9015	1.13425e-27	1.88776e-26
ENSRNOG00000003220	2282.99	-0.282562	0.0668277	-4.22822	2.35547e-05	0.000102208	2282.99	0.48118	0.0664777	7.23821	4.54638e-13	3.44761e-12
ENSRNOG00000003221	136.075	-1.40411	0.168319	-8.34196	7.30714e-17	1.08401e-15	136.075	0.936965	0.172741	5.42411	5.82449e-08	2.85365e-07
ENSRNOG00000003223	5837.32	0.0939334	0.0606683	1.54831	0.121547	0.210679	5837.32	-0.131708	0.0606735	-2.17076	0.0299492	0.06246
ENSRNOG00000003224	353.884	0.0561038	0.130505	0.429899	0.667269	0.768672	353.884	-0.108214	0.130646	-0.828301	0.4075	0.541031
ENSRNOG00000003225	1188.23	0.221169	0.0816809	2.70771	0.00677483	0.0177062	1188.23	0.0897468	0.0807959	1.11078	0.266661	0.392384
ENSRNOG00000003226	15004.6	-0.220295	0.032769	-6.72265	1.78445e-11	1.65359e-10	15004.6	0.297925	0.032718	9.10585	8.55965e-20	9.74058e-19
ENSRNOG00000003227	0.209818	0.112988	4.0685	0.0277714	0.977844	NA	0.209818	0.826197	4.06858	0.203067	0.839082	NA
ENSRNOG00000003228	2109.95	0.567619	0.064143	8.84927	8.80961e-19	1.53067e-17	2109.95	-0.894363	0.0647317	-13.8165	2.02767e-43	5.99698e-42
ENSRNOG00000003229	1776.25	-0.356152	0.0532787	-6.6847	2.31397e-11	2.12996e-10	1776.25	0.310695	0.0533251	5.82643	5.66267e-09	3.08754e-08
ENSRNOG00000003232	655.198	-0.266689	0.0860898	-3.0978	0.00194961	0.00578865	655.198	0.67287	0.084349	7.97722	1.49667e-15	1.32092e-14
ENSRNOG00000003233	20.9886	0.050044	0.369055	0.1356	0.892137	0.930444	20.9886	0.109322	0.363199	0.300998	0.763416	0.839669
ENSRNOG00000003234	5719.82	0.385945	0.0392746	9.82684	8.62857e-23	1.8904e-21	5719.82	-0.463647	0.0393323	-11.7879	4.50415e-32	8.83678e-31
ENSRNOG00000003235	2503.92	0.0697871	0.0551662	1.26503	0.205859	0.320723	2503.92	0.294376	0.0544625	5.40512	6.47661e-08	3.16095e-07
ENSRNOG00000003237	1413.62	-0.41597	0.0687822	-6.04764	1.46983e-09	1.11219e-08	1413.62	0.199081	0.0692314	2.87559	0.00403271	0.0102592
ENSRNOG00000003239	907.071	-0.0587072	0.0667709	-0.879233	0.379275	0.514144	907.071	0.0650398	0.0666447	0.975919	0.329105	0.461278
ENSRNOG00000003241	0.983621	-0.82617	1.93968	-0.42593	0.670159	NA	0.983621	2.09118	1.7797	1.17502	0.239987	NA
ENSRNOG00000003242	806.104	-0.483366	0.0835915	-5.78247	7.36105e-09	5.15274e-08	806.104	0.21176	0.0844174	2.50849	0.0121248	0.0279758
ENSRNOG00000003243	1118.87	0.0283801	0.0751249	0.377773	0.705599	0.798804	1118.87	0.251485	0.0742452	3.38722	0.000706039	0.00204963
ENSRNOG00000003244	0.457396	-1.70838	2.44959	-0.697415	0.485543	NA	0.457396	0.826201	2.51381	0.328664	0.742409	NA
ENSRNOG00000003245	0	NA	NA	NA	NA	NA	0	NA	NA	NA	NA	NA
ENSRNOG00000003246	4.10787	-0.608886	0.8461	-0.719638	0.471748	0.604148	4.10787	0.862429	0.82965	1.03951	0.298568	0.42861
ENSRNOG00000003247	1825.57	-0.106982	0.0623873	-1.71481	0.0863799	0.159565	1825.57	0.383237	0.0617663	6.20463	5.48255e-10	3.27901e-09
ENSRNOG00000003248	1393.4	-0.337183	0.0555857	-6.066	1.31136e-09	9.97299e-09	1393.4	0.238078	0.0558046	4.26628	1.98758e-05	7.3282e-05
ENSRNOG00000003251	1069.23	1.13272	0.0720698	15.717	1.15739e-55	1.05189e-53	1069.23	-1.08781	0.0718141	-15.1476	7.85527e-52	3.00921e-50
ENSRNOG00000003253	1420.25	0.509447	0.0703178	7.24492	4.32694e-13	4.61457e-12	1420.25	0.140894	0.0685047	2.05671	0.0397145	0.0797745
ENSRNOG00000003254	43.2094	-0.397291	0.274263	-1.44858	0.147456	0.246619	43.2094	0.637499	0.268798	2.37166	0.0177083	0.0392623
ENSRNOG00000003256	46342.6	0.317114	0.0415366	7.63455	2.26608e-14	2.72209e-13	46342.6	-0.142532	0.0415091	-3.43375	0.000595286	0.00175273
ENSRNOG00000003258	1382.37	0.11785	0.0661478	1.78161	0.0748129	0.141621	1382.37	0.189822	0.0652313	2.90999	0.00361442	0.00928013
ENSRNOG00000003259	1045.82	-0.431301	0.0609427	-7.07715	1.47148e-12	1.50431e-11	1045.82	0.591792	0.0602879	9.81611	9.5976e-23	1.26932e-21
ENSRNOG00000003260	0.562175	0.113019	2.62318	0.0430845	0.965634	NA	0.562175	1.75781	2.45254	0.716727	0.473542	NA
ENSRNOG00000003261	24930.2	0.32335	0.055806	5.79417	6.86592e-09	4.83273e-08	24930.2	-0.201532	0.0557784	-3.61309	0.000302573	0.000937465
ENSRNOG00000003262	1.92159	-2.24222	1.38096	-1.62367	0.104447	NA	1.92159	1.17735	1.45595	0.808647	0.418718	0.551846
ENSRNOG00000003263	2.58065	0.479671	1.18965	0.403204	0.686798	0.78477	2.58065	1.05642	1.06174	0.994987	0.319743	0.451101
ENSRNOG00000003264	402.829	0.241428	0.0862894	2.79789	0.00514381	0.0138302	402.829	-0.233619	0.0860684	-2.71434	0.00664083	0.016181
ENSRNOG00000003266	0.511253	-2.41327	2.32861	-1.03636	0.300036	NA	0.511253	0.826201	2.48064	0.33306	0.739089	NA
ENSRNOG00000003267	556.556	0.542354	0.0860142	6.30541	2.8744e-10	2.36192e-09	556.556	-0.360915	0.0848666	-4.25274	2.11174e-05	7.75381e-05
ENSRNOG00000003268	1163.26	-0.245904	0.0636406	-3.86394	0.000111572	0.000429689	1163.26	0.339796	0.0632704	5.37053	7.85064e-08	3.80025e-07
ENSRNOG00000003269	1690.76	0.242069	0.0500773	4.83391	1.33878e-06	7.05694e-06	1690.76	-0.382485	0.0504133	-7.58698	3.27456e-14	2.66508e-13
ENSRNOG00000003272	44.0937	-0.0431957	0.283108	-0.152576	0.878732	0.922045	44.0937	-0.314251	0.289753	-1.08455	0.278123	0.405449
ENSRNOG00000003273	19.3263	0.252613	0.395794	0.638243	0.523315	0.651867	19.3263	0.2792	0.375166	0.744204	0.456753	0.58666
ENSRNOG00000003275	0.887648	-2.32926	1.82109	-1.27905	0.200879	NA	0.887648	2.72172	1.77287	1.5352	0.124734	NA
ENSRNOG00000003276	3289.1	0.399035	0.0592864	6.73063	1.68929e-11	1.5698e-10	3289.1	-0.143034	0.0589336	-2.42704	0.0152225	0.0343202
ENSRNOG00000003278	373.808	-0.32886	0.0910895	-3.61029	0.000305853	0.00108821	373.808	0.0872336	0.092537	0.942689	0.34584	0.478539
ENSRNOG00000003279	10.5686	-1.03944	0.525021	-1.97981	0.047725	0.0969208	10.5686	0.335463	0.552975	0.606651	0.544083	0.667431
ENSRNOG00000003280	1.49516	0.573735	1.4191	0.404296	0.685995	NA	1.49516	0.658669	1.26496	0.520703	0.602573	0.716246
ENSRNOG00000003281	486.51	0.129954	0.0867599	1.49785	0.134172	0.228821	486.51	0.285208	0.0841756	3.38825	0.000703394	0.00204261
ENSRNOG00000003283	3083.89	0.20909	0.0436282	4.79255	1.64675e-06	8.57109e-06	3083.89	-0.636183	0.0443849	-14.3333	1.355e-46	4.42743e-45
ENSRNOG00000003284	846.508	1.02995	0.0771911	13.3428	1.30404e-40	6.89139e-39	846.508	-3.95763	0.10208	-38.7701	0	0
ENSRNOG00000003285	11.2796	0.754327	0.499905	1.50894	0.131314	0.22491	11.2796	-0.271909	0.474486	-0.573061	0.566603	0.68663
ENSRNOG00000003287	10.2645	-0.301311	0.536181	-0.561959	0.574144	0.694676	10.2645	-0.366871	0.565808	-0.648401	0.516726	0.642204
ENSRNOG00000003288	0.373489	1.0748	2.80593	0.383044	0.701687	NA	0.373489	-0.135593	2.80596	-0.0483231	0.961459	NA
ENSRNOG00000003289	2375.16	0.494863	0.0620999	7.96882	1.60191e-15	2.10964e-14	2375.16	-0.00924367	0.0611762	-0.151099	0.879898	0.925838
ENSRNOG00000003290	10101.1	-0.362422	0.0755259	-4.79865	1.59739e-06	8.33517e-06	10101.1	0.267961	0.0755445	3.54706	0.00038955	0.00118222
ENSRNOG00000003291	1301.8	-0.0544491	0.0790719	-0.688603	0.491073	0.622154	1301.8	0.587804	0.0777442	7.56075	4.00756e-14	3.24382e-13
ENSRNOG00000003294	0.634806	0.113007	2.38029	0.0474764	0.962134	NA	0.634806	3.02055	2.16828	1.39306	0.163602	NA
ENSRNOG00000003296	818.895	-0.143606	0.0764392	-1.8787	0.0602856	0.118178	818.895	0.169176	0.0762439	2.21889	0.0264945	0.0560709
ENSRNOG00000003298	2.0726	0.370084	1.15876	0.319379	0.749439	NA	2.0726	0.471432	1.07418	0.438874	0.660753	0.763646
ENSRNOG00000003299	2.24438	0.869371	1.03864	0.837031	0.402575	NA	2.24438	-1.14614	1.0705	-1.07065	0.284326	0.412561
ENSRNOG00000003300	4404.34	0.518954	0.0441275	11.7603	6.24778e-32	2.19415e-30	4404.34	-1.04867	0.0448085	-23.4034	3.94885e-121	7.31155e-119
ENSRNOG00000003302	2392.09	0.00527597	0.0741923	0.0711121	0.943309	0.963938	2392.09	-0.0952006	0.0742783	-1.28167	0.199957	0.312818
ENSRNOG00000003303	2.99785	2.40711	1.27253	1.89159	0.0585459	0.115232	2.99785	0.366049	0.860309	0.425485	0.670483	0.771581
ENSRNOG00000003304	0.578362	-0.848774	2.43381	-0.348743	0.727282	NA	0.578362	2.28921	2.28877	1.00019	0.317216	NA
ENSRNOG00000003305	0.816852	0.15265	1.90423	0.0801633	0.936107	NA	0.816852	0.853812	1.75724	0.485883	0.62705	NA
ENSRNOG00000003307	1219.38	0.188476	0.0643726	2.92789	0.00341265	0.00957754	1219.38	-0.182501	0.0642684	-2.83967	0.00451604	0.0113765
ENSRNOG00000003310	613.414	0.164087	0.0742405	2.21021	0.0270908	0.0597559	613.414	-0.164959	0.0741157	-2.22569	0.0260348	0.0552099
ENSRNOG00000003312	4194.65	-0.230701	0.0607787	-3.79576	0.000147192	0.000554982	4194.65	0.47707	0.0605392	7.88035	3.26473e-15	2.82387e-14
ENSRNOG00000003313	4.02745	-0.480365	0.958994	-0.500905	0.616438	0.729624	4.02745	0.92517	0.930815	0.993935	0.320254	0.451537
ENSRNOG00000003315	3251.28	0.176135	0.0480129	3.6685	0.000243977	0.000885589	3251.28	-0.323757	0.0482048	-6.71628	1.86426e-11	1.25093e-10
ENSRNOG00000003324	3.21788	1.09381	0.949401	1.15211	0.249277	0.372656	3.21788	-0.382864	0.873764	-0.438178	0.661257	0.764073
ENSRNOG00000003326	1738.3	0.0104267	0.0571778	0.182357	0.855303	0.906546	1738.3	0.229347	0.0565242	4.05751	4.95987e-05	0.000173138
ENSRNOG00000003327	1.1274	-0.923497	1.64732	-0.560607	0.575066	NA	1.1274	0.452402	1.70324	0.265613	0.790537	0.860595
ENSRNOG00000003328	2120.94	-0.0256995	0.0492653	-0.521656	0.60191	0.717409	2120.94	-0.344379	0.050084	-6.87602	6.15486e-12	4.30042e-11
ENSRNOG00000003329	981.6	-0.314942	0.0734973	-4.28508	1.82676e-05	8.09441e-05	981.6	0.818857	0.0717762	11.4085	3.79339e-30	6.87335e-29
ENSRNOG00000003330	2034.56	0.168829	0.0655273	2.57647	0.00998155	0.0249856	2034.56	-0.539103	0.0661956	-8.14409	3.82151e-16	3.48524e-15
ENSRNOG00000003332	81.9354	0.0859738	0.193665	0.44393	0.657093	0.760281	81.9354	-0.024522	0.192216	-0.127575	0.898485	0.937363
ENSRNOG00000003334	2310.38	0.1767	0.0566341	3.12003	0.00180833	0.00541877	2310.38	0.628288	0.0550657	11.4098	3.73657e-30	6.7773e-29
ENSRNOG00000003336	37.3661	0.185811	0.276932	0.670963	0.502244	0.631758	37.3661	-0.0690568	0.273786	-0.252229	0.800864	0.86801
ENSRNOG00000003338	3050.99	-0.101318	0.0544573	-1.8605	0.0628152	0.122253	3050.99	0.153901	0.0543451	2.83191	0.00462702	0.0116313
ENSRNOG00000003341	431.214	0.160641	0.0917357	1.75112	0.0799247	0.149568	431.214	-0.940851	0.0966383	-9.7358	2.12138e-22	2.75842e-21
ENSRNOG00000003342	0.259558	1.07479	3.39268	0.316797	0.751398	NA	0.259558	0.775502	3.33961	0.232213	0.816373	NA
ENSRNOG00000003343	57369.3	-0.0557262	0.0365124	-1.52623	0.126953	0.218743	57369.3	-0.0722688	0.0365234	-1.9787	0.0478503	0.0939199
ENSRNOG00000003345	0.144279	1.07477	4.40736	0.243859	0.80734	NA	0.144279	-1.09738	4.40746	-0.248982	0.803375	NA
ENSRNOG00000003346	120.331	0.273994	0.172068	1.59236	0.111304	0.196445	120.331	-0.479306	0.174193	-2.75158	0.00593089	0.0145832
ENSRNOG00000003347	0	NA	NA	NA	NA	NA	0	NA	NA	NA	NA	NA
ENSRNOG00000003348	113.201	-0.130246	0.171821	-0.758037	0.448429	0.582584	113.201	0.997645	0.160591	6.21235	5.21964e-10	3.1302e-09
ENSRNOG00000003349	40.158	-0.519804	0.301467	-1.72425	0.0846631	0.156909	40.158	1.22695	0.287861	4.26228	2.02348e-05	7.44975e-05
ENSRNOG00000003350	793.404	-0.0153247	0.0743745	-0.206048	0.836753	0.893534	793.404	0.129918	0.0738005	1.7604	0.0783403	0.144256
ENSRNOG00000003354	3.90488	0.160883	0.851015	0.189048	0.850055	0.903474	3.90488	0.119082	0.828801	0.14368	0.885753	0.929303
ENSRNOG00000003355	16.7693	-0.580069	0.467986	-1.2395	0.21516	0.332023	16.7693	0.924191	0.45855	2.01546	0.0438561	0.0869636
ENSRNOG00000003357	79887.9	-0.740903	0.0468579	-15.8117	2.58382e-56	2.44223e-54	79887.9	0.52924	0.046869	11.2919	1.43915e-29	2.5581e-28
ENSRNOG00000003359	11592.8	-0.35881	0.0466417	-7.6929	1.43842e-14	1.76505e-13	11592.8	0.772795	0.0464411	16.6403	3.55689e-62	1.84326e-60
ENSRNOG00000003365	540.33	-0.573344	0.0826191	-6.93961	3.93194e-12	3.89684e-11	540.33	0.408553	0.0832946	4.90491	9.34684e-07	4.03057e-06
ENSRNOG00000003367	68.8273	0.279998	0.209929	1.33378	0.182276	0.292154	68.8273	-0.36326	0.211006	-1.72156	0.0851494	0.155138
ENSRNOG00000003368	1287.9	-0.15851	0.071858	-2.20588	0.0273926	0.0603411	1287.9	0.25066	0.0715567	3.50295	0.000460131	0.0013839
ENSRNOG00000003370	5.92248	0.00202715	0.71651	0.0028292	0.997743	0.998588	5.92248	0.860776	0.667507	1.28954	0.197211	0.309257
ENSRNOG00000003374	160.504	-2.32059	0.18513	-12.5349	4.81047e-36	2.05607e-34	160.504	2.00013	0.187238	10.6822	1.23255e-26	1.97019e-25
ENSRNOG00000003377	0.0909898	-0.848744	4.40736	-0.192574	0.847292	NA	0.0909898	-0.135592	4.40746	-0.0307641	0.975458	NA
ENSRNOG00000003384	11.1894	-0.843562	0.51984	-1.62273	0.104646	0.186928	11.1894	0.572007	0.528276	1.08278	0.278906	0.406257
ENSRNOG00000003385	1317.02	0.318891	0.0763006	4.1794	2.92274e-05	0.000124761	1317.02	-0.33042	0.0762596	-4.33284	1.472e-05	5.51769e-05
ENSRNOG00000003386	0.503977	-2.76766	2.25511	-1.22729	0.219715	NA	0.503977	1.70995	2.37095	0.721211	0.47078	NA
ENSRNOG00000003387	167.238	0.0928534	0.147868	0.62795	0.530037	0.65732	167.238	1.1312	0.13331	8.48551	2.14783e-17	2.10577e-16
ENSRNOG00000003388	1631.23	0.534415	0.0696877	7.66871	1.73739e-14	2.11466e-13	1631.23	-1.70815	0.0726439	-23.514	2.93605e-122	5.4935e-120
ENSRNOG00000003392	6130.35	0.293305	0.0409899	7.15554	8.33452e-13	8.67598e-12	6130.35	-0.4375	0.0411089	-10.6425	1.89063e-26	2.99252e-25
ENSRNOG00000003395	1.95235	-1.29217	1.31408	-0.983325	0.325447	NA	1.95235	1.47129	1.30069	1.13116	0.257989	0.382592
ENSRNOG00000003397	582.813	0.263935	0.105204	2.50879	0.0121147	0.0295733	582.813	0.157111	0.103345	1.52026	0.128446	0.218775
ENSRNOG00000003398	328.494	0.35176	0.0984307	3.57368	0.000351992	0.00123747	328.494	-1.23581	0.105502	-11.7136	1.08555e-31	2.09736e-30
ENSRNOG00000003399	9359.9	-0.184705	0.0403132	-4.58176	4.61089e-06	2.24452e-05	9359.9	0.0157969	0.0403988	0.391024	0.695779	0.791818
ENSRNOG00000003400	36.4576	-0.419948	0.285167	-1.47264	0.140849	0.237952	36.4576	0.390128	0.285353	1.36718	0.17157	0.277095
ENSRNOG00000003401	11.5831	0.68516	0.530754	1.29092	0.196731	0.309998	11.5831	0.440219	0.479498	0.918082	0.358576	0.492253
ENSRNOG00000003402	2145.14	0.518051	0.0464937	11.1424	7.79842e-29	2.24459e-27	2145.14	-0.361347	0.046017	-7.85247	4.07919e-15	3.50957e-14
ENSRNOG00000003403	4125.09	0.490504	0.0606997	8.08082	6.43321e-16	8.83085e-15	4125.09	-0.574093	0.0607579	-9.44887	3.42524e-21	4.16726e-20
ENSRNOG00000003404	0	NA	NA	NA	NA	NA	0	NA	NA	NA	NA	NA
ENSRNOG00000003407	919.778	-0.286611	0.0866653	-3.3071	0.00094266	0.00301538	919.778	0.155318	0.0869657	1.78597	0.0741047	0.137307
ENSRNOG00000003409	22.602	-0.258646	0.403668	-0.64074	0.521691	0.650303	22.602	1.21945	0.377345	3.23167	0.00123071	0.00344122
ENSRNOG00000003419	605.618	-0.178413	0.0803356	-2.22084	0.0263615	0.0584982	605.618	0.687024	0.0775911	8.85442	8.41166e-19	9.03427e-18
ENSRNOG00000003424	1244.54	0.383368	0.0712914	5.37748	7.55373e-08	4.65176e-07	1244.54	0.0377994	0.0699615	0.540288	0.588998	0.705156
ENSRNOG00000003426	4067.34	0.151672	0.0500055	3.03311	0.0024205	0.00703154	4067.34	0.104167	0.0496612	2.09756	0.0359444	0.073077
ENSRNOG00000003428	395.265	-0.0283566	0.0994457	-0.285147	0.775532	0.850104	395.265	-0.102446	0.100092	-1.02352	0.306064	0.43648
ENSRNOG00000003430	0	NA	NA	NA	NA	NA	0	NA	NA	NA	NA	NA
ENSRNOG00000003434	1971.49	0.404135	0.0699863	5.77448	7.71899e-09	5.39188e-08	1971.49	-0.130242	0.0694384	-1.87565	0.0607037	0.115501
ENSRNOG00000003435	27.1093	0.532011	0.301487	1.76463	0.0776268	0.145982	27.1093	-0.666192	0.305115	-2.18342	0.0290052	0.0607551
ENSRNOG00000003439	141.341	-0.336324	0.146783	-2.2913	0.0219462	0.049878	141.341	0.532095	0.144345	3.68628	0.000227558	0.000719723
ENSRNOG00000003441	2.55893	-0.675455	1.1328	-0.596272	0.550994	0.674661	2.55893	0.97051	1.11175	0.872958	0.382686	0.516456
ENSRNOG00000003442	1142.47	0.0265151	0.0640631	0.41389	0.678954	0.778388	1142.47	0.189039	0.0632744	2.98761	0.00281167	0.00736697
ENSRNOG00000003443	2.58047	-0.0756873	1.04092	-0.0727117	0.942036	0.962904	2.58047	0.604333	0.993532	0.608268	0.54301	0.666754
ENSRNOG00000003452	145.997	-0.123524	0.153721	-0.803562	0.42165	0.55667	145.997	-1.87608	0.17957	-10.4476	1.50248e-25	2.28066e-24
ENSRNOG00000003453	1388.11	-1.31501	0.0681514	-19.2954	5.87364e-83	1.47206e-80	1388.11	1.38439	0.0679238	20.3816	2.43728e-92	2.5042e-90
ENSRNOG00000003455	44.3825	-0.186075	0.241572	-0.770269	0.441141	0.575311	44.3825	-0.117061	0.247841	-0.472321	0.636698	0.744706
ENSRNOG00000003456	0	NA	NA	NA	NA	NA	0	NA	NA	NA	NA	NA
ENSRNOG00000003457	0.185958	-0.848754	4.23368	-0.200477	0.841108	NA	0.185958	-0.135592	4.23377	-0.0320263	0.974451	NA
ENSRNOG00000003461	1944.51	0.130121	0.0519556	2.50447	0.0122634	0.0299055	1944.51	0.0155318	0.0515388	0.30136	0.76314	0.839562
ENSRNOG00000003463	1806.61	0.434021	0.0569513	7.62091	2.51892e-14	3.01051e-13	1806.61	-1.03316	0.0584063	-17.6891	5.08639e-70	3.29966e-68
ENSRNOG00000003464	1022.09	0.681066	0.0696608	9.77689	1.41488e-22	3.05928e-21	1022.09	-0.961974	0.0706369	-13.6186	3.10599e-42	8.79123e-41
ENSRNOG00000003466	2189.1	-0.483413	0.0694793	-6.95766	3.45982e-12	3.44752e-11	2189.1	0.107303	0.0700065	1.53276	0.125334	0.214585
ENSRNOG00000003468	2.95517	1.53907	1.03095	1.49287	0.135472	0.230563	2.95517	-0.574071	0.927073	-0.619229	0.535766	0.660327
ENSRNOG00000003469	19.912	0.255535	0.437651	0.583878	0.559302	0.681358	19.912	0.6358	0.410481	1.54892	0.121402	0.208878
ENSRNOG00000003470	1041.57	-0.325904	0.0656529	-4.96405	6.90396e-07	3.7869e-06	1041.57	0.404208	0.0652861	6.19133	5.96596e-10	3.55617e-09
ENSRNOG00000003472	1262.61	-0.112037	0.0668918	-1.6749	0.0939533	0.171192	1262.61	0.374264	0.0660672	5.6649	1.47112e-08	7.7136e-08
ENSRNOG00000003476	185.87	0.301962	0.141201	2.13852	0.0324742	0.0698967	185.87	0.486709	0.133757	3.63874	0.000273971	0.000855108
ENSRNOG00000003479	210.552	-0.359983	0.122552	-2.93739	0.0033099	0.00932215	210.552	0.200497	0.123731	1.62043	0.105139	0.185185
ENSRNOG00000003480	26.4299	-0.0892704	0.320906	-0.278183	0.780872	0.853751	26.4299	-0.171948	0.327501	-0.525029	0.599563	0.713957
ENSRNOG00000003486	1540.55	-0.116517	0.0719771	-1.6188	0.105489	0.188149	1540.55	0.490306	0.0711603	6.89016	5.57303e-12	3.91235e-11
ENSRNOG00000003491	2138.52	0.365994	0.0654427	5.59259	2.23713e-08	1.4696e-07	2138.52	-0.598379	0.0658121	-9.09224	9.70218e-20	1.09775e-18
ENSRNOG00000003493	56.1837	-0.34127	0.239258	-1.42637	0.153762	0.255027	56.1837	0.978812	0.228399	4.28553	1.82301e-05	6.75365e-05
ENSRNOG00000003494	1157.36	-0.0987266	0.0610229	-1.61786	0.105693	0.188431	1157.36	-1.23691	0.0660582	-18.7245	3.12547e-78	2.35404e-76
ENSRNOG00000003495	14515.9	-0.0167085	0.0406807	-0.410723	0.681275	0.77986	14515.9	0.351851	0.0405341	8.68037	3.94474e-18	4.03207e-17
ENSRNOG00000003496	493.727	0.0362693	0.0800729	0.452953	0.650582	0.755384	493.727	-0.0534558	0.0800338	-0.667916	0.504187	0.630323
[truncated: 24,406 more rows]
