# Supplementary material for: Targeting transcription in heart failure via CDK7/12/13 inhibition
Source: Nat Commun. 2022 Jul 27;13:4345. doi: 10.1038/s41467-022-31541-8 (PMC9329381; doi:10.1038/s41467-022-31541-8)
Supplement: Supplementary file 5 — Supplementary Data 2 [file 41467_2022_31541_MOESM5_ESM.xlsx]

## Sheet: Cluster 1
	GO.ID	Term	Annotated	Significant	Expected	classicFisher	qvalue
1	GO:0044237	cellular metabolic process	8727	2382	2061.61	< 1e-30	5.87358e-24
2	GO:0006807	nitrogen compound metabolic process	8258	2236	1950.81	1.9e-27	5.87358e-24
3	GO:0008152	metabolic process	9527	2525	2250.59	5.5e-27	1.1335e-23
4	GO:0071840	cellular component organization or biogenesis	5536	1579	1307.79	2e-26	3.09136e-23
5	GO:0044238	primary metabolic process	8692	2323	2053.34	4.8e-25	5.9354e-22
6	GO:0071704	organic substance metabolic process	9108	2416	2151.61	1.4e-24	1.44263e-21
7	GO:0043170	macromolecule metabolic process	7768	2103	1835.06	2.9e-24	2.56141e-21
8	GO:0016043	cellular component organization	5379	1525	1270.7	9.9e-24	7.65111e-21
9	GO:0044260	cellular macromolecule metabolic process	6671	1825	1575.91	1.9e-21	1.30524e-18
10	GO:0090304	nucleic acid metabolic process	4000	1162	944.93	1.6e-20	9.89234e-18
11	GO:0006725	cellular aromatic compound metabolic process	4688	1334	1107.46	2e-20	1.12413e-17
12	GO:0046483	heterocycle metabolic process	4631	1319	1094	2.7e-20	1.39111e-17
13	GO:1901360	organic cyclic compound metabolic process	4856	1373	1147.15	5.6e-20	2.66332e-17
14	GO:0006139	nucleobase-containing compound metabolic process	4512	1287	1065.88	6.5e-20	2.87055e-17
15	GO:0031323	regulation of cellular metabolic process	5069	1419	1197.47	6.1e-19	2.5143e-16
16	GO:0043412	macromolecule modification	3473	1016	820.44	1.8e-18	6.95555e-16
17	GO:0016070	RNA metabolic process	3546	1034	837.68	2.3e-18	8.36485e-16
18	GO:0006464	cellular protein modification process	3309	970	781.7	8.8e-18	2.86357e-15
19	GO:0036211	protein modification process	3309	970	781.7	8.8e-18	2.86357e-15
20	GO:0034641	cellular nitrogen compound metabolic process	5217	1446	1232.43	1.6e-17	4.94617e-15
21	GO:0018130	heterocycle biosynthetic process	3238	938	764.92	1.5e-15	4.41622e-13
22	GO:0080090	regulation of primary metabolic process	4926	1360	1163.68	1.8e-15	5.05858e-13
23	GO:0019438	aromatic compound biosynthetic process	3247	938	767.05	3.5e-15	9.40848e-13
24	GO:0009056	catabolic process	2016	616	476.25	1.1e-14	2.83374e-12
25	GO:0048523	negative regulation of cellular process	4324	1205	1021.47	1.3e-14	3.21501e-12
26	GO:0044248	cellular catabolic process	1779	552	420.26	1.8e-14	3.9746e-12
27	GO:1901362	organic cyclic compound biosynthetic process	3356	961	792.8	1.8e-14	3.9746e-12
28	GO:0034654	nucleobase-containing compound biosynthetic process	3179	916	750.98	1.8e-14	3.9746e-12
29	GO:0051171	regulation of nitrogen compound metabolic process	4792	1319	1132.03	2.2e-14	4.69033e-12
30	GO:0019222	regulation of metabolic process	5481	1486	1294.79	3.7e-14	7.57881e-12
31	GO:0006396	RNA processing	711	255	167.96	3.8e-14	7.57881e-12
32	GO:0010467	gene expression	4416	1221	1043.21	1.1e-13	2.12531e-11
33	GO:0044249	cellular biosynthetic process	4701	1291	1110.53	1.2e-13	2.24826e-11
34	GO:0009058	biosynthetic process	4853	1328	1146.44	1.4e-13	2.54582e-11
35	GO:0048519	negative regulation of biological process	4804	1314	1134.86	2.4e-13	4.23957e-11
36	GO:0019219	regulation of nucleobase-containing compound metabolic process	3158	903	746.02	2.5e-13	4.29355e-11
37	GO:0031326	regulation of cellular biosynthetic process	3273	932	773.19	2.6e-13	4.34461e-11
38	GO:0044267	cellular protein metabolic process	4352	1202	1028.09	2.8e-13	4.55568e-11
39	GO:1901576	organic substance biosynthetic process	4771	1305	1127.07	3.1e-13	4.91446e-11
40	GO:0044085	cellular component biogenesis	2798	810	660.98	3.8e-13	5.87358e-11
41	GO:0060255	regulation of macromolecule metabolic process	5046	1369	1192.03	8.6e-13	1.29686e-10
42	GO:0016567	protein ubiquitination	623	224	147.17	1.1e-12	1.58162e-10
43	GO:0009889	regulation of biosynthetic process	3342	945	789.49	1.1e-12	1.58162e-10
44	GO:0032774	RNA biosynthetic process	2766	798	653.42	1.4e-12	1.92351e-10
45	GO:0051179	localization	5377	1448	1270.23	1.4e-12	1.92351e-10
46	GO:1901564	organonitrogen compound metabolic process	5782	1544	1365.9	2.7e-12	3.62898e-10
47	GO:0010556	regulation of macromolecule biosynthetic process	3124	887	737.99	2.8e-12	3.68332e-10
48	GO:2000112	regulation of cellular macromolecule biosynthetic process	3008	857	710.59	3.4e-12	4.37942e-10
49	GO:0097659	nucleic acid-templated transcription	2750	791	649.64	3.7e-12	4.66858e-10
50	GO:0032446	protein modification by small protein conjugation	669	235	158.04	4.6e-12	5.6881e-10
51	GO:0051252	regulation of RNA metabolic process	2883	823	681.06	7e-12	8.48608e-10
52	GO:0050793	regulation of developmental process	2495	723	589.4	9.1e-12	1.07323e-09
53	GO:0006996	organelle organization	3206	904	757.36	9.2e-12	1.07323e-09
54	GO:0070647	protein modification by small protein conjugation or removal	780	265	184.26	1.2e-11	1.37394e-09
55	GO:0006351	transcription, DNA-templated	2712	777	640.66	1.5e-11	1.68619e-09
56	GO:0019538	protein metabolic process	4961	1337	1171.95	1.9e-11	2.09771e-09
57	GO:0048731	system development	4508	1224	1064.94	3.2e-11	3.41115e-09
58	GO:2001141	regulation of RNA biosynthetic process	2666	763	629.8	3.2e-11	3.41115e-09
59	GO:0033554	cellular response to stress	1699	512	401.36	3.8e-11	3.98209e-09
60	GO:0009057	macromolecule catabolic process	1095	350	258.68	4.2e-11	4.3279e-09
61	GO:0033036	macromolecule localization	2605	746	615.39	5.1e-11	5.16915e-09
62	GO:1901575	organic substance catabolic process	1686	507	398.29	7e-11	6.96782e-09
63	GO:1903506	regulation of nucleic acid-templated transcription	2656	758	627.44	7.1e-11	6.96782e-09
64	GO:2000026	regulation of multicellular organismal development	1987	585	469.4	9.3e-11	8.98426e-09
65	GO:0051128	regulation of cellular component organization	2325	672	549.24	1.1e-10	1.03045e-08
66	GO:0008104	protein localization	2322	671	548.53	1.1e-10	1.03045e-08
67	GO:0010468	regulation of gene expression	3508	971	828.71	1.3e-10	1.19963e-08
68	GO:0007275	multicellular organism development	4871	1306	1150.69	2.1e-10	1.8817e-08
69	GO:0048522	positive regulation of cellular process	4933	1321	1165.34	2.1e-10	1.8817e-08
70	GO:0006355	regulation of transcription, DNA-templated	2615	744	617.75	2.2e-10	1.94314e-08
71	GO:0007033	vacuole organization	148	70	34.96	2.3e-10	2.00285e-08
72	GO:0022607	cellular component assembly	2602	740	614.68	2.7e-10	2.31852e-08
73	GO:0007167	enzyme linked receptor protein signaling pathway	812	268	191.82	2.8e-10	2.37145e-08
74	GO:0051641	cellular localization	2413	691	570.03	3.4e-10	2.80283e-08
75	GO:0009059	macromolecule biosynthetic process	3932	1073	928.87	3.4e-10	2.80283e-08
76	GO:0044265	cellular macromolecule catabolic process	905	293	213.79	4.1e-10	3.33541e-08
77	GO:0008380	RNA splicing	308	121	72.76	4.7e-10	3.77386e-08
78	GO:0048518	positive regulation of biological process	5515	1459	1302.83	5.2e-10	4.12181e-08
79	GO:0048856	anatomical structure development	5333	1414	1259.83	6.4e-10	5.00878e-08
80	GO:0007399	nervous system development	2294	658	541.92	7.6e-10	5.87358e-08
81	GO:0048583	regulation of response to stimulus	3511	965	829.41	8.4e-10	6.4117e-08
82	GO:0120036	plasma membrane bounded cell projection organization	1401	425	330.96	9.1e-10	6.8613e-08
83	GO:0031325	positive regulation of cellular metabolic process	2990	834	706.34	9.6e-10	7.15109e-08
84	GO:0072359	circulatory system development	1056	332	249.46	1.1e-09	8.09641e-08
85	GO:0030030	cell projection organization	1427	431	337.1	1.3e-09	9.23854e-08
86	GO:0032502	developmental process	5684	1496	1342.75	1.3e-09	9.23854e-08
87	GO:0034613	cellular protein localization	1560	466	368.52	1.3e-09	9.23854e-08
88	GO:0007507	heart development	606	207	143.16	1.4e-09	9.83613e-08
89	GO:0034645	cellular macromolecule biosynthetic process	3813	1038	900.76	1.5e-09	1.04203e-07
90	GO:0051093	negative regulation of developmental process	974	309	230.09	1.6e-09	1.08707e-07
91	GO:0030163	protein catabolic process	814	265	192.29	1.6e-09	1.08707e-07
92	GO:0008219	cell death	1886	550	445.54	1.9e-09	1.27686e-07
93	GO:0070727	cellular macromolecule localization	1569	467	370.65	2.2e-09	1.46258e-07
94	GO:0001666	response to hypoxia	378	140	89.3	2.3e-09	1.51279e-07
95	GO:0006397	mRNA processing	363	135	85.75	3.3e-09	2.14768e-07
96	GO:0044271	cellular nitrogen compound biosynthetic process	3838	1040	906.66	4.3e-09	2.76934e-07
97	GO:0016071	mRNA metabolic process	533	184	125.91	4.8e-09	3.05949e-07
98	GO:0051173	positive regulation of nitrogen compound metabolic process	2860	795	675.63	5.6e-09	3.53298e-07
99	GO:0006914	autophagy	344	128	81.26	8e-09	4.94617e-07
100	GO:0061919	process utilizing autophagic mechanism	344	128	81.26	8e-09	4.94617e-07
101	GO:0016192	vesicle-mediated transport	1261	382	297.89	8.6e-09	5.26449e-07
102	GO:1901565	organonitrogen compound catabolic process	1071	331	253.01	9.6e-09	5.81902e-07
103	GO:0044093	positive regulation of molecular function	1513	448	357.42	1e-08	5.94492e-07
104	GO:0006468	protein phosphorylation	1682	492	397.34	1e-08	5.94492e-07
105	GO:0006793	phosphorus metabolic process	2792	775	659.56	1.2e-08	7.06596e-07
106	GO:0044257	cellular protein catabolic process	667	220	157.57	1.3e-08	7.58257e-07
107	GO:0045595	regulation of cell differentiation	1774	515	419.08	1.4e-08	8.01463e-07
108	GO:0010941	regulation of cell death	1574	463	371.83	1.4e-08	8.01463e-07
109	GO:0009888	tissue development	1798	521	424.75	1.5e-08	8.50832e-07
110	GO:0012501	programmed cell death	1737	505	410.34	1.6e-08	8.99304e-07
111	GO:0007041	lysosomal transport	85	44	20.08	1.7e-08	9.46902e-07
112	GO:0010604	positive regulation of macromolecule metabolic process	2985	822	705.16	1.9e-08	1.04885e-06
113	GO:0009893	positive regulation of metabolic process	3243	886	766.1	2.1e-08	1.149e-06
114	GO:0006796	phosphate-containing compound metabolic process	2773	768	655.07	2.3e-08	1.23654e-06
115	GO:0006915	apoptotic process	1699	494	401.36	2.3e-08	1.23654e-06
116	GO:0016236	macroautophagy	177	75	41.81	2.4e-08	1.26825e-06
117	GO:0036293	response to decreased oxygen levels	404	144	95.44	2.4e-08	1.26825e-06
118	GO:0007166	cell surface receptor signaling pathway	2202	622	520.19	3.4e-08	1.78146e-06
119	GO:0009653	anatomical structure morphogenesis	2454	685	579.72	4.5e-08	2.338e-06
120	GO:0070482	response to oxygen levels	464	160	109.61	5.3e-08	2.7307e-06
121	GO:0009966	regulation of signal transduction	2703	747	638.54	5.7e-08	2.91252e-06
122	GO:0043067	regulation of programmed cell death	1434	422	338.76	6.4e-08	3.21702e-06
123	GO:0048869	cellular developmental process	3899	1044	921.07	6.4e-08	3.21702e-06
124	GO:0030154	cell differentiation	3701	995	874.3	6.7e-08	3.34066e-06
125	GO:0040007	growth	963	297	227.49	7.3e-08	3.6107e-06
126	GO:0016482	cytosolic transport	132	59	31.18	7.6e-08	3.72926e-06
127	GO:0048513	animal organ development	3436	928	811.7	9.3e-08	4.5275e-06
128	GO:0009894	regulation of catabolic process	748	238	176.7	1e-07	4.83024e-06
129	GO:0000375	RNA splicing, via transesterification reactions	237	92	55.99	1.1e-07	5.11352e-06
130	GO:0000377	RNA splicing, via transesterification reactions with bulged adenosine as nucleophile	237	92	55.99	1.1e-07	5.11352e-06
131	GO:0000398	mRNA splicing, via spliceosome	237	92	55.99	1.1e-07	5.11352e-06
132	GO:0042981	regulation of apoptotic process	1413	415	333.8	1.1e-07	5.11352e-06
133	GO:0022008	neurogenesis	1652	477	390.26	1.1e-07	5.11352e-06
134	GO:0001655	urogenital system development	358	128	84.57	1.2e-07	5.53676e-06
135	GO:0016310	phosphorylation	2019	570	476.95	1.6e-07	7.32766e-06
136	GO:0051276	chromosome organization	983	300	232.22	1.9e-07	8.63761e-06
137	GO:0048585	negative regulation of response to stimulus	1443	421	340.88	2e-07	9.02586e-06
138	GO:0001503	ossification	368	130	86.93	2.1e-07	9.40848e-06
139	GO:0009892	negative regulation of metabolic process	2616	720	617.99	2.2e-07	9.64679e-06
140	GO:0045935	positive regulation of nucleobase-containing compound metabolic process	1711	490	404.19	2.2e-07	9.64679e-06
141	GO:0051239	regulation of multicellular organismal process	2944	802	695.47	2.2e-07	9.64679e-06
142	GO:0040008	regulation of growth	622	201	146.94	3e-07	1.29707e-05
143	GO:0006575	cellular modified amino acid metabolic process	158	66	37.32	3e-07	1.29707e-05
144	GO:0046907	intracellular transport	1406	409	332.14	4.3e-07	1.84623e-05
145	GO:0071363	cellular response to growth factor stimulus	658	210	155.44	4.5e-07	1.91877e-05
146	GO:0043085	positive regulation of catalytic activity	1174	348	277.34	4.8e-07	2.03267e-05
147	GO:0051603	proteolysis involved in cellular protein catabolic process	623	200	147.17	5.4e-07	2.25585e-05
148	GO:0031329	regulation of cellular catabolic process	634	203	149.77	5.4e-07	2.25585e-05
149	GO:0045596	negative regulation of cell differentiation	726	228	171.51	5.8e-07	2.40669e-05
150	GO:0007155	cell adhesion	1098	327	259.38	6.8e-07	2.80283e-05
151	GO:0048666	neuron development	1126	334	266	7.8e-07	3.19372e-05
152	GO:0022613	ribonucleoprotein complex biogenesis	397	136	93.78	8e-07	3.25406e-05
153	GO:0023051	regulation of signaling	3183	856	751.93	8.2e-07	3.31361e-05
154	GO:0001944	vasculature development	656	208	154.97	8.6e-07	3.45268e-05
155	GO:0060485	mesenchyme development	250	93	59.06	8.7e-07	3.4703e-05
156	GO:0001822	kidney development	294	106	69.45	9e-07	3.56695e-05
157	GO:0007169	transmembrane receptor protein tyrosine kinase signaling pathway	508	167	120.01	9.3e-07	3.66237e-05
158	GO:0031175	neuron projection development	1003	301	236.94	9.4e-07	3.67832e-05
159	GO:0031324	negative regulation of cellular metabolic process	2315	638	546.88	1.1e-06	4.25062e-05
160	GO:0022610	biological adhesion	1107	328	261.51	1.1e-06	4.25062e-05
161	GO:0051246	regulation of protein metabolic process	2521	689	595.54	1.3e-06	4.87123e-05
162	GO:0045184	establishment of protein localization	1645	467	388.6	1.3e-06	4.87123e-05
163	GO:0072358	cardiovascular system development	667	210	157.57	1.3e-06	4.87123e-05
164	GO:0046486	glycerolipid metabolic process	303	108	71.58	1.3e-06	4.87123e-05
165	GO:0009790	embryo development	1075	319	253.95	1.3e-06	4.87123e-05
166	GO:0051960	regulation of nervous system development	992	297	234.34	1.4e-06	5.15226e-05
167	GO:0051241	negative regulation of multicellular organismal process	1209	354	285.61	1.4e-06	5.15226e-05
168	GO:0048699	generation of neurons	1533	438	362.15	1.4e-06	5.15226e-05
169	GO:0044087	regulation of cellular component biogenesis	876	266	206.94	1.5e-06	5.45534e-05
170	GO:0072001	renal system development	314	111	74.18	1.5e-06	5.45534e-05
171	GO:0051130	positive regulation of cellular component organization	1195	350	282.3	1.6e-06	5.78499e-05
172	GO:0048729	tissue morphogenesis	604	192	142.68	1.9e-06	6.82974e-05
173	GO:0065008	regulation of biological quality	3714	983	877.37	2e-06	7.14765e-05
174	GO:0006511	ubiquitin-dependent protein catabolic process	514	167	121.42	2.1e-06	7.4619e-05
175	GO:0070848	response to growth factor	690	215	163	2.2e-06	7.77255e-05
176	GO:0040011	locomotion	1619	458	382.46	2.6e-06	8.98048e-05
177	GO:0006325	chromatin organization	636	200	150.24	2.6e-06	8.98048e-05
178	GO:0030182	neuron differentiation	1382	397	326.47	2.6e-06	8.98048e-05
179	GO:0033002	muscle cell proliferation	222	83	52.44	2.6e-06	8.98048e-05
180	GO:0006928	movement of cell or subcellular component	1797	503	424.51	2.9e-06	9.96104e-05
181	GO:0051649	establishment of localization in cell	1786	500	421.91	3.1e-06	0.00010531
182	GO:0035295	tube development	1012	300	239.07	3.1e-06	0.00010531
183	GO:0001568	blood vessel development	623	196	147.17	3.2e-06	0.000108113
184	GO:0019941	modification-dependent protein catabolic process	525	169	124.02	3.4e-06	0.000114246
185	GO:0043632	modification-dependent macromolecule catabolic process	533	171	125.91	3.7e-06	0.000123654
186	GO:0018193	peptidyl-amino acid modification	1087	319	256.79	3.9e-06	0.000128944
187	GO:0016574	histone ubiquitination	45	25	10.63	3.9e-06	0.000128944
188	GO:0050790	regulation of catalytic activity	1956	542	462.07	4.2e-06	0.000138124
189	GO:0009968	negative regulation of signal transduction	1073	315	253.48	4.4e-06	0.000143936
190	GO:0032268	regulation of cellular protein metabolic process	2362	644	557.98	4.5e-06	0.000144907
191	GO:0006974	cellular response to DNA damage stimulus	663	206	156.62	4.5e-06	0.000144907
192	GO:0045934	negative regulation of nucleobase-containing compound metabolic process	1304	375	308.05	4.5e-06	0.000144907
193	GO:0010646	regulation of cell communication	3158	842	746.02	4.6e-06	0.00014736
194	GO:0010975	regulation of neuron projection development	564	179	133.24	4.7e-06	0.000149787
195	GO:0042147	retrograde transport, endosome to Golgi	73	35	17.25	4.8e-06	0.000151413
196	GO:0051254	positive regulation of RNA metabolic process	1530	433	361.44	4.8e-06	0.000151413
197	GO:0007034	vacuolar transport	115	49	27.17	5e-06	0.000156922
198	GO:1905037	autophagosome organization	91	41	21.5	5.5e-06	0.000171742
199	GO:0010498	proteasomal protein catabolic process	403	134	95.2	5.7e-06	0.000177093
200	GO:0031669	cellular response to nutrient levels	253	91	59.77	5.8e-06	0.000179299
201	GO:0048589	developmental growth	729	223	172.21	6.1e-06	0.000187635
202	GO:0050767	regulation of neurogenesis	883	264	208.59	6.2e-06	0.000188832
203	GO:0051234	establishment of localization	4113	1075	971.63	6.2e-06	0.000188832
204	GO:0032200	telomere organization	113	48	26.69	6.9e-06	0.000209121
205	GO:0035556	intracellular signal transduction	2394	650	565.54	7.2e-06	0.000217149
206	GO:0006810	transport	3990	1044	942.57	7.5e-06	0.000225099
207	GO:0043161	proteasome-mediated ubiquitin-dependent protein catabolic process	345	117	81.5	7.9e-06	0.000235959
208	GO:0015931	nucleobase-containing compound transport	168	65	39.69	8.5e-06	0.000252659
209	GO:0009890	negative regulation of biosynthetic process	1398	397	330.25	8.8e-06	0.000260325
210	GO:0071495	cellular response to endogenous stimulus	1391	395	328.6	9.3e-06	0.000273806
211	GO:0060284	regulation of cell development	1021	299	241.19	9.6e-06	0.000281299
212	GO:0016477	cell migration	1307	373	308.76	1e-05	0.000291637
213	GO:0015031	protein transport	1549	435	365.93	1.1e-05	0.000311972
214	GO:0032006	regulation of TOR signaling	90	40	21.26	1.1e-05	0.000311972
215	GO:0043112	receptor metabolic process	179	68	42.29	1.1e-05	0.000311972
216	GO:0032784	regulation of DNA-templated transcription, elongation	47	25	11.1	1.1e-05	0.000311972
217	GO:0048468	cell development	2158	589	509.79	1.1e-05	0.000311972
218	GO:0010605	negative regulation of macromolecule metabolic process	2386	646	563.65	1.1e-05	0.000311972
219	GO:0009719	response to endogenous stimulus	1802	499	425.69	1.2e-05	0.000331217
220	GO:0031327	negative regulation of cellular biosynthetic process	1363	387	321.99	1.2e-05	0.000331217
221	GO:0042886	amide transport	1625	454	383.88	1.2e-05	0.000331217
222	GO:0048608	reproductive structure development	506	161	119.53	1.2e-05	0.000331217
223	GO:0061458	reproductive system development	510	162	120.48	1.2e-05	0.000331217
224	GO:0006650	glycerophospholipid metabolic process	213	78	50.32	1.2e-05	0.000331217
225	GO:0031668	cellular response to extracellular stimulus	285	99	67.33	1.3e-05	0.000357223
226	GO:0031399	regulation of protein modification process	1655	461	390.97	1.4e-05	0.000381313
227	GO:0022603	regulation of anatomical structure morphogenesis	972	285	229.62	1.4e-05	0.000381313
228	GO:0045664	regulation of neuron differentiation	723	219	170.8	1.5e-05	0.000406757
229	GO:0016197	endosomal transport	184	69	43.47	1.6e-05	0.00043198
230	GO:0042592	homeostatic process	1764	488	416.72	1.7e-05	0.000453044
231	GO:2000113	negative regulation of cellular macromolecule biosynthetic process	1259	359	297.42	1.7e-05	0.000453044
232	GO:0051172	negative regulation of nitrogen compound metabolic process	2157	587	509.55	1.7e-05	0.000453044
233	GO:1902680	positive regulation of RNA biosynthetic process	1443	406	340.88	1.8e-05	0.000477635
234	GO:0010629	negative regulation of gene expression	1581	441	373.48	1.9e-05	0.000499879
235	GO:0009628	response to abiotic stimulus	1323	375	312.54	1.9e-05	0.000499879
236	GO:0060840	artery development	98	42	23.15	2e-05	0.000521748
237	GO:0016049	cell growth	463	148	109.38	2e-05	0.000521748
238	GO:0043062	extracellular structure organization	281	97	66.38	2.1e-05	0.000543251
239	GO:0060548	negative regulation of cell death	992	289	234.34	2.1e-05	0.000543251
240	GO:1903508	positive regulation of nucleic acid-templated transcription	1442	405	340.65	2.2e-05	0.000564397
241	GO:0015833	peptide transport	1603	446	378.68	2.2e-05	0.000564397
242	GO:0010558	negative regulation of macromolecule biosynthetic process	1310	371	309.47	2.3e-05	0.000582797
243	GO:0051726	regulation of cell cycle	909	267	214.74	2.3e-05	0.000582797
244	GO:0098742	cell-cell adhesion via plasma-membrane adhesion molecules	196	72	46.3	2.3e-05	0.000582797
245	GO:0023057	negative regulation of signaling	1194	341	282.06	2.4e-05	0.000600749
246	GO:0035239	tube morphogenesis	788	235	186.15	2.4e-05	0.000600749
247	GO:0001558	regulation of cell growth	392	128	92.6	2.4e-05	0.000600749
248	GO:0031328	positive regulation of cellular biosynthetic process	1798	495	424.75	2.5e-05	0.000620754
249	GO:0006289	nucleotide-excision repair	46	24	10.87	2.5e-05	0.000620754
250	GO:0010648	negative regulation of cell communication	1191	340	281.35	2.6e-05	0.000643002
251	GO:0030334	regulation of cell migration	827	245	195.36	2.7e-05	0.000662434
252	GO:2001252	positive regulation of chromosome organization	160	61	37.8	2.7e-05	0.000662434
253	GO:0033044	regulation of chromosome organization	318	107	75.12	2.8e-05	0.000678886
254	GO:0034599	cellular response to oxidative stress	297	101	70.16	2.8e-05	0.000678886
255	GO:0008333	endosome to lysosome transport	49	25	11.58	2.8e-05	0.000678886
256	GO:0000045	autophagosome assembly	87	38	20.55	2.9e-05	0.000700385
257	GO:0006366	transcription by RNA polymerase II	1845	506	435.85	3e-05	0.000721718
258	GO:0048870	cell motility	1443	404	340.88	3.1e-05	0.000734345
259	GO:0051674	localization of cell	1443	404	340.88	3.1e-05	0.000734345
260	GO:0031929	TOR signaling	109	45	25.75	3.1e-05	0.000734345
261	GO:0016570	histone modification	412	133	97.33	3.1e-05	0.000734345
262	GO:0120035	regulation of plasma membrane bounded cell projection organization	723	217	170.8	3.2e-05	0.00074942
263	GO:0001932	regulation of protein phosphorylation	1303	368	307.81	3.2e-05	0.00074942
264	GO:0033043	regulation of organelle organization	1136	325	268.36	3.2e-05	0.00074942
265	GO:0031344	regulation of cell projection organization	731	219	172.69	3.3e-05	0.000769923
266	GO:0071496	cellular response to external stimulus	391	127	92.37	3.4e-05	0.000784374
267	GO:0030155	regulation of cell adhesion	630	192	148.83	3.4e-05	0.000784374
268	GO:0045926	negative regulation of growth	239	84	56.46	3.4e-05	0.000784374
269	GO:0051247	positive regulation of protein metabolic process	1543	429	364.51	3.5e-05	0.000804442
270	GO:0030111	regulation of Wnt signaling pathway	260	90	61.42	3.6e-05	0.0008183
271	GO:0016233	telomere capping	36	20	8.5	3.6e-05	0.0008183
272	GO:0031503	protein-containing complex localization	229	81	54.1	3.6e-05	0.0008183
273	GO:0043549	regulation of kinase activity	732	219	172.92	3.7e-05	0.00083795
274	GO:0006892	post-Golgi vesicle-mediated transport	88	38	20.79	3.9e-05	0.000876821
275	GO:0048565	digestive tract development	142	55	33.55	3.9e-05	0.000876821
276	GO:0014855	striated muscle cell proliferation	67	31	15.83	4e-05	0.000892811
277	GO:0030199	collagen fibril organization	47	24	11.1	4e-05	0.000892811
278	GO:0009891	positive regulation of biosynthetic process	1838	503	434.2	4.1e-05	0.000905326
279	GO:0000723	telomere maintenance	110	45	25.99	4.1e-05	0.000905326
280	GO:0006886	intracellular protein transport	828	244	195.6	4.1e-05	0.000905326
281	GO:0002009	morphogenesis of an epithelium	491	154	115.99	4.2e-05	0.000924107
282	GO:0032989	cellular component morphogenesis	1101	315	260.09	4.3e-05	0.000939423
283	GO:0000902	cell morphogenesis	993	287	234.58	4.3e-05	0.000939423
284	GO:0019430	removal of superoxide radicals	19	13	4.49	4.4e-05	0.000957885
285	GO:0048762	mesenchymal cell differentiation	196	71	46.3	4.5e-05	0.000976218
286	GO:0060038	cardiac muscle cell proliferation	53	26	12.52	4.7e-05	0.00101604
287	GO:1902115	regulation of organelle assembly	190	69	44.88	5.2e-05	0.00112021
288	GO:0009895	negative regulation of catabolic process	266	91	62.84	5.3e-05	0.00113779
289	GO:0031123	RNA 3'-end processing	86	37	20.32	5.4e-05	0.00114731
290	GO:1903019	negative regulation of glycoprotein metabolic process	17	12	4.02	5.4e-05	0.00114731
291	GO:0060828	regulation of canonical Wnt signaling pathway	197	71	46.54	5.4e-05	0.00114731
292	GO:0045893	positive regulation of transcription, DNA-templated	1389	388	328.13	5.5e-05	0.00116455
293	GO:0010557	positive regulation of macromolecule biosynthetic process	1697	466	400.89	5.7e-05	0.00120278
294	GO:0018212	peptidyl-tyrosine modification	341	112	80.56	5.8e-05	0.00121972
295	GO:0043087	regulation of GTPase activity	374	121	88.35	6.3e-05	0.00132038
296	GO:0060070	canonical Wnt signaling pathway	243	84	57.4	6.7e-05	0.00139947
297	GO:0051236	establishment of RNA localization	125	49	29.53	7.1e-05	0.00147802
298	GO:0051345	positive regulation of hydrolase activity	615	186	145.28	7.3e-05	0.00150949
299	GO:0001649	osteoblast differentiation	185	67	43.7	7.3e-05	0.00150949
300	GO:0050657	nucleic acid transport	122	48	28.82	7.5e-05	0.00153544
301	GO:0050658	RNA transport	122	48	28.82	7.5e-05	0.00153544
302	GO:0006979	response to oxidative stress	474	148	111.97	7.5e-05	0.00153544
303	GO:0006403	RNA localization	145	55	34.25	7.7e-05	0.00157118
304	GO:0051962	positive regulation of nervous system development	612	185	144.57	7.8e-05	0.00158635
305	GO:0030198	extracellular matrix organization	244	84	57.64	7.9e-05	0.00159619
306	GO:0060420	regulation of heart growth	72	32	17.01	7.9e-05	0.00159619
307	GO:0040012	regulation of locomotion	947	273	223.71	8e-05	0.00161113
308	GO:1901215	negative regulation of neuron death	220	77	51.97	8.4e-05	0.00168619
309	GO:0007162	negative regulation of cell adhesion	248	85	58.59	8.6e-05	0.00172076
310	GO:2001222	regulation of neuron migration	46	23	10.87	8.8e-05	0.00175509
311	GO:0044782	cilium organization	287	96	67.8	8.9e-05	0.00176933
312	GO:0009967	positive regulation of signal transduction	1421	394	335.69	9.6e-05	0.0018963
313	GO:0006357	regulation of transcription by RNA polymerase II	1789	487	422.62	9.6e-05	0.0018963
314	GO:0051052	regulation of DNA metabolic process	403	128	95.2	9.9e-05	0.0019321
315	GO:0006406	mRNA export from nucleus	52	25	12.28	0.0001	0.0019321
316	GO:0060976	coronary vasculature development	52	25	12.28	0.0001	0.0019321
317	GO:0071427	mRNA-containing ribonucleoprotein complex export from nucleus	52	25	12.28	0.0001	0.0019321
318	GO:0018108	peptidyl-tyrosine phosphorylation	338	110	79.85	0.0001	0.0019321
319	GO:0045859	regulation of protein kinase activity	660	197	155.91	0.0001	0.0019321
320	GO:0016569	covalent chromatin modification	429	135	101.34	0.0001	0.0019321
321	GO:0034614	cellular response to reactive oxygen species	187	67	44.18	0.00011	0.00207981
322	GO:0048598	embryonic morphogenesis	589	178	139.14	0.00011	0.00207981
323	GO:0048193	Golgi vesicle transport	239	82	56.46	0.00011	0.00207981
324	GO:0006259	DNA metabolic process	809	236	191.11	0.00011	0.00207981
325	GO:0055021	regulation of cardiac muscle tissue growth	67	30	15.83	0.00011	0.00207981
326	GO:0007224	smoothened signaling pathway	127	49	30	0.00011	0.00207981
327	GO:0003197	endocardial cushion development	41	21	9.69	0.00011	0.00207981
328	GO:0051338	regulation of transferase activity	821	239	193.95	0.00012	0.00224147
329	GO:0048514	blood vessel morphogenesis	534	163	126.15	0.00012	0.00224147
330	GO:0043068	positive regulation of programmed cell death	594	179	140.32	0.00012	0.00224147
331	GO:0032786	positive regulation of DNA-templated transcription, elongation	33	18	7.8	0.00012	0.00224147
332	GO:0055123	digestive system development	154	57	36.38	0.00013	0.00237095
333	GO:0009887	animal organ morphogenesis	976	279	230.56	0.00013	0.00237095
334	GO:0031330	negative regulation of cellular catabolic process	226	78	53.39	0.00013	0.00237095
335	GO:0010628	positive regulation of gene expression	1806	490	426.64	0.00013	0.00237095
336	GO:0007494	midgut development	18	12	4.25	0.00013	0.00237095
337	GO:0055024	regulation of cardiac muscle tissue development	89	37	21.02	0.00013	0.00237095
338	GO:0010769	regulation of cell morphogenesis involved in differentiation	322	105	76.07	0.00013	0.00237095
339	GO:0032508	DNA duplex unwinding	47	23	11.1	0.00013	0.00237095
340	GO:1903827	regulation of cellular protein localization	491	151	115.99	0.00014	0.00253094
341	GO:0051253	negative regulation of RNA metabolic process	1184	332	279.7	0.00014	0.00253094
342	GO:0009799	specification of symmetry	115	45	27.17	0.00014	0.00253094
343	GO:0042325	regulation of phosphorylation	1412	390	333.56	0.00015	0.00265733
344	GO:0007040	lysosome organization	53	25	12.52	0.00015	0.00265733
345	GO:0080171	lytic vacuole organization	53	25	12.52	0.00015	0.00265733
346	GO:1901657	glycosyl compound metabolic process	125	48	29.53	0.00015	0.00265733
347	GO:0032270	positive regulation of cellular protein metabolic process	1444	398	341.12	0.00015	0.00265733
348	GO:0000904	cell morphogenesis involved in differentiation	725	213	171.27	0.00015	0.00265733
349	GO:0071705	nitrogen compound transport	1917	517	452.86	0.00015	0.00265733
350	GO:0051336	regulation of hydrolase activity	1100	310	259.86	0.00016	0.00281833
351	GO:0060044	negative regulation of cardiac muscle cell proliferation	16	11	3.78	0.00016	0.00281833
352	GO:0065009	regulation of molecular function	2781	731	656.96	0.00017	0.00295242
353	GO:0001501	skeletal system development	474	146	111.97	0.00017	0.00295242
354	GO:0070301	cellular response to hydrogen peroxide	119	46	28.11	0.00017	0.00295242
355	GO:2000145	regulation of cell motility	876	252	206.94	0.00017	0.00295242
356	GO:1903432	regulation of TORC1 signaling	31	17	7.32	0.00017	0.00295242
357	GO:0043933	protein-containing complex subunit organization	1820	492	429.94	0.00018	0.00306581
358	GO:0042176	regulation of protein catabolic process	346	111	81.74	0.00018	0.00306581
359	GO:0048667	cell morphogenesis involved in neuron differentiation	568	171	134.18	0.00018	0.00306581
360	GO:0010638	positive regulation of organelle organization	553	167	130.64	0.00018	0.00306581
361	GO:0061564	axon development	471	145	111.27	0.00018	0.00306581
362	GO:0051028	mRNA transport	84	35	19.84	0.00018	0.00306581
363	GO:0048638	regulation of developmental growth	368	117	86.93	0.00018	0.00306581
364	GO:0050769	positive regulation of neurogenesis	546	165	128.98	0.00019	0.00320961
365	GO:0009116	nucleoside metabolic process	100	40	23.62	0.00019	0.00320961
366	GO:0051094	positive regulation of developmental process	1444	397	341.12	0.00019	0.00320961
367	GO:0051270	regulation of cellular component movement	955	272	225.6	0.0002	0.00335106
368	GO:0043065	positive regulation of apoptotic process	588	176	138.91	0.0002	0.00335106
369	GO:0034243	regulation of transcription elongation from RNA polymerase II promoter	34	18	8.03	0.0002	0.00335106
370	GO:0010561	negative regulation of glycoprotein biosynthetic process	14	10	3.31	0.00021	0.00349024
371	GO:0006281	DNA repair	391	123	92.37	0.00021	0.00349024
372	GO:0048812	neuron projection morphogenesis	615	183	145.28	0.00021	0.00349024
373	GO:0008285	negative regulation of cell proliferation	634	188	149.77	0.00022	0.00362719
374	GO:0032392	DNA geometric change	57	26	13.47	0.00022	0.00362719
375	GO:0010506	regulation of autophagy	226	77	53.39	0.00022	0.00362719
376	GO:0019220	regulation of phosphate metabolic process	1586	432	374.67	0.00023	0.00378198
377	GO:0009855	determination of bilateral symmetry	114	44	26.93	0.00024	0.00393594
378	GO:0001554	luteolysis	12	9	2.83	0.00025	0.00404628
379	GO:0033365	protein localization to organelle	723	211	170.8	0.00025	0.00404628
380	GO:0051174	regulation of phosphorus metabolic process	1587	432	374.9	0.00025	0.00404628
381	GO:0048640	negative regulation of developmental growth	124	47	29.29	0.00025	0.00404628
382	GO:0010942	positive regulation of cell death	651	192	153.79	0.00025	0.00404628
383	GO:0071456	cellular response to hypoxia	151	55	35.67	0.00026	0.00418621
384	GO:1901861	regulation of muscle tissue development	151	55	35.67	0.00026	0.00418621
385	GO:1900115	extracellular regulation of signal transduction	10	8	2.36	0.00027	0.0043247
386	GO:1900116	extracellular negative regulation of signal transduction	10	8	2.36	0.00027	0.0043247
387	GO:0043069	negative regulation of programmed cell death	890	254	210.25	0.00028	0.00446175
388	GO:0016202	regulation of striated muscle tissue development	148	54	34.96	0.00028	0.00446175
389	GO:0080135	regulation of cellular response to stress	607	180	143.39	0.00029	0.00460922
390	GO:0009896	positive regulation of catabolic process	383	120	90.48	0.0003	0.00471963
391	GO:0007409	axonogenesis	431	133	101.82	0.0003	0.00471963
392	GO:0006354	DNA-templated transcription, elongation	64	28	15.12	0.0003	0.00471963
393	GO:0006950	response to stress	3329	862	786.42	0.0003	0.00471963
394	GO:0008283	cell proliferation	1854	498	437.98	0.00031	0.00482781
395	GO:0001755	neural crest cell migration	55	25	12.99	0.00031	0.00482781
396	GO:0034394	protein localization to cell surface	58	26	13.7	0.00031	0.00482781
397	GO:0003006	developmental process involved in reproduction	764	221	180.48	0.00031	0.00482781
398	GO:0048634	regulation of muscle organ development	152	55	35.91	0.00032	0.00495857
399	GO:0000209	protein polyubiquitination	176	62	41.58	0.00032	0.00495857
400	GO:0048864	stem cell development	83	34	19.61	0.00033	0.00507536
401	GO:0055067	monovalent inorganic cation homeostasis	132	49	31.18	0.00033	0.00507536
402	GO:0046488	phosphatidylinositol metabolic process	122	46	28.82	0.00033	0.00507536
403	GO:0006405	RNA export from nucleus	80	33	18.9	0.00035	0.0053696
404	GO:0003279	cardiac septum development	119	45	28.11	0.00036	0.00546874
405	GO:0038202	TORC1 signaling	38	19	8.98	0.00036	0.00546874
406	GO:0060560	developmental growth involved in morphogenesis	254	84	60	0.00036	0.00546874
407	GO:0014032	neural crest cell development	77	32	18.19	0.00036	0.00546874
408	GO:1902679	negative regulation of RNA biosynthetic process	1104	308	260.8	0.00037	0.00552561
409	GO:0001701	in utero embryonic development	433	133	102.29	0.00037	0.00552561
410	GO:0071702	organic substance transport	2260	598	533.89	0.00037	0.00552561
411	GO:0060271	cilium assembly	265	87	62.6	0.00037	0.00552561
412	GO:0032204	regulation of telomere maintenance	74	31	17.48	0.00037	0.00552561
413	GO:0042632	cholesterol homeostasis	74	31	17.48	0.00037	0.00552561
414	GO:0055092	sterol homeostasis	74	31	17.48	0.00037	0.00552561
415	GO:0045597	positive regulation of cell differentiation	1042	292	246.15	0.00038	0.00562065
416	GO:0030177	positive regulation of Wnt signaling pathway	116	44	27.4	0.00038	0.00562065
417	GO:0071450	cellular response to oxygen radical	22	13	5.2	0.00038	0.00562065
418	GO:0071451	cellular response to superoxide	22	13	5.2	0.00038	0.00562065
419	GO:0016055	Wnt signaling pathway	367	115	86.7	0.00039	0.00574109
420	GO:0050770	regulation of axonogenesis	198	68	46.77	0.00039	0.00574109
421	GO:1901698	response to nitrogen compound	1302	358	307.58	0.0004	0.00583275
422	GO:0001667	ameboidal-type cell migration	382	119	90.24	0.0004	0.00583275
423	GO:0000245	spliceosomal complex assembly	44	21	10.39	0.0004	0.00583275
424	GO:0120163	negative regulation of cold-induced thermogenesis	44	21	10.39	0.0004	0.00583275
425	GO:0010035	response to inorganic substance	733	212	173.16	0.00041	0.00593656
426	GO:0060429	epithelium development	1051	294	248.28	0.00041	0.00593656
427	GO:1903507	negative regulation of nucleic acid-templated transcription	1102	307	260.33	0.00041	0.00593656
428	GO:0007160	cell-matrix adhesion	188	65	44.41	0.00042	0.00605301
429	GO:0010721	negative regulation of cell development	353	111	83.39	0.00042	0.00605301
430	GO:0032990	cell part morphogenesis	657	192	155.21	0.00043	0.00616837
431	GO:0035924	cellular response to vascular endothelial growth factor stimulus	53	24	12.52	0.00043	0.00616837
432	GO:0042127	regulation of cell proliferation	1534	416	362.38	0.00045	0.00642545
433	GO:0007049	cell cycle	1316	361	310.88	0.00045	0.00642545
434	GO:1901652	response to peptide	597	176	141.03	0.00046	0.00653804
435	GO:0035690	cellular response to drug	480	145	113.39	0.00046	0.00653804
436	GO:0007548	sex differentiation	332	105	78.43	0.00047	0.00666485
437	GO:0043009	chordate embryonic development	693	201	163.71	0.00049	0.00688529
438	GO:0045137	development of primary sexual characteristics	285	92	67.33	0.00049	0.00688529
439	GO:0000303	response to superoxide	25	14	5.91	0.00049	0.00688529
440	GO:0006644	phospholipid metabolic process	325	103	76.78	0.00049	0.00688529
441	GO:0071103	DNA conformation change	196	67	46.3	0.0005	0.00700988
442	GO:0000096	sulfur amino acid metabolic process	36	18	8.5	0.00051	0.00710177
443	GO:0032008	positive regulation of TOR signaling	36	18	8.5	0.00051	0.00710177
444	GO:0009792	embryo development ending in birth or egg hatching	709	205	167.49	0.00051	0.00710177
445	GO:0031589	cell-substrate adhesion	311	99	73.47	0.00053	0.00734717
446	GO:0060419	heart growth	101	39	23.86	0.00053	0.00734717
447	GO:0060322	head development	833	237	196.78	0.00054	0.00746905
448	GO:0198738	cell-cell signaling by wnt	370	115	87.41	0.00055	0.00757348
449	GO:0022604	regulation of cell morphogenesis	478	144	112.92	0.00055	0.00757348
450	GO:0006220	pyrimidine nucleotide metabolic process	42	20	9.92	0.00057	0.00783144
451	GO:0120039	plasma membrane bounded cell projection morphogenesis	630	184	148.83	0.00058	0.00789862
452	GO:0007368	determination of left/right symmetry	108	41	25.51	0.00058	0.00789862
453	GO:0035904	aorta development	60	26	14.17	0.00058	0.00789862
454	GO:0048858	cell projection morphogenesis	634	185	149.77	0.00058	0.00789862
455	GO:0010717	regulation of epithelial to mesenchymal transition	82	33	19.37	0.00059	0.00796463
456	GO:0014031	mesenchymal cell development	82	33	19.37	0.00059	0.00796463
457	GO:0014033	neural crest cell differentiation	82	33	19.37	0.00059	0.00796463
458	GO:0003179	heart valve morphogenesis	45	21	10.63	0.00059	0.00796463
459	GO:0050919	negative chemotaxis	48	22	11.34	0.0006	0.00808198
460	GO:0097237	cellular response to toxic substance	265	86	62.6	0.00061	0.00819882
461	GO:0000302	response to reactive oxygen species	276	89	65.2	0.00062	0.00831515
462	GO:0043247	telomere maintenance in response to DNA damage	13	9	3.07	0.00063	0.00839463
463	GO:0043066	negative regulation of apoptotic process	874	247	206.47	0.00063	0.00839463
464	GO:0050866	negative regulation of cell activation	187	64	44.18	0.00063	0.00839463
465	GO:0007389	pattern specification process	416	127	98.27	0.00064	0.00850954
466	GO:0070076	histone lysine demethylation	23	13	5.43	0.00069	0.00915466
467	GO:1901700	response to oxygen-containing compound	1995	529	471.29	0.0007	0.00926745
468	GO:0010833	telomere maintenance via telomere lengthening	70	29	16.54	0.00071	0.00937976
469	GO:0034470	ncRNA processing	299	95	70.63	0.00072	0.00949159
470	GO:0038084	vascular endothelial growth factor signaling pathway	34	17	8.03	0.00073	0.00958255
471	GO:0099560	synaptic membrane adhesion	34	17	8.03	0.00073	0.00958255
472	GO:0035265	organ growth	195	66	46.07	0.00074	0.00963202
473	GO:0046661	male sex differentiation	195	66	46.07	0.00074	0.00963202
474	GO:0060249	anatomical structure homeostasis	369	114	87.17	0.00074	0.00963202
475	GO:0051865	protein autoubiquitination	67	28	15.83	0.00074	0.00963202
476	GO:0031400	negative regulation of protein modification process	538	159	127.09	0.00075	0.00974167
477	GO:0046777	protein autophosphorylation	220	73	51.97	0.00076	0.00983026
478	GO:0071560	cellular response to transforming growth factor beta stimulus	220	73	51.97	0.00076	0.00983026
479	GO:0007179	transforming growth factor beta receptor signaling pathway	150	53	35.43	0.00077	0.00993881
480	GO:0055026	negative regulation of cardiac muscle tissue development	37	18	8.74	0.00078	0.0100052
481	GO:0070925	organelle assembly	722	207	170.56	0.00078	0.0100052
482	GO:0010720	positive regulation of cell development	626	182	147.88	0.00078	0.0100052
483	GO:0045892	negative regulation of transcription, DNA-templated	1077	298	254.42	0.0008	0.0102405
484	GO:0071559	response to transforming growth factor beta	224	74	52.92	0.00081	0.0103258
485	GO:0032007	negative regulation of TOR signaling	40	19	9.45	0.00081	0.0103258
486	GO:0019216	regulation of lipid metabolic process	333	104	78.67	0.00082	0.010409
487	GO:0042063	gliogenesis	333	104	78.67	0.00082	0.010409
488	GO:0003170	heart valve development	55	24	12.99	0.00083	0.010409
489	GO:0034332	adherens junction organization	113	42	26.69	0.00083	0.010409
490	GO:0000305	response to oxygen radical	26	14	6.14	0.00083	0.010409
491	GO:0006482	protein demethylation	26	14	6.14	0.00083	0.010409
492	GO:0008214	protein dealkylation	26	14	6.14	0.00083	0.010409
493	GO:0060043	regulation of cardiac muscle cell proliferation	43	20	10.16	0.00083	0.010409
494	GO:0050803	regulation of synapse structure or activity	257	83	60.71	0.00088	0.0110137
495	GO:0098732	macromolecule deacylation	100	38	23.62	0.00089	0.0111164
496	GO:0008406	gonad development	279	89	65.91	0.00091	0.0113433
497	GO:1905114	cell surface receptor signaling pathway involved in cell-cell signaling	476	142	112.45	0.00093	0.0115693
498	GO:0090263	positive regulation of canonical Wnt signaling pathway	84	33	19.84	0.00097	0.0120426
499	GO:0071166	ribonucleoprotein complex localization	68	28	16.06	0.00098	0.0120458
500	GO:0071426	ribonucleoprotein complex export from nucleus	68	28	16.06	0.00098	0.0120458
501	GO:0070242	thymocyte apoptotic process	21	12	4.96	0.00098	0.0120458
502	GO:0051240	positive regulation of multicellular organismal process	1789	476	422.62	0.00098	0.0120458
503	GO:0051054	positive regulation of DNA metabolic process	229	75	54.1	0.00098	0.0120458
504	GO:0050808	synapse organization	424	128	100.16	0.00099	0.0121446
505	GO:0055017	cardiac muscle tissue growth	94	36	22.21	0.00101	0.0123654
506	GO:0010243	response to organonitrogen compound	1219	333	287.97	0.00102	0.0123654
507	GO:0043954	cellular component maintenance	65	27	15.36	0.00102	0.0123654
508	GO:0006390	mitochondrial transcription	16	10	3.78	0.00102	0.0123654
509	GO:0070243	regulation of thymocyte apoptotic process	16	10	3.78	0.00102	0.0123654
510	GO:0030308	negative regulation of cell growth	176	60	41.58	0.00102	0.0123654
511	GO:0006885	regulation of pH	81	32	19.13	0.00103	0.0124136
512	GO:0007411	axon guidance	215	71	50.79	0.00103	0.0124136
513	GO:0021987	cerebral cortex development	131	47	30.95	0.00103	0.0124136
514	GO:0008361	regulation of cell size	208	69	49.14	0.00105	0.0126301
515	GO:0042306	regulation of protein import into nucleus	62	26	14.65	0.00106	0.0127009
516	GO:1902531	regulation of intracellular signal transduction	1586	425	374.67	0.00106	0.0127009
517	GO:0001525	angiogenesis	444	133	104.89	0.00112	0.013368
518	GO:0048646	anatomical structure formation involved in morphogenesis	1043	288	246.39	0.00112	0.013368
519	GO:0001881	receptor recycling	38	18	8.98	0.00115	0.0136997
520	GO:1990874	vascular smooth muscle cell proliferation	53	23	12.52	0.00116	0.0137657
521	GO:0048584	positive regulation of response to stimulus	1998	527	471.99	0.00116	0.0137657
522	GO:0048511	rhythmic process	351	108	82.92	0.00117	0.0138578
523	GO:0097485	neuron projection guidance	216	71	51.03	0.00118	0.0139495
524	GO:0043542	endothelial cell migration	184	62	43.47	0.00119	0.0139875
525	GO:0016577	histone demethylation	24	13	5.67	0.00119	0.0139875
526	GO:1904353	regulation of telomere capping	24	13	5.67	0.00119	0.0139875
527	GO:0080134	regulation of response to stress	1210	330	285.84	0.0012	0.0140783
528	GO:1901342	regulation of vasculature development	307	96	72.52	0.00121	0.0141687
529	GO:0032880	regulation of protein localization	966	268	228.2	0.00124	0.0144652
530	GO:0046822	regulation of nucleocytoplasmic transport	115	42	27.17	0.00124	0.0144652
531	GO:0090287	regulation of cellular response to growth factor stimulus	238	77	56.22	0.00125	0.0145544
532	GO:0010563	negative regulation of phosphorus metabolic process	502	148	118.59	0.00126	0.0146158
533	GO:0045936	negative regulation of phosphate metabolic process	502	148	118.59	0.00126	0.0146158
534	GO:0043534	blood vessel endothelial cell migration	105	39	24.8	0.00127	0.0147042
535	GO:0016032	viral process	260	83	61.42	0.0013	0.0149954
536	GO:0043524	negative regulation of neuron apoptotic process	160	55	37.8	0.0013	0.0149954
537	GO:0045786	negative regulation of cell cycle	427	128	100.87	0.00133	0.0152844
538	GO:0070887	cellular response to chemical stimulus	2945	759	695.71	0.00133	0.0152844
539	GO:0007417	central nervous system development	1038	286	245.21	0.00134	0.0153708
540	GO:0001933	negative regulation of protein phosphorylation	371	113	87.64	0.00135	0.0154568
541	GO:0033522	histone H2A ubiquitination	27	14	6.38	0.00136	0.0154852
542	GO:0055022	negative regulation of cardiac muscle tissue growth	27	14	6.38	0.00136	0.0154852
543	GO:0061117	negative regulation of heart growth	27	14	6.38	0.00136	0.0154852
544	GO:0032239	regulation of nucleobase-containing compound transport	19	11	4.49	0.00138	0.0156539
545	GO:0032495	response to muramyl dipeptide	19	11	4.49	0.00138	0.0156539
546	GO:0050667	homocysteine metabolic process	14	9	3.31	0.00139	0.0156539
547	GO:0060977	coronary vasculature morphogenesis	14	9	3.31	0.00139	0.0156539
548	GO:1903358	regulation of Golgi organization	14	9	3.31	0.00139	0.0156539
549	GO:0045017	glycerolipid biosynthetic process	143	50	33.78	0.00139	0.0156539
550	GO:0008652	cellular amino acid biosynthetic process	63	26	14.88	0.0014	0.0157093
551	GO:0072527	pyrimidine-containing compound metabolic process	63	26	14.88	0.0014	0.0157093
552	GO:1901699	cellular response to nitrogen compound	742	210	175.28	0.00145	0.0162408
553	GO:0035601	protein deacylation	99	37	23.39	0.00146	0.0163233
554	GO:1900407	regulation of cellular response to oxidative stress	76	30	17.95	0.00148	0.016517
555	GO:0003203	endocardial cushion morphogenesis	30	15	7.09	0.00149	0.0165688
556	GO:0034724	DNA replication-independent nucleosome organization	30	15	7.09	0.00149	0.0165688
557	GO:0003205	cardiac chamber development	182	61	42.99	0.0015	0.0165905
558	GO:0006402	mRNA catabolic process	182	61	42.99	0.0015	0.0165905
559	GO:0030335	positive regulation of cell migration	504	148	119.06	0.0015	0.0165905
560	GO:0007178	transmembrane receptor protein serine/threonine kinase signaling pathway	320	99	75.59	0.00151	0.0166119
561	GO:0036294	cellular response to decreased oxygen levels	175	59	41.34	0.00151	0.0166119
562	GO:1901214	regulation of neuron death	346	106	81.74	0.00151	0.0166119
563	GO:0006897	endocytosis	527	154	124.49	0.00152	0.0166922
564	GO:0022618	ribonucleoprotein complex assembly	218	71	51.5	0.00156	0.0171011
565	GO:0051893	regulation of focal adhesion assembly	54	23	12.76	0.00157	0.0171499
566	GO:0090109	regulation of cell-substrate junction assembly	54	23	12.76	0.00157	0.0171499
567	GO:1904707	positive regulation of vascular smooth muscle cell proliferation	33	16	7.8	0.00158	0.0172287
568	GO:0071900	regulation of protein serine/threonine kinase activity	429	128	101.34	0.00161	0.0174941
569	GO:0051961	negative regulation of nervous system development	328	101	77.48	0.00161	0.0174941
570	GO:0034660	ncRNA metabolic process	414	124	97.8	0.00162	0.0175719
571	GO:0090305	nucleic acid phosphodiester bond hydrolysis	204	67	48.19	0.00164	0.0177577
572	GO:0050768	negative regulation of neurogenesis	306	95	72.29	0.00165	0.0178036
573	GO:0098609	cell-cell adhesion	674	192	159.22	0.00165	0.0178036
574	GO:0009267	cellular response to starvation	151	52	35.67	0.00166	0.0178803
575	GO:0000077	DNA damage checkpoint	103	38	24.33	0.00168	0.0179395
576	GO:0046685	response to arsenic-containing substance	45	20	10.63	0.00168	0.0179395
577	GO:0031331	positive regulation of cellular catabolic process	321	99	75.83	0.00168	0.0179395
578	GO:0019083	viral transcription	42	19	9.92	0.00168	0.0179395
579	GO:2000272	negative regulation of signaling receptor activity	42	19	9.92	0.00168	0.0179395
580	GO:0006401	RNA catabolic process	208	68	49.14	0.00173	0.0184415
581	GO:0071826	ribonucleoprotein complex subunit organization	230	74	54.33	0.00182	0.0193675
582	GO:0033240	positive regulation of cellular amine metabolic process	12	8	2.83	0.00187	0.0197974
583	GO:0097090	presynaptic membrane organization	12	8	2.83	0.00187	0.0197974
584	GO:2000341	regulation of chemokine (C-X-C motif) ligand 2 production	12	8	2.83	0.00187	0.0197974
585	GO:0010810	regulation of cell-substrate adhesion	198	65	46.77	0.00193	0.0203629
586	GO:0042733	embryonic digit morphogenesis	61	25	14.41	0.00193	0.0203629
587	GO:0031670	cellular response to nutrient	87	33	20.55	0.00194	0.0204335
588	GO:0006555	methionine metabolic process	17	10	4.02	0.00195	0.0204344
589	GO:0006622	protein targeting to lysosome	17	10	4.02	0.00195	0.0204344
590	GO:2000001	regulation of DNA damage checkpoint	17	10	4.02	0.00195	0.0204344
591	GO:0070997	neuron death	386	116	91.19	0.00198	0.0207137
592	GO:0006278	RNA-dependent DNA biosynthetic process	58	24	13.7	0.00202	0.0210254
593	GO:0007004	telomere maintenance via telomerase	58	24	13.7	0.00202	0.0210254
594	GO:1903391	regulation of adherens junction organization	58	24	13.7	0.00202	0.0210254
595	GO:0071417	cellular response to organonitrogen compound	677	192	159.93	0.00205	0.0213018
596	GO:0065003	protein-containing complex assembly	1620	430	382.7	0.0021	0.0217672
597	GO:0010812	negative regulation of cell-substrate adhesion	55	23	12.99	0.00211	0.0217672
598	GO:0019080	viral gene expression	55	23	12.99	0.00211	0.0217672
599	GO:0043547	positive regulation of GTPase activity	312	96	73.7	0.00212	0.0217672
600	GO:0000387	spliceosomal snRNP assembly	28	14	6.61	0.00213	0.0217672
601	GO:0001958	endochondral ossification	28	14	6.61	0.00213	0.0217672
602	GO:0036075	replacement ossification	28	14	6.61	0.00213	0.0217672
603	GO:0007045	cell-substrate adherens junction assembly	71	28	16.77	0.00213	0.0217672
604	GO:0048041	focal adhesion assembly	71	28	16.77	0.00213	0.0217672
605	GO:0030031	cell projection assembly	451	133	106.54	0.00213	0.0217672
606	GO:0010976	positive regulation of neuron projection development	342	104	80.79	0.00217	0.0221394
607	GO:1904705	regulation of vascular smooth muscle cell proliferation	52	22	12.28	0.00219	0.0223067
608	GO:0030258	lipid modification	217	70	51.26	0.00221	0.0224364
609	GO:0007420	brain development	787	220	185.92	0.00221	0.0224364
610	GO:0007044	cell-substrate junction assembly	81	31	19.13	0.00222	0.022501
611	GO:0098657	import into cell	651	185	153.79	0.00223	0.0225654
612	GO:0018209	peptidyl-serine modification	294	91	69.45	0.00224	0.0226295
613	GO:0001702	gastrulation with mouth forming second	31	15	7.32	0.00225	0.0226565
614	GO:0010390	histone monoubiquitination	31	15	7.32	0.00225	0.0226565
615	GO:1904589	regulation of protein import	68	27	16.06	0.00226	0.0226833
616	GO:0072132	mesenchyme morphogenesis	49	21	11.58	0.00226	0.0226833
617	GO:0071453	cellular response to oxygen levels	192	63	45.36	0.00227	0.0227468
618	GO:0030178	negative regulation of Wnt signaling pathway	132	46	31.18	0.00228	0.02281
619	GO:0032205	negative regulation of telomere maintenance	34	16	8.03	0.00233	0.0232726
620	GO:0000959	mitochondrial RNA metabolic process	37	17	8.74	0.00237	0.0236339
621	GO:0008589	regulation of smoothened signaling pathway	78	30	18.43	0.00238	0.0236954
622	GO:0120031	plasma membrane bounded cell projection assembly	441	130	104.18	0.00241	0.0239555
623	GO:0003180	aortic valve morphogenesis	20	11	4.72	0.00242	0.0239778
624	GO:0051347	positive regulation of transferase activity	548	158	129.46	0.00242	0.0239778
625	GO:1901653	cellular response to peptide	392	117	92.6	0.00245	0.0242189
626	GO:0006283	transcription-coupled nucleotide-excision repair	10	7	2.36	0.00246	0.0242189
627	GO:0070816	phosphorylation of RNA polymerase II C-terminal domain	10	7	2.36	0.00246	0.0242189
628	GO:0098734	macromolecule depalmitoylation	10	7	2.36	0.00246	0.0242189
629	GO:0090090	negative regulation of canonical Wnt signaling pathway	105	38	24.8	0.00249	0.0244364
630	GO:0010594	regulation of endothelial cell migration	143	49	33.78	0.00249	0.0244364
631	GO:1901701	cellular response to oxygen-containing compound	1315	353	310.65	0.0025	0.0244569
632	GO:0045944	positive regulation of transcription by RNA polymerase II	1112	302	262.69	0.0025	0.0244569
633	GO:0042542	response to hydrogen peroxide	182	60	42.99	0.00252	0.0245361
634	GO:0032835	glomerulus development	62	25	14.65	0.00252	0.0245361
635	GO:0060562	epithelial tube morphogenesis	336	102	79.37	0.00252	0.0245361
636	GO:0044281	small molecule metabolic process	1628	431	384.59	0.00254	0.024692
637	GO:0061448	connective tissue development	262	82	61.89	0.00257	0.0249444
638	GO:1902882	regulation of response to oxidative stress	85	32	20.08	0.00259	0.0250991
639	GO:0099175	regulation of postsynapse organization	119	42	28.11	0.00264	0.0255436
640	GO:0016331	morphogenesis of embryonic epithelium	161	54	38.03	0.00265	0.0255604
641	GO:0048635	negative regulation of muscle organ development	59	24	13.94	0.00265	0.0255604
642	GO:0000097	sulfur amino acid biosynthetic process	15	9	3.54	0.00275	0.0264836
643	GO:0010564	regulation of cell cycle process	542	156	128.04	0.00277	0.0266347
644	GO:0034504	protein localization to nucleus	259	81	61.18	0.00278	0.0266894
645	GO:1901343	negative regulation of vasculature development	109	39	25.75	0.00279	0.0267438
646	GO:0043414	macromolecule methylation	274	85	64.73	0.00286	0.0273724
647	GO:0006029	proteoglycan metabolic process	69	27	16.3	0.00288	0.0275212
648	GO:0045665	negative regulation of neuron differentiation	241	76	56.93	0.00289	0.0275741
649	GO:0031396	regulation of protein ubiquitination	183	60	43.23	0.0029	0.0276269
650	GO:0030203	glycosaminoglycan metabolic process	79	30	18.66	0.00298	0.0283454
651	GO:0043523	regulation of neuron apoptotic process	245	77	57.88	0.00301	0.0285429
652	GO:0002040	sprouting angiogenesis	106	38	25.04	0.00301	0.0285429
653	GO:0045620	negative regulation of lymphocyte differentiation	50	21	11.81	0.00304	0.0286585
654	GO:0006760	folic acid-containing compound metabolic process	26	13	6.14	0.00305	0.0286585
655	GO:0015012	heparan sulfate proteoglycan biosynthetic process	26	13	6.14	0.00305	0.0286585
656	GO:0030318	melanocyte differentiation	26	13	6.14	0.00305	0.0286585
657	GO:0046039	GTP metabolic process	26	13	6.14	0.00305	0.0286585
658	GO:0071168	protein localization to chromatin	26	13	6.14	0.00305	0.0286585
659	GO:0031570	DNA integrity checkpoint	113	40	26.69	0.00309	0.0289463
660	GO:0034728	nucleosome organization	113	40	26.69	0.00309	0.0289463
661	GO:0000186	activation of MAPKK activity	47	20	11.1	0.00315	0.0294638
662	GO:0006336	DNA replication-independent nucleosome assembly	29	14	6.85	0.00323	0.0301209
663	GO:0016339	calcium-dependent cell-cell adhesion via plasma membrane cell adhesion molecules	29	14	6.85	0.00323	0.0301209
664	GO:1903362	regulation of cellular protein catabolic process	220	70	51.97	0.00324	0.0301233
665	GO:0061912	selective autophagy	44	19	10.39	0.00324	0.0301233
666	GO:0051091	positive regulation of DNA-binding transcription factor activity	231	73	54.57	0.00326	0.0302637
667	GO:2000278	regulation of DNA biosynthetic process	110	39	25.99	0.00335	0.0309136
668	GO:0007157	heterophilic cell-cell adhesion via plasma membrane cell adhesion molecules	38	17	8.98	0.00336	0.0309136
669	GO:0010165	response to X-ray	38	17	8.98	0.00336	0.0309136
670	GO:0048846	axon extension involved in axon guidance	38	17	8.98	0.00336	0.0309136
671	GO:0072528	pyrimidine-containing compound biosynthetic process	38	17	8.98	0.00336	0.0309136
672	GO:1902284	neuron projection extension involved in neuron projection guidance	38	17	8.98	0.00336	0.0309136
673	GO:0006221	pyrimidine nucleotide biosynthetic process	35	16	8.27	0.00337	0.0309136
674	GO:1902116	negative regulation of organelle assembly	35	16	8.27	0.00337	0.0309136
675	GO:0050730	regulation of peptidyl-tyrosine phosphorylation	246	77	58.11	0.00339	0.031051
676	GO:0055088	lipid homeostasis	124	43	29.29	0.00344	0.0314607
677	GO:1901607	alpha-amino acid biosynthetic process	60	24	14.17	0.00345	0.0314607
678	GO:1901862	negative regulation of muscle tissue development	60	24	14.17	0.00345	0.0314607
679	GO:0070208	protein heterotrimerization	18	10	4.25	0.00347	0.0315037
680	GO:0070633	transepithelial transport	18	10	4.25	0.00347	0.0315037
681	GO:0072189	ureter development	18	10	4.25	0.00347	0.0315037
682	GO:0045843	negative regulation of striated muscle tissue development	57	23	13.47	0.00364	0.0329503
683	GO:1904356	regulation of telomere maintenance via telomere lengthening	57	23	13.47	0.00364	0.0329503
684	GO:0030641	regulation of cellular pH	70	27	16.54	0.00365	0.0329925
685	GO:0045862	positive regulation of proteolysis	321	97	75.83	0.00367	0.0331249
686	GO:0009411	response to UV	135	46	31.89	0.00375	0.0337976
687	GO:0097190	apoptotic signaling pathway	573	163	135.36	0.00377	0.0339284
688	GO:0002695	negative regulation of leukocyte activation	167	55	39.45	0.00379	0.0340497
689	GO:0060348	bone development	214	68	50.55	0.0038	0.0340497
690	GO:0010001	glial cell differentiation	247	77	58.35	0.0038	0.0340497
691	GO:1905269	positive regulation of chromatin organization	97	35	22.91	0.00381	0.0340899
692	GO:0014848	urinary tract smooth muscle contraction	13	8	3.07	0.00386	0.03424
693	GO:0045793	positive regulation of cell size	13	8	3.07	0.00386	0.03424
694	GO:0048537	mucosal-associated lymphoid tissue development	13	8	3.07	0.00386	0.03424
695	GO:0048541	Peyer's patch development	13	8	3.07	0.00386	0.03424
696	GO:1903541	regulation of exosomal secretion	13	8	3.07	0.00386	0.03424
697	GO:1903543	positive regulation of exosomal secretion	13	8	3.07	0.00386	0.03424
698	GO:0040017	positive regulation of locomotion	558	159	131.82	0.0039	0.0344958
699	GO:0042278	purine nucleoside metabolic process	67	26	15.83	0.0039	0.0344958
700	GO:0034655	nucleobase-containing compound catabolic process	367	109	86.7	0.00399	0.0352415
701	GO:0046474	glycerophospholipid biosynthetic process	111	39	26.22	0.00401	0.0353172
702	GO:0055076	transition metal ion homeostasis	111	39	26.22	0.00401	0.0353172
703	GO:0042326	negative regulation of phosphorylation	405	119	95.67	0.00402	0.0353549
704	GO:0031124	mRNA 3'-end processing	51	21	12.05	0.00403	0.0353925
705	GO:0048659	smooth muscle cell proliferation	164	54	38.74	0.00411	0.0360439
706	GO:0009725	response to hormone	1189	319	280.88	0.00412	0.0360804
707	GO:0046128	purine ribonucleoside metabolic process	64	25	15.12	0.00416	0.0363792
708	GO:0006368	transcription elongation from RNA polymerase II promoter	48	20	11.34	0.00421	0.0367644
709	GO:0099173	postsynapse organization	193	62	45.59	0.00422	0.0367998
710	GO:0032535	regulation of cellular component size	379	112	89.53	0.00423	0.036835
711	GO:0009119	ribonucleoside metabolic process	84	31	19.84	0.00425	0.0369571
712	GO:0002062	chondrocyte differentiation	108	38	25.51	0.00434	0.037593
713	GO:0006479	protein methylation	168	55	39.69	0.00436	0.037593
714	GO:0007416	synapse assembly	168	55	39.69	0.00436	0.037593
715	GO:0008213	protein alkylation	168	55	39.69	0.00436	0.037593
716	GO:0032879	regulation of localization	2621	672	619.17	0.00438	0.037593
717	GO:0003176	aortic valve development	24	12	5.67	0.00439	0.037593
718	GO:0010719	negative regulation of epithelial to mesenchymal transition	24	12	5.67	0.00439	0.037593
719	GO:0031954	positive regulation of protein autophosphorylation	24	12	5.67	0.00439	0.037593
720	GO:0034204	lipid translocation	24	12	5.67	0.00439	0.037593
721	GO:0007032	endosome organization	45	19	10.63	0.00439	0.037593
722	GO:0032206	positive regulation of telomere maintenance	45	19	10.63	0.00439	0.037593
723	GO:0045732	positive regulation of protein catabolic process	197	63	46.54	0.00442	0.0377975
724	GO:0000956	nuclear-transcribed mRNA catabolic process	91	33	21.5	0.00446	0.0380869
725	GO:0007264	small GTPase mediated signal transduction	456	132	107.72	0.00452	0.038546
726	GO:0043535	regulation of blood vessel endothelial cell migration	81	30	19.13	0.00458	0.0390039
727	GO:0034205	amyloid-beta formation	27	13	6.38	0.00462	0.0392904
728	GO:0060341	regulation of cellular localization	913	249	215.68	0.00465	0.0394912
729	GO:0048738	cardiac muscle tissue development	223	70	52.68	0.00466	0.0395219
730	GO:0006024	glycosaminoglycan biosynthetic process	39	17	9.21	0.00467	0.0395524
731	GO:0048568	embryonic organ development	445	129	105.12	0.00471	0.0397279
732	GO:0048008	platelet-derived growth factor receptor signaling pathway	58	23	13.7	0.00471	0.0397279
733	GO:0006282	regulation of DNA repair	105	37	24.8	0.00471	0.0397279
734	GO:0031056	regulation of histone modification	140	47	33.07	0.00472	0.039758
735	GO:0030201	heparan sulfate proteoglycan metabolic process	30	14	7.09	0.00475	0.0399563
736	GO:0006639	acylglycerol metabolic process	112	39	26.46	0.00477	0.0400452
737	GO:0051402	neuron apoptotic process	275	84	64.96	0.00478	0.0400452
738	GO:0001953	negative regulation of cell-matrix adhesion	33	15	7.8	0.00478	0.0400452
739	GO:0006333	chromatin assembly or disassembly	119	41	28.11	0.0048	0.04005
740	GO:0045995	regulation of embryonic development	119	41	28.11	0.0048	0.04005
741	GO:0007265	Ras protein signal transduction	388	114	91.66	0.0048	0.04005
742	GO:0048660	regulation of smooth muscle cell proliferation	158	52	37.32	0.00485	0.0404126
743	GO:0031667	response to nutrient levels	674	188	159.22	0.00491	0.0408575
744	GO:0060350	endochondral bone morphogenesis	68	26	16.06	0.00492	0.0408857
745	GO:0033674	positive regulation of kinase activity	484	139	114.34	0.00495	0.0410798
746	GO:1900746	regulation of vascular endothelial growth factor signaling pathway	16	9	3.78	0.00498	0.0412733
747	GO:0015748	organophosphate ester transport	95	34	22.44	0.00499	0.0413009
748	GO:0042330	taxis	527	150	124.49	0.00517	0.0426764
749	GO:2000147	positive regulation of cell motility	527	150	124.49	0.00517	0.0426764
750	GO:0042177	negative regulation of protein catabolic process	116	40	27.4	0.00521	0.0429492
751	GO:0002683	negative regulation of immune system process	431	125	101.82	0.00525	0.0432214
752	GO:0006513	protein monoubiquitination	65	25	15.36	0.00527	0.043238
753	GO:0046824	positive regulation of nucleocytoplasmic transport	65	25	15.36	0.00527	0.043238
754	GO:0032781	positive regulation of ATPase activity	52	21	12.28	0.00528	0.043238
755	GO:0007369	gastrulation	173	56	40.87	0.00528	0.043238
756	GO:0043462	regulation of ATPase activity	75	28	17.72	0.00532	0.043508
757	GO:0009437	carnitine metabolic process	11	7	2.6	0.00539	0.0435619
758	GO:0031848	protection from non-homologous end joining at telomere	11	7	2.6	0.00539	0.0435619
759	GO:0032610	interleukin-1 alpha production	11	7	2.6	0.00539	0.0435619
760	GO:0070444	oligodendrocyte progenitor proliferation	11	7	2.6	0.00539	0.0435619
761	GO:0070445	regulation of oligodendrocyte progenitor proliferation	11	7	2.6	0.00539	0.0435619
762	GO:0072015	glomerular visceral epithelial cell development	11	7	2.6	0.00539	0.0435619
763	GO:0072102	glomerulus morphogenesis	11	7	2.6	0.00539	0.0435619
764	GO:0072310	glomerular epithelial cell development	11	7	2.6	0.00539	0.0435619
765	GO:1902430	negative regulation of amyloid-beta formation	11	7	2.6	0.00539	0.0435619
766	GO:0051248	negative regulation of protein metabolic process	1027	277	242.61	0.00546	0.04407
767	GO:0042493	response to drug	1347	357	318.21	0.00548	0.0441162
768	GO:0072006	nephron development	141	47	33.31	0.00548	0.0441162
769	GO:0031497	chromatin assembly	99	35	23.39	0.00554	0.0444834
770	GO:0019439	aromatic compound catabolic process	424	123	100.16	0.00554	0.0444834
771	GO:0032210	regulation of telomere maintenance via telomerase	49	20	11.58	0.00557	0.0446084
772	GO:0043618	regulation of transcription from RNA polymerase II promoter in response to stress	49	20	11.58	0.00557	0.0446084
773	GO:0046620	regulation of organ growth	106	37	25.04	0.00562	0.0449506
774	GO:0006801	superoxide metabolic process	62	24	14.65	0.00564	0.0450523
775	GO:0007030	Golgi organization	113	39	26.69	0.00566	0.0451538
776	GO:0042445	hormone metabolic process	199	63	47.01	0.00568	0.0452549
777	GO:0050807	regulation of synapse organization	247	76	58.35	0.00576	0.0458332
778	GO:0003418	growth plate cartilage chondrocyte differentiation	19	10	4.49	0.00579	0.0458948
779	GO:0035518	histone H2A monoubiquitination	19	10	4.49	0.00579	0.0458948
780	GO:2001224	positive regulation of neuron migration	19	10	4.49	0.00579	0.0458948
781	GO:0030004	cellular monovalent inorganic cation homeostasis	89	32	21.02	0.00585	0.0461927
782	GO:0046545	development of primary female sexual characteristics	145	48	34.25	0.00585	0.0461927
783	GO:0009100	glycoprotein metabolic process	322	96	76.07	0.00585	0.0461927
784	GO:0045927	positive regulation of growth	277	84	65.44	0.00589	0.0464492
785	GO:0044089	positive regulation of cellular component biogenesis	494	141	116.7	0.00591	0.0465476
786	GO:0006935	chemotaxis	525	149	124.02	0.00594	0.0467243
787	GO:0010771	negative regulation of cell morphogenesis involved in differentiation	96	34	22.68	0.006	0.0470765
788	GO:0016241	regulation of macroautophagy	96	34	22.68	0.006	0.0470765
789	GO:0016239	positive regulation of macroautophagy	59	23	13.94	0.00602	0.0471736
790	GO:0016050	vesicle organization	240	74	56.7	0.00603	0.0471921
791	GO:0003281	ventricular septum development	79	29	18.66	0.00607	0.0473852
792	GO:0034333	adherens junction assembly	79	29	18.66	0.00607	0.0473852
793	GO:0048066	developmental pigmentation	43	18	10.16	0.00611	0.0475773
794	GO:1901031	regulation of response to reactive oxygen species	43	18	10.16	0.00611	0.0475773
795	GO:0003002	regionalization	334	99	78.9	0.00623	0.0484507
796	GO:0031346	positive regulation of cell projection organization	437	126	103.23	0.00626	0.0486228
797	GO:0043434	response to peptide hormone	518	147	122.37	0.00628	0.048717
798	GO:0030539	male genitalia development	22	11	5.2	0.00633	0.0487867
799	GO:0032968	positive regulation of transcription elongation from RNA polymerase II promoter	22	11	5.2	0.00633	0.0487867
800	GO:1902003	regulation of amyloid-beta formation	22	11	5.2	0.00633	0.0487867
801	GO:0030490	maturation of SSU-rRNA	40	17	9.45	0.00635	0.0487867
802	GO:0045581	negative regulation of T cell differentiation	40	17	9.45	0.00635	0.0487867
803	GO:1901998	toxin transport	40	17	9.45	0.00635	0.0487867
804	GO:1904646	cellular response to amyloid-beta	40	17	9.45	0.00635	0.0487867
805	GO:0022612	gland morphogenesis	142	47	33.55	0.00636	0.0487867
806	GO:0061061	muscle structure development	631	176	149.06	0.00636	0.0487867
807	GO:0097164	ammonium ion metabolic process	160	52	37.8	0.00641	0.0491093
808	GO:0016073	snRNA metabolic process	37	16	8.74	0.00656	0.0501342
809	GO:2000826	regulation of heart morphogenesis	37	16	8.74	0.00656	0.0501342
810	GO:0010507	negative regulation of autophagy	66	25	15.59	0.00662	0.0504059
811	GO:0014812	muscle cell migration	100	35	23.62	0.00662	0.0504059
812	GO:0051272	positive regulation of cellular component movement	542	153	128.04	0.00662	0.0504059
813	GO:0010640	regulation of platelet-derived growth factor receptor signaling pathway	25	12	5.91	0.00664	0.0504339
814	GO:0051894	positive regulation of focal adhesion assembly	25	12	5.91	0.00664	0.0504339
815	GO:0001952	regulation of cell-matrix adhesion	107	37	25.28	0.00667	0.0505996
816	GO:0006638	neutral lipid metabolic process	114	39	26.93	0.00668	0.0506134
817	GO:0000122	negative regulation of transcription by RNA polymerase II	781	214	184.5	0.00669	0.0506271
818	GO:0045666	positive regulation of neuron differentiation	434	125	102.53	0.0067	0.0506408
819	GO:0050931	pigment cell differentiation	34	15	8.03	0.00672	0.05073
820	GO:0044403	symbiont process	316	94	74.65	0.00678	0.0511205
821	GO:1902532	negative regulation of intracellular signal transduction	492	140	116.23	0.0068	0.0511465
822	GO:1901976	regulation of cell cycle checkpoint	31	14	7.32	0.0068	0.0511465
823	GO:0030850	prostate gland development	53	21	12.52	0.00683	0.0513098
824	GO:1902275	regulation of chromatin organization	175	56	41.34	0.00687	0.051535
825	GO:0090066	regulation of anatomical structure size	527	149	124.49	0.00688	0.051535
826	GO:0001838	embryonic epithelial tube formation	139	46	32.84	0.00691	0.051535
827	GO:0008585	female gonad development	139	46	32.84	0.00691	0.051535
828	GO:0051250	negative regulation of lymphocyte activation	139	46	32.84	0.00691	0.051535
829	GO:0072073	kidney epithelium development	139	46	32.84	0.00691	0.051535
830	GO:0042594	response to starvation	208	65	49.14	0.00694	0.0516964
831	GO:0035148	tube formation	157	51	37.09	0.00696	0.051783
832	GO:0106106	cold-induced thermogenesis	132	44	31.18	0.00704	0.0522525
833	GO:0120161	regulation of cold-induced thermogenesis	132	44	31.18	0.00704	0.0522525
834	GO:0071310	cellular response to organic substance	2438	624	575.94	0.00707	0.0524122
835	GO:0016575	histone deacetylation	73	27	17.25	0.00708	0.0524235
836	GO:2000179	positive regulation of neural precursor cell proliferation	63	24	14.88	0.0071	0.0524505
837	GO:0046546	development of primary male sexual characteristics	168	54	39.69	0.00711	0.0524505
838	GO:0032259	methylation	309	92	73	0.00714	0.0524505
839	GO:0006895	Golgi to endosome transport	14	8	3.31	0.00716	0.0524505
840	GO:0042159	lipoprotein catabolic process	14	8	3.31	0.00716	0.0524505
841	GO:0072567	chemokine (C-X-C motif) ligand 2 production	14	8	3.31	0.00716	0.0524505
842	GO:0090051	negative regulation of cell migration involved in sprouting angiogenesis	14	8	3.31	0.00716	0.0524505
843	GO:1904262	negative regulation of TORC1 signaling	14	8	3.31	0.00716	0.0524505
844	GO:1990403	embryonic brain development	14	8	3.31	0.00716	0.0524505
845	GO:0018205	peptidyl-lysine modification	328	97	77.48	0.0072	0.0526811
846	GO:0033673	negative regulation of kinase activity	201	63	47.48	0.00724	0.052797
847	GO:2001020	regulation of response to DNA damage stimulus	190	60	44.88	0.00724	0.052797
848	GO:0002042	cell migration involved in sprouting angiogenesis	50	20	11.81	0.00725	0.052797
849	GO:0030166	proteoglycan biosynthetic process	50	20	11.81	0.00725	0.052797
850	GO:0006334	nucleosome assembly	80	29	18.9	0.00742	0.0539715
851	GO:0003007	heart morphogenesis	242	74	57.17	0.0075	0.0544892
852	GO:1901987	regulation of cell cycle phase transition	272	82	64.26	0.00758	0.0550058
853	GO:0006081	cellular aldehyde metabolic process	60	23	14.17	0.00762	0.0552313
854	GO:0046173	polyol biosynthetic process	70	26	16.54	0.00763	0.055239
855	GO:0090407	organophosphate biosynthetic process	482	137	113.86	0.00766	0.0553913
856	GO:1904645	response to amyloid-beta	47	19	11.1	0.00768	0.0554711
857	GO:0051056	regulation of small GTPase mediated signal transduction	246	75	58.11	0.00772	0.0556949
858	GO:0006611	protein export from nucleus	122	41	28.82	0.00777	0.0559903
859	GO:0000018	regulation of DNA recombination	94	33	22.21	0.0078	0.0561411
860	GO:1900180	regulation of protein localization to nucleus	115	39	27.17	0.00785	0.0564352
861	GO:0031401	positive regulation of protein modification process	1114	297	263.16	0.00788	0.0565851
862	GO:0019637	organophosphate metabolic process	895	242	211.43	0.00801	0.0574519
863	GO:1901888	regulation of cell junction assembly	77	28	18.19	0.00802	0.057457
864	GO:0045860	positive regulation of protein kinase activity	444	127	104.89	0.00803	0.057462
865	GO:1902667	regulation of axon guidance	44	18	10.39	0.0081	0.0578291
866	GO:1903202	negative regulation of oxidative stress-induced cell death	44	18	10.39	0.0081	0.0578291
867	GO:0090502	RNA phosphodiester bond hydrolysis, endonucleolytic	57	22	13.47	0.00816	0.0581902
868	GO:0007346	regulation of mitotic cell cycle	452	129	106.78	0.00821	0.0584794
869	GO:0050771	negative regulation of axonogenesis	67	25	15.83	0.00823	0.058487
870	GO:1903201	regulation of oxidative stress-induced cell death	67	25	15.83	0.00823	0.058487
871	GO:0006629	lipid metabolic process	1131	301	267.18	0.00826	0.0586328
872	GO:0001837	epithelial to mesenchymal transition	126	42	29.77	0.00832	0.0588763
873	GO:0043405	regulation of MAP kinase activity	288	86	68.04	0.00834	0.0588763
874	GO:0003184	pulmonary valve morphogenesis	17	9	4.02	0.00838	0.0588763
875	GO:0009148	pyrimidine nucleoside triphosphate biosynthetic process	17	9	4.02	0.00838	0.0588763
876	GO:0046831	regulation of RNA export from nucleus	17	9	4.02	0.00838	0.0588763
877	GO:0061318	renal filtration cell differentiation	17	9	4.02	0.00838	0.0588763
878	GO:0072112	glomerular visceral epithelial cell differentiation	17	9	4.02	0.00838	0.0588763
879	GO:0072311	glomerular epithelial cell differentiation	17	9	4.02	0.00838	0.0588763
880	GO:1902547	regulation of cellular response to vascular endothelial growth factor stimulus	17	9	4.02	0.00838	0.0588763
881	GO:0014013	regulation of gliogenesis	144	47	34.02	0.00845	0.0593007
882	GO:0018023	peptidyl-lysine trimethylation	41	17	9.69	0.00851	0.0595865
883	GO:0006469	negative regulation of protein kinase activity	184	58	43.47	0.00851	0.0595865
884	GO:0030282	bone mineralization	112	38	26.46	0.00853	0.059659
885	GO:0023056	positive regulation of signaling	1701	442	401.83	0.00865	0.0604299
886	GO:0022602	ovulation cycle process	74	27	17.48	0.00868	0.0605711
887	GO:0044773	mitotic DNA damage checkpoint	54	21	12.76	0.00874	0.0608524
888	GO:0055081	anion homeostasis	54	21	12.76	0.00874	0.0608524
889	GO:0051145	smooth muscle cell differentiation	64	24	15.12	0.00887	0.061688
890	GO:0036474	cell death in response to hydrogen peroxide	38	16	8.98	0.00889	0.0617577
891	GO:0015918	sterol transport	81	29	19.13	0.009	0.0624516
892	GO:0045667	regulation of osteoblast differentiation	123	41	29.06	0.00904	0.0626589
893	GO:0046653	tetrahydrofolate metabolic process	20	10	4.72	0.00915	0.0632087
894	GO:0060148	positive regulation of posttranscriptional gene silencing	20	10	4.72	0.00915	0.0632087
895	GO:0072010	glomerular epithelium development	20	10	4.72	0.00915	0.0632087
896	GO:1903707	negative regulation of hemopoiesis	141	46	33.31	0.00919	0.0634142
897	GO:0003156	regulation of animal organ formation	35	15	8.27	0.00923	0.0635484
898	GO:2000008	regulation of protein localization to cell surface	35	15	8.27	0.00923	0.0635484
899	GO:0048661	positive regulation of smooth muscle cell proliferation	102	35	24.1	0.00932	0.0640941
900	GO:0042982	amyloid precursor protein metabolic process	51	20	12.05	0.00933	0.0640941
901	GO:0007566	embryo implantation	71	26	16.77	0.00939	0.0644347
902	GO:0090092	regulation of transmembrane receptor protein serine/threonine kinase signaling pathway	207	64	48.9	0.00946	0.0645241
903	GO:0036120	cellular response to platelet-derived growth factor stimulus	32	14	7.56	0.00951	0.0645241
904	GO:0042558	pteridine-containing compound metabolic process	32	14	7.56	0.00951	0.0645241
905	GO:0061462	protein localization to lysosome	32	14	7.56	0.00951	0.0645241
906	GO:1905314	semi-lunar valve development	32	14	7.56	0.00951	0.0645241
907	GO:0071897	DNA biosynthetic process	163	52	38.51	0.00954	0.0645241
908	GO:0044774	mitotic DNA integrity checkpoint	61	23	14.41	0.00955	0.0645241
909	GO:0048645	animal organ formation	61	23	14.41	0.00955	0.0645241
910	GO:0044283	small molecule biosynthetic process	602	167	142.21	0.00956	0.0645241
911	GO:0007413	axonal fasciculation	23	11	5.43	0.00957	0.0645241
912	GO:0009067	aspartate family amino acid biosynthetic process	23	11	5.43	0.00957	0.0645241
913	GO:0019068	virion assembly	23	11	5.43	0.00957	0.0645241
914	GO:0032801	receptor catabolic process	23	11	5.43	0.00957	0.0645241
915	GO:0043687	post-translational protein modification	23	11	5.43	0.00957	0.0645241
916	GO:0045332	phospholipid translocation	23	11	5.43	0.00957	0.0645241
917	GO:0106030	neuron projection fasciculation	23	11	5.43	0.00957	0.0645241
918	GO:0009262	deoxyribonucleotide metabolic process	29	13	6.85	0.00969	0.0650459
919	GO:0032212	positive regulation of telomere maintenance via telomerase	29	13	6.85	0.00969	0.0650459
920	GO:0045920	negative regulation of exocytosis	29	13	6.85	0.00969	0.0650459
921	GO:1902668	negative regulation of axon guidance	29	13	6.85	0.00969	0.0650459
922	GO:0072175	epithelial tube formation	145	47	34.25	0.0097	0.0650459
923	GO:0048745	smooth muscle tissue development	26	12	6.14	0.00972	0.0651094
924	GO:1903320	regulation of protein modification by small protein conjugation or removal	211	65	49.85	0.00978	0.0654404
925	GO:0051147	regulation of muscle cell differentiation	156	50	36.85	0.00988	0.0660335
926	GO:0044270	cellular nitrogen compound catabolic process	412	118	97.33	0.00989	0.0660335
927	GO:1902883	negative regulation of response to oxidative stress	48	19	11.34	0.00994	0.0662958
928	GO:0008584	male gonad development	167	53	39.45	0.00998	0.0664143
929	GO:0036473	cell death in response to oxidative stress	85	30	20.08	0.00998	0.0664143
930	GO:0006997	nucleus organization	113	38	26.69	0.00999	0.0664143
931	GO:0009991	response to extracellular stimulus	701	192	165.6	0.01001	0.0664758
932	GO:0060349	bone morphogenesis	106	36	25.04	0.01009	0.066858
933	GO:0006022	aminoglycan metabolic process	92	32	21.73	0.0101	0.066858
934	GO:0098876	vesicle-mediated transport to the plasma membrane	92	32	21.73	0.0101	0.066858
935	GO:0031398	positive regulation of protein ubiquitination	99	34	23.39	0.01014	0.0669631
936	GO:2000181	negative regulation of blood vessel morphogenesis	99	34	23.39	0.01014	0.0669631
937	GO:0048844	artery morphogenesis	68	25	16.06	0.01015	0.0669631
938	GO:0007623	circadian rhythm	230	70	54.33	0.01021	0.0669631
939	GO:0070988	demethylation	58	22	13.7	0.01028	0.0669631
940	GO:0061024	membrane organization	611	169	144.34	0.0103	0.0669631
941	GO:0006896	Golgi to vacuole transport	12	7	2.83	0.0103	0.0669631
942	GO:0009086	methionine biosynthetic process	12	7	2.83	0.0103	0.0669631
943	GO:0009143	nucleoside triphosphate catabolic process	12	7	2.83	0.0103	0.0669631
944	GO:0009162	deoxyribonucleoside monophosphate metabolic process	12	7	2.83	0.0103	0.0669631
945	GO:0014832	urinary bladder smooth muscle contraction	12	7	2.83	0.0103	0.0669631
946	GO:0033523	histone H2B ubiquitination	12	7	2.83	0.0103	0.0669631
947	GO:0034244	negative regulation of transcription elongation from RNA polymerase II promoter	12	7	2.83	0.0103	0.0669631
948	GO:0043508	negative regulation of JUN kinase activity	12	7	2.83	0.0103	0.0669631
949	GO:0061418	regulation of transcription from RNA polymerase II promoter in response to hypoxia	12	7	2.83	0.0103	0.0669631
950	GO:0071025	RNA surveillance	12	7	2.83	0.0103	0.0669631
951	GO:1904263	positive regulation of TORC1 signaling	12	7	2.83	0.0103	0.0669631
952	GO:0010256	endomembrane system organization	359	104	84.81	0.01052	0.0681452
953	GO:0046700	heterocycle catabolic process	409	117	96.62	0.01057	0.0681452
954	GO:1901135	carbohydrate derivative metabolic process	968	259	228.67	0.01057	0.0681452
955	GO:0010463	mesenchymal cell proliferation	45	18	10.63	0.01057	0.0681452
956	GO:0031146	SCF-dependent proteasomal ubiquitin-dependent protein catabolic process	45	18	10.63	0.01057	0.0681452
957	GO:0048701	embryonic cranial skeleton morphogenesis	45	18	10.63	0.01057	0.0681452
958	GO:0090184	positive regulation of kidney development	45	18	10.63	0.01057	0.0681452
959	GO:1900408	negative regulation of cellular response to oxidative stress	45	18	10.63	0.01057	0.0681452
960	GO:0010647	positive regulation of cell communication	1694	439	400.18	0.0106	0.0682675
961	GO:0007423	sensory organ development	588	163	138.91	0.01065	0.0685181
962	GO:0072091	regulation of stem cell proliferation	82	29	19.37	0.01084	0.0695715
963	GO:1903008	organelle disassembly	82	29	19.37	0.01084	0.0695715
964	GO:0021915	neural tube development	175	55	41.34	0.01085	0.0695715
965	GO:0003231	cardiac ventricle development	135	44	31.89	0.01086	0.0695715
966	GO:0001704	formation of primary germ layer	110	37	25.99	0.01087	0.0695715
967	GO:1901361	organic cyclic compound catabolic process	452	128	106.78	0.01097	0.0701304
968	GO:0006476	protein deacetylation	89	31	21.02	0.01098	0.0701304
969	GO:0044262	cellular carbohydrate metabolic process	257	77	60.71	0.01105	0.0705046
970	GO:1901990	regulation of mitotic cell cycle phase transition	242	73	57.17	0.01107	0.0705594
971	GO:1990845	adaptive thermogenesis	146	47	34.49	0.0111	0.0706778
972	GO:0008038	neuron recognition	42	17	9.92	0.0112	0.0710854
973	GO:0042307	positive regulation of protein import into nucleus	42	17	9.92	0.0112	0.0710854
974	GO:0043277	apoptotic cell clearance	42	17	9.92	0.0112	0.0710854
975	GO:0045765	regulation of angiogenesis	276	82	65.2	0.01121	0.0710854
976	GO:0030301	cholesterol transport	72	26	17.01	0.01146	0.0725962
977	GO:0009636	response to toxic substance	656	180	154.97	0.01149	0.0727117
978	GO:0008654	phospholipid biosynthetic process	150	48	35.43	0.01165	0.0736489
979	GO:0044242	cellular lipid catabolic process	183	57	43.23	0.01171	0.0739526
980	GO:0072089	stem cell proliferation	132	43	31.18	0.0118	0.0744436
981	GO:0010508	positive regulation of autophagy	107	36	25.28	0.01182	0.0744436
982	GO:0046782	regulation of viral transcription	39	16	9.21	0.01183	0.0744436
983	GO:1903670	regulation of sprouting angiogenesis	62	23	14.65	0.01186	0.0744436
984	GO:0043620	regulation of DNA-templated transcription in response to stress	52	20	12.28	0.01186	0.0744436
985	GO:2000648	positive regulation of stem cell proliferation	52	20	12.28	0.01186	0.0744436
986	GO:0001542	ovulation from ovarian follicle	15	8	3.54	0.01219	0.0759751
987	GO:0006264	mitochondrial DNA replication	15	8	3.54	0.01219	0.0759751
988	GO:0006577	amino-acid betaine metabolic process	15	8	3.54	0.01219	0.0759751
989	GO:0018410	C-terminal protein amino acid modification	15	8	3.54	0.01219	0.0759751
990	GO:0034389	lipid droplet organization	15	8	3.54	0.01219	0.0759751
991	GO:0042416	dopamine biosynthetic process	15	8	3.54	0.01219	0.0759751
992	GO:1903392	negative regulation of adherens junction organization	15	8	3.54	0.01219	0.0759751
993	GO:0007584	response to nutrient	338	98	79.85	0.0124	0.0772061
994	GO:0046633	alpha-beta T cell proliferation	36	15	8.5	0.01243	0.077315
995	GO:0046578	regulation of Ras protein signal transduction	217	66	51.26	0.01252	0.0777966
996	GO:0060537	muscle tissue development	419	119	98.98	0.01258	0.0780909
997	GO:0048863	stem cell differentiation	206	63	48.66	0.01277	0.0790425
998	GO:0048524	positive regulation of viral process	76	27	17.95	0.01279	0.0790425
999	GO:1903725	regulation of phospholipid metabolic process	76	27	17.95	0.01279	0.0790425
1000	GO:0006493	protein O-linked glycosylation	59	22	13.94	0.01281	0.0790425
1001	GO:0045454	cell redox homeostasis	59	22	13.94	0.01281	0.0790425
1002	GO:0060389	pathway-restricted SMAD protein phosphorylation	59	22	13.94	0.01281	0.0790425
1003	GO:0090288	negative regulation of cellular response to growth factor stimulus	129	42	30.47	0.01284	0.0791486
1004	GO:0036119	response to platelet-derived growth factor	33	14	7.8	0.01299	0.0799139
1005	GO:1904358	positive regulation of telomere maintenance via telomere lengthening	33	14	7.8	0.01299	0.0799139
1006	GO:0051168	nuclear export	140	45	33.07	0.01311	0.0805719
1007	GO:0009987	cellular process	14008	3345	3309.15	0.01324	0.0812901
1008	GO:0060039	pericardium development	18	9	4.25	0.01329	0.0814966
1009	GO:0048813	dendrite morphogenesis	162	51	38.27	0.0133	0.0814966
1010	GO:0002053	positive regulation of mesenchymal cell proliferation	30	13	7.09	0.01346	0.0823954
1011	GO:0018022	peptidyl-lysine methylation	115	38	27.17	0.01352	0.0825786
1012	GO:0001763	morphogenesis of a branching structure	214	65	50.55	0.01353	0.0825786
1013	GO:0030323	respiratory tube development	214	65	50.55	0.01353	0.0825786
1014	GO:0010718	positive regulation of epithelial to mesenchymal transition	46	18	10.87	0.01361	0.0827401
1015	GO:0032481	positive regulation of type I interferon production	46	18	10.87	0.01361	0.0827401
1016	GO:0034198	cellular response to amino acid starvation	46	18	10.87	0.01361	0.0827401
1017	GO:0043551	regulation of phosphatidylinositol 3-kinase activity	46	18	10.87	0.01361	0.0827401
1018	GO:0044770	cell cycle phase transition	370	106	87.41	0.01377	0.0833401
1019	GO:0002052	positive regulation of neuroblast proliferation	27	12	6.38	0.0138	0.0833401
1020	GO:0042440	pigment metabolic process	56	21	13.23	0.01382	0.0833401
1021	GO:0003177	pulmonary valve development	21	10	4.96	0.01383	0.0833401
1022	GO:0003272	endocardial cushion formation	21	10	4.96	0.01383	0.0833401
1023	GO:0016180	snRNA processing	21	10	4.96	0.01383	0.0833401
1024	GO:0031290	retinal ganglion cell axon guidance	21	10	4.96	0.01383	0.0833401
1025	GO:0045736	negative regulation of cyclin-dependent protein serine/threonine kinase activity	21	10	4.96	0.01383	0.0833401
1026	GO:0070828	heterochromatin organization	21	10	4.96	0.01383	0.0833401
1027	GO:0006766	vitamin metabolic process	73	26	17.25	0.01389	0.0833711
1028	GO:0032373	positive regulation of sterol transport	24	11	5.67	0.01396	0.0833711
1029	GO:0032376	positive regulation of cholesterol transport	24	11	5.67	0.01396	0.0833711
1030	GO:0060384	innervation	24	11	5.67	0.01396	0.0833711
1031	GO:1900120	regulation of receptor binding	24	11	5.67	0.01396	0.0833711
1032	GO:1901032	negative regulation of response to reactive oxygen species	24	11	5.67	0.01396	0.0833711
1033	GO:1903206	negative regulation of hydrogen peroxide-induced cell death	24	11	5.67	0.01396	0.0833711
1034	GO:1903671	negative regulation of sprouting angiogenesis	24	11	5.67	0.01396	0.0833711
1035	GO:2001039	negative regulation of cellular response to drug	24	11	5.67	0.01396	0.0833711
1036	GO:0051701	interaction with host	126	41	29.77	0.01397	0.0833711
1037	GO:0034284	response to monosaccharide	286	84	67.56	0.01401	0.0835292
1038	GO:0044264	cellular polysaccharide metabolic process	87	30	20.55	0.0142	0.0844991
1039	GO:0044272	sulfur compound biosynthetic process	87	30	20.55	0.0142	0.0844991
1040	GO:0010632	regulation of epithelial cell migration	207	63	48.9	0.01422	0.0845367
1041	GO:0016358	dendrite development	271	80	64.02	0.01425	0.0846337
1042	GO:0006364	rRNA processing	170	53	40.16	0.01438	0.0853238
1043	GO:0061138	morphogenesis of a branching epithelium	196	60	46.3	0.0145	0.0859533
1044	GO:0090207	regulation of triglyceride metabolic process	43	17	10.16	0.01453	0.0860487
1045	GO:0006790	sulfur compound metabolic process	260	77	61.42	0.01474	0.0872088
1046	GO:0032344	regulation of aldosterone metabolic process	10	6	2.36	0.01486	0.0874169
1047	GO:0032650	regulation of interleukin-1 alpha production	10	6	2.36	0.01486	0.0874169
1048	GO:0045602	negative regulation of endothelial cell differentiation	10	6	2.36	0.01486	0.0874169
1049	GO:0070244	negative regulation of thymocyte apoptotic process	10	6	2.36	0.01486	0.0874169
1050	GO:1902287	semaphorin-plexin signaling pathway involved in axon guidance	10	6	2.36	0.01486	0.0874169
1051	GO:2000018	regulation of male gonad development	10	6	2.36	0.01486	0.0874169
1052	GO:0048546	digestive tract morphogenesis	53	20	12.52	0.01491	0.0876276
1053	GO:0051053	negative regulation of DNA metabolic process	141	45	33.31	0.01495	0.0877793
1054	GO:0002262	myeloid cell homeostasis	163	51	38.51	0.01501	0.0879397
1055	GO:0007498	mesoderm development	105	35	24.8	0.01502	0.0879397
1056	GO:2000177	regulation of neural precursor cell proliferation	105	35	24.8	0.01502	0.0879397
1057	GO:0006913	nucleocytoplasmic transport	283	83	66.85	0.01506	0.0880905
1058	GO:0032479	regulation of type I interferon production	70	25	16.54	0.01509	0.0880993
1059	GO:0046686	response to cadmium ion	70	25	16.54	0.01509	0.0880993
1060	GO:1901137	carbohydrate derivative biosynthetic process	574	158	135.6	0.01522	0.088749
1061	GO:0048588	developmental cell growth	249	74	58.82	0.01523	0.088749
1062	GO:1990090	cellular response to nerve growth factor stimulus	77	27	18.19	0.01536	0.0894223
1063	GO:0006641	triglyceride metabolic process	91	31	21.5	0.01541	0.089629
1064	GO:0099072	regulation of postsynaptic membrane neurotransmitter receptor levels	84	29	19.84	0.01546	0.0896725
1065	GO:0038179	neurotrophin signaling pathway	40	16	9.45	0.01548	0.0896725
1066	GO:0060421	positive regulation of heart growth	40	16	9.45	0.01548	0.0896725
1067	GO:2001251	negative regulation of chromosome organization	134	43	31.66	0.01549	0.0896725
1068	GO:0006508	proteolysis	1586	410	374.67	0.01549	0.0896725
1069	GO:0000422	autophagy of mitochondrion	60	22	14.17	0.01581	0.0912686
1070	GO:0014911	positive regulation of smooth muscle cell migration	60	22	14.17	0.01581	0.0912686
1071	GO:0061726	mitochondrion disassembly	60	22	14.17	0.01581	0.0912686
1072	GO:0010033	response to organic substance	3276	821	773.9	0.01585	0.0914142
1073	GO:0042254	ribosome biogenesis	257	76	60.71	0.01587	0.0914442
1074	GO:1990138	neuron projection extension	182	56	42.99	0.01595	0.0918196
1075	GO:0019751	polyol metabolic process	109	36	25.75	0.01602	0.0921368
1076	GO:0010212	response to ionizing radiation	171	53	40.4	0.01616	0.0928556
1077	GO:0021543	pallium development	212	64	50.08	0.01622	0.0931138
1078	GO:0001764	neuron migration	160	50	37.8	0.01629	0.0933424
1079	GO:0048754	branching morphogenesis of an epithelial tube	160	50	37.8	0.01629	0.0933424
1080	GO:0015914	phospholipid transport	67	24	15.83	0.01639	0.0938244
1081	GO:0042398	cellular modified amino acid biosynthetic process	37	15	8.74	0.01644	0.0938244
1082	GO:0045851	pH reduction	37	15	8.74	0.01644	0.0938244
1083	GO:0055023	positive regulation of cardiac muscle tissue growth	37	15	8.74	0.01644	0.0938244
1084	GO:0051169	nuclear transport	284	83	67.09	0.01645	0.0938244
1085	GO:0001934	positive regulation of protein phosphorylation	913	243	215.68	0.01649	0.0939658
1086	GO:1902806	regulation of cell cycle G1/S phase transition	120	39	28.35	0.01654	0.0940773
1087	GO:1903322	positive regulation of protein modification by small protein conjugation or removal	120	39	28.35	0.01654	0.0940773
1088	GO:0016525	negative regulation of angiogenesis	95	32	22.44	0.01662	0.0944455
1089	GO:0055072	iron ion homeostasis	74	26	17.48	0.01671	0.0948697
1090	GO:0014015	positive regulation of gliogenesis	88	30	20.79	0.01679	0.095062
1091	GO:0014909	smooth muscle cell migration	88	30	20.79	0.01679	0.095062
1092	GO:0060993	kidney morphogenesis	88	30	20.79	0.01679	0.095062
1093	GO:0046660	female sex differentiation	164	51	38.74	0.0169	0.0955973
1094	GO:2001233	regulation of apoptotic signaling pathway	396	112	93.55	0.01707	0.0964707
1095	GO:0006909	phagocytosis	179	55	42.29	0.01727	0.0974468
1096	GO:0006023	aminoglycan biosynthetic process	47	18	11.1	0.01729	0.0974468
1097	GO:1901799	negative regulation of proteasomal protein catabolic process	47	18	11.1	0.01729	0.0974468
1098	GO:0044331	cell-cell adhesion mediated by cadherin	34	14	8.03	0.01738	0.0975096
1099	GO:0045022	early endosome to late endosome transport	34	14	8.03	0.01738	0.0975096
1100	GO:0046640	regulation of alpha-beta T cell proliferation	34	14	8.03	0.01738	0.0975096
1101	GO:0051452	intracellular pH reduction	34	14	8.03	0.01738	0.0975096
1102	GO:1901068	guanosine-containing compound metabolic process	34	14	8.03	0.01738	0.0975096
1103	GO:0034754	cellular hormone metabolic process	106	35	25.04	0.01745	0.097781
1104	GO:0032869	cellular response to insulin stimulus	224	67	52.92	0.01746	0.097781
1105	GO:0051129	negative regulation of cellular component organization	691	187	163.24	0.01756	0.098196
1106	GO:0045807	positive regulation of endocytosis	157	49	37.09	0.01767	0.098196
1107	GO:0010631	epithelial cell migration	262	77	61.89	0.01773	0.098196
1108	GO:0051453	regulation of intracellular pH	64	23	15.12	0.01781	0.098196
1109	GO:0003161	cardiac conduction system development	13	7	3.07	0.01782	0.098196
1110	GO:0003414	chondrocyte morphogenesis involved in endochondral bone morphogenesis	13	7	3.07	0.01782	0.098196
1111	GO:0003429	growth plate cartilage chondrocyte morphogenesis	13	7	3.07	0.01782	0.098196
1112	GO:0032785	negative regulation of DNA-templated transcription, elongation	13	7	3.07	0.01782	0.098196
1113	GO:0033169	histone H3-K9 demethylation	13	7	3.07	0.01782	0.098196
1114	GO:0034214	protein hexamerization	13	7	3.07	0.01782	0.098196
1115	GO:0034497	protein localization to phagophore assembly site	13	7	3.07	0.01782	0.098196
1116	GO:0042983	amyloid precursor protein biosynthetic process	13	7	3.07	0.01782	0.098196
1117	GO:0042984	regulation of amyloid precursor protein biosynthetic process	13	7	3.07	0.01782	0.098196
1118	GO:0072074	kidney mesenchyme development	13	7	3.07	0.01782	0.098196
1119	GO:0090171	chondrocyte morphogenesis	13	7	3.07	0.01782	0.098196
1120	GO:1902931	negative regulation of alcohol biosynthetic process	13	7	3.07	0.01782	0.098196
1121	GO:1902950	regulation of dendritic spine maintenance	13	7	3.07	0.01782	0.098196
1122	GO:1902992	negative regulation of amyloid precursor protein catabolic process	13	7	3.07	0.01782	0.098196
1123	GO:0000079	regulation of cyclin-dependent protein serine/threonine kinase activity	71	25	16.77	0.01819	0.100112
1124	GO:0044255	cellular lipid metabolic process	863	230	203.87	0.0182	0.100112
1125	GO:0006213	pyrimidine nucleoside metabolic process	31	13	7.32	0.01827	0.10025
1126	GO:0051150	regulation of smooth muscle cell differentiation	31	13	7.32	0.01827	0.10025
1127	GO:0031058	positive regulation of histone modification	85	29	20.08	0.01829	0.10025
1128	GO:0046916	cellular transition metal ion homeostasis	85	29	20.08	0.01829	0.10025
1129	GO:0061136	regulation of proteasomal protein catabolic process	161	50	38.03	0.01833	0.100291
1130	GO:0034502	protein localization to chromosome	78	27	18.43	0.01833	0.100291
1131	GO:0009101	glycoprotein biosynthetic process	270	79	63.78	0.01836	0.100367
1132	GO:0045088	regulation of innate immune response	251	74	59.29	0.01838	0.100387
1133	GO:0031214	biomineral tissue development	150	47	35.43	0.01846	0.100735
1134	GO:0007156	homophilic cell adhesion via plasma membrane adhesion molecules	110	36	25.99	0.01853	0.100939
1135	GO:0071901	negative regulation of protein serine/threonine kinase activity	110	36	25.99	0.01853	0.100939
1136	GO:0046148	pigment biosynthetic process	44	17	10.39	0.01859	0.101177
1137	GO:0035303	regulation of dephosphorylation	176	54	41.58	0.0187	0.101686
1138	GO:0032269	negative regulation of cellular protein metabolic process	972	257	229.62	0.01889	0.102629
1139	GO:0071695	anatomical structure maturation	165	51	38.98	0.01898	0.10274
1140	GO:0032092	positive regulation of protein binding	103	34	24.33	0.01901	0.10274
1141	GO:0048814	regulation of dendrite morphogenesis	103	34	24.33	0.01901	0.10274
1142	GO:0051271	negative regulation of cellular component movement	301	87	71.11	0.01905	0.10274
1143	GO:0016242	negative regulation of macroautophagy	28	12	6.61	0.01906	0.10274
1144	GO:0032365	intracellular lipid transport	28	12	6.61	0.01906	0.10274
1145	GO:0048843	negative regulation of axon extension involved in axon guidance	28	12	6.61	0.01906	0.10274
1146	GO:0061437	renal system vasculature development	28	12	6.61	0.01906	0.10274
1147	GO:0061440	kidney vasculature development	28	12	6.61	0.01906	0.10274
1148	GO:0032922	circadian regulation of gene expression	61	22	14.41	0.01934	0.103938
1149	GO:0010875	positive regulation of cholesterol efflux	16	8	3.78	0.0194	0.103938
1150	GO:0034472	snRNA 3'-end processing	16	8	3.78	0.0194	0.103938
1151	GO:0045653	negative regulation of megakaryocyte differentiation	16	8	3.78	0.0194	0.103938
1152	GO:0070935	3'-UTR-mediated mRNA stabilization	16	8	3.78	0.0194	0.103938
1153	GO:1990182	exosomal secretion	16	8	3.78	0.0194	0.103938
1154	GO:2000136	regulation of cell proliferation involved in heart morphogenesis	16	8	3.78	0.0194	0.103938
1155	GO:0043487	regulation of RNA stability	96	32	22.68	0.01942	0.103955
1156	GO:0044772	mitotic cell cycle phase transition	332	95	78.43	0.01945	0.104026
1157	GO:0010562	positive regulation of phosphorus metabolic process	1029	271	243.08	0.01952	0.10422
1158	GO:0045937	positive regulation of phosphate metabolic process	1029	271	243.08	0.01952	0.10422
1159	GO:0022402	cell cycle process	1025	270	242.14	0.01954	0.104237
1160	GO:0001779	natural killer cell differentiation	25	11	5.91	0.0197	0.104327
1161	GO:0003413	chondrocyte differentiation involved in endochondral bone morphogenesis	25	11	5.91	0.0197	0.104327
1162	GO:0043094	cellular metabolic compound salvage	25	11	5.91	0.0197	0.104327
1163	GO:0045992	negative regulation of embryonic development	25	11	5.91	0.0197	0.104327
1164	GO:0060571	morphogenesis of an epithelial fold	25	11	5.91	0.0197	0.104327
1165	GO:0070198	protein localization to chromosome, telomeric region	25	11	5.91	0.0197	0.104327
1166	GO:0050821	protein stabilization	158	49	37.32	0.01988	0.104327
1167	GO:0016072	rRNA metabolic process	199	60	47.01	0.01993	0.104327
1168	GO:0014910	regulation of smooth muscle cell migration	82	28	19.37	0.01994	0.104327
1169	GO:0031952	regulation of protein autophosphorylation	41	16	9.69	0.01995	0.104327
1170	GO:0032371	regulation of sterol transport	41	16	9.69	0.01995	0.104327
1171	GO:0032374	regulation of cholesterol transport	41	16	9.69	0.01995	0.104327
1172	GO:0043631	RNA polyadenylation	41	16	9.69	0.01995	0.104327
1173	GO:0070534	protein K63-linked ubiquitination	41	16	9.69	0.01995	0.104327
1174	GO:0090630	activation of GTPase activity	75	26	17.72	0.01997	0.104327
1175	GO:1904029	regulation of cyclin-dependent protein kinase activity	75	26	17.72	0.01997	0.104327
1176	GO:0003433	chondrocyte development involved in endochondral bone morphogenesis	19	9	4.49	0.02005	0.104327
1177	GO:0006534	cysteine metabolic process	19	9	4.49	0.02005	0.104327
1178	GO:0009147	pyrimidine nucleoside triphosphate metabolic process	19	9	4.49	0.02005	0.104327
1179	GO:0046599	regulation of centriole replication	19	9	4.49	0.02005	0.104327
1180	GO:2000637	positive regulation of gene silencing by miRNA	19	9	4.49	0.02005	0.104327
1181	GO:0030900	forebrain development	445	124	105.12	0.02007	0.104327
1182	GO:0002719	negative regulation of cytokine production involved in immune response	22	10	5.2	0.02008	0.104327
1183	GO:0010866	regulation of triglyceride biosynthetic process	22	10	5.2	0.02008	0.104327
1184	GO:0016082	synaptic vesicle priming	22	10	5.2	0.02008	0.104327
1185	GO:0032897	negative regulation of viral transcription	22	10	5.2	0.02008	0.104327
1186	GO:0060536	cartilage morphogenesis	22	10	5.2	0.02008	0.104327
1187	GO:0070199	establishment of protein localization to chromosome	22	10	5.2	0.02008	0.104327
1188	GO:0071287	cellular response to manganese ion	22	10	5.2	0.02008	0.104327
1189	GO:0085029	extracellular matrix assembly	22	10	5.2	0.02008	0.104327
1190	GO:1904030	negative regulation of cyclin-dependent protein kinase activity	22	10	5.2	0.02008	0.104327
1191	GO:0048678	response to axon injury	107	35	25.28	0.02018	0.10467
1192	GO:2000045	regulation of G1/S transition of mitotic cell cycle	107	35	25.28	0.02018	0.10467
1193	GO:0018105	peptidyl-serine phosphorylation	275	80	64.96	0.02037	0.105567
1194	GO:0019218	regulation of steroid metabolic process	100	33	23.62	0.02071	0.10715
1195	GO:0032963	collagen metabolic process	100	33	23.62	0.02071	0.10715
1196	GO:0071375	cellular response to peptide hormone stimulus	329	94	77.72	0.0208	0.107525
1197	GO:0031647	regulation of protein stability	260	76	61.42	0.02085	0.107694
1198	GO:0045785	positive regulation of cell adhesion	391	110	92.37	0.02087	0.107707
1199	GO:0051260	protein homooligomerization	360	102	85.04	0.02093	0.107927
1200	GO:0030512	negative regulation of transforming growth factor beta receptor signaling pathway	58	21	13.7	0.02101	0.108249
1201	GO:0035282	segmentation	93	31	21.97	0.02117	0.108956
1202	GO:0090132	epithelium migration	264	77	62.37	0.0212	0.108956
1203	GO:0043393	regulation of protein binding	226	67	53.39	0.0212	0.108956
1204	GO:0010906	regulation of glucose metabolic process	111	36	26.22	0.02134	0.109505
1205	GO:0010464	regulation of mesenchymal cell proliferation	38	15	8.98	0.02136	0.109505
1206	GO:0050435	amyloid-beta metabolic process	38	15	8.98	0.02136	0.109505
1207	GO:0030324	lung development	211	63	49.85	0.02142	0.109721
1208	GO:0051098	regulation of binding	372	105	87.88	0.02152	0.110023
1209	GO:0031345	negative regulation of cell projection organization	196	59	46.3	0.02153	0.110023
1210	GO:0031060	regulation of histone methylation	65	23	15.36	0.02155	0.110023
1211	GO:1903051	negative regulation of proteolysis involved in cellular protein catabolic process	65	23	15.36	0.02155	0.110023
1212	GO:0006749	glutathione metabolic process	48	18	11.34	0.0217	0.110304
1213	GO:0045668	negative regulation of osteoblast differentiation	48	18	11.34	0.0217	0.110304
1214	GO:0060612	adipose tissue development	48	18	11.34	0.0217	0.110304
1215	GO:1904591	positive regulation of protein import	48	18	11.34	0.0217	0.110304
1216	GO:0042490	mechanoreceptor differentiation	79	27	18.66	0.02173	0.110304
1217	GO:0043473	pigmentation	79	27	18.66	0.02173	0.110304
1218	GO:0060411	cardiac septum morphogenesis	79	27	18.66	0.02173	0.110304
1219	GO:0060113	inner ear receptor cell differentiation	72	25	17.01	0.02176	0.110366
1220	GO:0048675	axon extension	133	42	31.42	0.02181	0.110529
1221	GO:0009746	response to hexose	272	79	64.26	0.02187	0.110742
1222	GO:0010038	response to metal ion	462	128	109.14	0.02196	0.111107
1223	GO:0051216	cartilage development	189	57	44.65	0.02268	0.11462
1224	GO:0042157	lipoprotein metabolic process	126	40	29.77	0.02271	0.11462
1225	GO:0061025	membrane fusion	126	40	29.77	0.02271	0.11462
1226	GO:0044091	membrane biogenesis	35	14	8.27	0.0228	0.1148
1227	GO:0046839	phospholipid dephosphorylation	35	14	8.27	0.0228	0.1148
1228	GO:0035082	axoneme assembly	55	20	12.99	0.02282	0.1148
1229	GO:0043550	regulation of lipid kinase activity	55	20	12.99	0.02282	0.1148
1230	GO:0070663	regulation of leukocyte proliferation	223	66	52.68	0.02284	0.114807
1231	GO:0000041	transition metal ion transport	90	30	21.26	0.02309	0.115876
1232	GO:0032870	cellular response to hormone stimulus	712	191	168.2	0.02309	0.115876
1233	GO:0072657	protein localization to membrane	510	140	120.48	0.0232	0.116333
1234	GO:0031623	receptor internalization	108	35	25.51	0.02325	0.116445
1235	GO:0051259	protein complex oligomerization	589	160	139.14	0.02326	0.116445
1236	GO:0048512	circadian behavior	62	22	14.65	0.02346	0.117262
1237	GO:0010827	regulation of glucose transmembrane transport	83	28	19.61	0.02347	0.117262
1238	GO:0090130	tissue migration	269	78	63.55	0.02348	0.117262
1239	GO:0001841	neural tube formation	119	38	28.11	0.0236	0.117671
1240	GO:0048706	embryonic skeletal system development	119	38	28.11	0.0236	0.117671
1241	GO:0001101	response to acid chemical	530	145	125.2	0.02363	0.117695
1242	GO:0098659	inorganic cation import across plasma membrane	76	26	17.95	0.0237	0.117695
1243	GO:0099587	inorganic ion import across plasma membrane	76	26	17.95	0.0237	0.117695
1244	GO:1901863	positive regulation of muscle tissue development	76	26	17.95	0.0237	0.117695
1245	GO:1903363	negative regulation of cellular protein catabolic process	76	26	17.95	0.0237	0.117695
1246	GO:0006352	DNA-templated transcription, initiation	101	33	23.86	0.02397	0.11894
1247	GO:0048871	multicellular organismal homeostasis	440	122	103.94	0.02424	0.119994
1248	GO:0035909	aorta morphogenesis	32	13	7.56	0.02426	0.119994
1249	GO:0043628	ncRNA 3'-end processing	32	13	7.56	0.02426	0.119994
1250	GO:0045652	regulation of megakaryocyte differentiation	32	13	7.56	0.02426	0.119994
1251	GO:0048732	gland development	566	154	133.71	0.02428	0.119997
1252	GO:0051090	regulation of DNA-binding transcription factor activity	366	103	86.46	0.02447	0.120839
1253	GO:0001657	ureteric bud development	94	31	22.21	0.02462	0.121483
1254	GO:0034248	regulation of cellular amide metabolic process	339	96	80.08	0.02477	0.122126
1255	GO:0003341	cilium movement	52	19	12.28	0.02479	0.122127
1256	GO:0022408	negative regulation of cell-cell adhesion	160	49	37.8	0.02496	0.122867
1257	GO:1903050	regulation of proteolysis involved in cellular protein catabolic process	190	57	44.88	0.02513	0.123605
1258	GO:0010595	positive regulation of endothelial cell migration	87	29	20.55	0.02518	0.123753
1259	GO:0032330	regulation of chondrocyte differentiation	42	16	9.92	0.02533	0.124292
1260	GO:0042269	regulation of natural killer cell mediated cytotoxicity	42	16	9.92	0.02533	0.124292
1261	GO:0006893	Golgi to plasma membrane transport	59	21	13.94	0.02555	0.124968
1262	GO:0043647	inositol phosphate metabolic process	59	21	13.94	0.02555	0.124968
1263	GO:0045739	positive regulation of DNA repair	59	21	13.94	0.02555	0.124968
1264	GO:0048705	skeletal system morphogenesis	228	67	53.86	0.02556	0.124968
1265	GO:1901615	organic hydroxy compound metabolic process	433	120	102.29	0.02561	0.124968
1266	GO:1990089	response to nerve growth factor	80	27	18.9	0.02561	0.124968
1267	GO:0032101	regulation of response to external stimulus	718	192	169.62	0.02562	0.124968
1268	GO:0032946	positive regulation of mononuclear cell proliferation	138	43	32.6	0.02566	0.124968
1269	GO:0006623	protein targeting to vacuole	29	12	6.85	0.02569	0.124968
1270	GO:0048011	neurotrophin TRK receptor signaling pathway	29	12	6.85	0.02569	0.124968
1271	GO:1903393	positive regulation of adherens junction organization	29	12	6.85	0.02569	0.124968
1272	GO:0001570	vasculogenesis	73	25	17.25	0.02586	0.125498
1273	GO:0031102	neuron projection regeneration	73	25	17.25	0.02586	0.125498
1274	GO:0032606	type I interferon production	73	25	17.25	0.02586	0.125498
1275	GO:1901617	organic hydroxy compound biosynthetic process	213	63	50.32	0.026	0.12591
1276	GO:0042327	positive regulation of phosphorylation	959	252	226.55	0.02607	0.12591
1277	GO:0007039	protein catabolic process in the vacuole	11	6	2.6	0.02623	0.12591
1278	GO:0009301	snRNA transcription	11	6	2.6	0.02623	0.12591
1279	GO:0033127	regulation of histone phosphorylation	11	6	2.6	0.02623	0.12591
1280	GO:0035627	ceramide transport	11	6	2.6	0.02623	0.12591
1281	GO:0046439	L-cysteine metabolic process	11	6	2.6	0.02623	0.12591
1282	GO:0048671	negative regulation of collateral sprouting	11	6	2.6	0.02623	0.12591
1283	GO:0071027	nuclear RNA surveillance	11	6	2.6	0.02623	0.12591
1284	GO:0071028	nuclear mRNA surveillance	11	6	2.6	0.02623	0.12591
1285	GO:0090435	protein localization to nuclear envelope	11	6	2.6	0.02623	0.12591
1286	GO:0099545	trans-synaptic signaling by trans-synaptic complex	11	6	2.6	0.02623	0.12591
1287	GO:0150065	regulation of deacetylase activity	11	6	2.6	0.02623	0.12591
1288	GO:1902285	semaphorin-plexin signaling pathway involved in neuron projection guidance	11	6	2.6	0.02623	0.12591
1289	GO:0098727	maintenance of cell number	142	44	33.55	0.0266	0.127489
1290	GO:0006082	organic acid metabolic process	883	233	208.59	0.0266	0.127489
1291	GO:0007050	cell cycle arrest	131	41	30.95	0.02683	0.128206
1292	GO:0017015	regulation of transforming growth factor beta receptor signaling pathway	91	30	21.5	0.02686	0.128206
1293	GO:0055025	positive regulation of cardiac muscle tissue development	49	18	11.58	0.02692	0.128206
1294	GO:0061005	cell differentiation involved in kidney development	49	18	11.58	0.02692	0.128206
1295	GO:0000184	nuclear-transcribed mRNA catabolic process, nonsense-mediated decay	26	11	6.14	0.02702	0.128206
1296	GO:0006730	one-carbon metabolic process	26	11	6.14	0.02702	0.128206
1297	GO:0021952	central nervous system projection neuron axonogenesis	26	11	6.14	0.02702	0.128206
1298	GO:0031297	replication fork processing	26	11	6.14	0.02702	0.128206
1299	GO:0061082	myeloid leukocyte cytokine production	26	11	6.14	0.02702	0.128206
1300	GO:0070979	protein K11-linked ubiquitination	26	11	6.14	0.02702	0.128206
1301	GO:0072012	glomerulus vasculature development	26	11	6.14	0.02702	0.128206
1302	GO:0098884	postsynaptic neurotransmitter receptor internalization	26	11	6.14	0.02702	0.128206
1303	GO:0140239	postsynaptic endocytosis	26	11	6.14	0.02702	0.128206
1304	GO:0009749	response to glucose	263	76	62.13	0.02704	0.128206
1305	GO:0050731	positive regulation of peptidyl-tyrosine phosphorylation	187	56	44.18	0.02714	0.128483
1306	GO:1901605	alpha-amino acid metabolic process	187	56	44.18	0.02714	0.128483
1307	GO:0040013	negative regulation of locomotion	317	90	74.89	0.02719	0.128621
1308	GO:0051249	regulation of lymphocyte activation	387	108	91.42	0.02726	0.128854
1309	GO:0006378	mRNA polyadenylation	39	15	9.21	0.02731	0.128893
1310	GO:0051898	negative regulation of protein kinase B signaling	39	15	9.21	0.02731	0.128893
1311	GO:0045833	negative regulation of lipid metabolic process	84	28	19.84	0.02748	0.129596
1312	GO:0009612	response to mechanical stimulus	294	84	69.45	0.02756	0.129755
1313	GO:0050868	negative regulation of T cell activation	102	33	24.1	0.02761	0.129755
1314	GO:0048880	sensory system development	399	111	94.26	0.02779	0.129755
1315	GO:0097435	supramolecular fiber organization	616	166	145.52	0.02782	0.129755
1316	GO:0000726	non-recombinational repair	56	20	13.23	0.02782	0.129755
1317	GO:0060393	regulation of pathway-restricted SMAD protein phosphorylation	56	20	13.23	0.02782	0.129755
1318	GO:0090183	regulation of kidney development	56	20	13.23	0.02782	0.129755
1319	GO:1902017	regulation of cilium assembly	56	20	13.23	0.02782	0.129755
1320	GO:1903510	mucopolysaccharide metabolic process	56	20	13.23	0.02782	0.129755
1321	GO:0035051	cardiocyte differentiation	161	49	38.03	0.02787	0.129755
1322	GO:0050773	regulation of dendrite development	176	53	41.58	0.02793	0.129755
1323	GO:0046323	glucose import	77	26	18.19	0.02796	0.129755
1324	GO:0007517	muscle organ development	364	102	85.99	0.02802	0.129755
1325	GO:0006144	purine nucleobase metabolic process	23	10	5.43	0.02816	0.129755
1326	GO:0006335	DNA replication-dependent nucleosome assembly	23	10	5.43	0.02816	0.129755
1327	GO:0008340	determination of adult lifespan	23	10	5.43	0.02816	0.129755
1328	GO:0010669	epithelial structure maintenance	23	10	5.43	0.02816	0.129755
1329	GO:0032042	mitochondrial DNA metabolic process	23	10	5.43	0.02816	0.129755
1330	GO:0033081	regulation of T cell differentiation in thymus	23	10	5.43	0.02816	0.129755
1331	GO:0034723	DNA replication-dependent nucleosome organization	23	10	5.43	0.02816	0.129755
1332	GO:0043586	tongue development	23	10	5.43	0.02816	0.129755
1333	GO:0046856	phosphatidylinositol dephosphorylation	23	10	5.43	0.02816	0.129755
1334	GO:0048799	animal organ maturation	23	10	5.43	0.02816	0.129755
1335	GO:0097062	dendritic spine maintenance	23	10	5.43	0.02816	0.129755
1336	GO:0002562	somatic diversification of immune receptors via germline recombination within a single locus	63	22	14.88	0.02821	0.129755
1337	GO:0010633	negative regulation of epithelial cell migration	63	22	14.88	0.02821	0.129755
1338	GO:0016444	somatic cell DNA recombination	63	22	14.88	0.02821	0.129755
1339	GO:1904888	cranial skeletal system development	63	22	14.88	0.02821	0.129755
1340	GO:0061180	mammary gland epithelium development	70	24	16.54	0.02822	0.129755
1341	GO:0071300	cellular response to retinoic acid	70	24	16.54	0.02822	0.129755
1342	GO:2000573	positive regulation of DNA biosynthetic process	70	24	16.54	0.02822	0.129755
1343	GO:0042692	muscle cell differentiation	372	104	87.88	0.02843	0.129755
1344	GO:0002739	regulation of cytokine secretion involved in immune response	14	7	3.31	0.02848	0.129755
1345	GO:0003214	cardiac left ventricle morphogenesis	14	7	3.31	0.02848	0.129755
1346	GO:0003422	growth plate cartilage morphogenesis	14	7	3.31	0.02848	0.129755
1347	GO:0009129	pyrimidine nucleoside monophosphate metabolic process	14	7	3.31	0.02848	0.129755
1348	GO:0010642	negative regulation of platelet-derived growth factor receptor signaling pathway	14	7	3.31	0.02848	0.129755
1349	GO:0010804	negative regulation of tumor necrosis factor-mediated signaling pathway	14	7	3.31	0.02848	0.129755
1350	GO:0033151	V(D)J recombination	14	7	3.31	0.02848	0.129755
1351	GO:0043201	response to leucine	14	7	3.31	0.02848	0.129755
1352	GO:0043518	negative regulation of DNA damage response, signal transduction by p53 class mediator	14	7	3.31	0.02848	0.129755
1353	GO:0051044	positive regulation of membrane protein ectodomain proteolysis	14	7	3.31	0.02848	0.129755
1354	GO:0051895	negative regulation of focal adhesion assembly	14	7	3.31	0.02848	0.129755
1355	GO:0060572	morphogenesis of an epithelial bud	14	7	3.31	0.02848	0.129755
1356	GO:0060831	smoothened signaling pathway involved in dorsal/ventral neural tube patterning	14	7	3.31	0.02848	0.129755
1357	GO:0072163	mesonephric epithelium development	95	31	22.44	0.0285	0.129755
1358	GO:0072164	mesonephric tubule development	95	31	22.44	0.0285	0.129755
1359	GO:0010977	negative regulation of neuron projection development	165	50	38.98	0.02866	0.130387
1360	GO:0008643	carbohydrate transport	139	43	32.84	0.02888	0.131269
1361	GO:0009218	pyrimidine ribonucleotide metabolic process	20	9	4.72	0.02896	0.131269
1362	GO:0070734	histone H3-K27 methylation	20	9	4.72	0.02896	0.131269
1363	GO:0070977	bone maturation	20	9	4.72	0.02896	0.131269
1364	GO:0090030	regulation of steroid hormone biosynthetic process	20	9	4.72	0.02896	0.131269
1365	GO:0043406	positive regulation of MAP kinase activity	218	64	51.5	0.02909	0.131338
1366	GO:0072331	signal transduction by p53 class mediator	128	40	30.24	0.02917	0.131338
1367	GO:0002043	blood vessel endothelial cell proliferation involved in sprouting angiogenesis	17	8	4.02	0.02919	0.131338
1368	GO:0042573	retinoic acid metabolic process	17	8	4.02	0.02919	0.131338
1369	GO:0061323	cell proliferation involved in heart morphogenesis	17	8	4.02	0.02919	0.131338
1370	GO:0061548	ganglion development	17	8	4.02	0.02919	0.131338
1371	GO:0071397	cellular response to cholesterol	17	8	4.02	0.02919	0.131338
1372	GO:0097734	extracellular exosome biogenesis	17	8	4.02	0.02919	0.131338
1373	GO:0009268	response to pH	46	17	10.87	0.02923	0.131338
1374	GO:0032608	interferon-beta production	46	17	10.87	0.02923	0.131338
1375	GO:0045599	negative regulation of fat cell differentiation	46	17	10.87	0.02923	0.131338
1376	GO:1903018	regulation of glycoprotein metabolic process	46	17	10.87	0.02923	0.131338
1377	GO:0043436	oxoacid metabolic process	865	228	204.34	0.02928	0.131411
1378	GO:0090174	organelle membrane fusion	88	29	20.79	0.02931	0.131411
1379	GO:0097061	dendritic spine organization	88	29	20.79	0.02931	0.131411
1380	GO:0019432	triglyceride biosynthetic process	36	14	8.5	0.0294	0.131528
1381	GO:0045005	DNA-dependent DNA replication maintenance of fidelity	36	14	8.5	0.0294	0.131528
1382	GO:0098927	vesicle-mediated transport between endosomal compartments	36	14	8.5	0.0294	0.131528
1383	GO:0046890	regulation of lipid biosynthetic process	169	51	39.92	0.02944	0.131612
1384	GO:0014706	striated muscle tissue development	396	110	93.55	0.02955	0.132008
1385	GO:0048708	astrocyte differentiation	81	27	19.13	0.03	0.133922
1386	GO:0030307	positive regulation of cell growth	173	52	40.87	0.0302	0.134717
1387	GO:0060443	mammary gland morphogenesis	53	19	12.52	0.03031	0.13511
1388	GO:0018210	peptidyl-threonine modification	121	38	28.58	0.03049	0.135815
1389	GO:1903845	negative regulation of cellular response to transforming growth factor beta stimulus	60	21	14.17	0.03079	0.137052
1390	GO:0032147	activation of protein kinase activity	257	74	60.71	0.03112	0.138422
1391	GO:0034249	negative regulation of cellular amide metabolic process	136	42	32.13	0.03135	0.139244
1392	GO:0050671	positive regulation of lymphocyte proliferation	136	42	32.13	0.03135	0.139244
1393	GO:0003401	axis elongation	33	13	7.8	0.03159	0.139908
1394	GO:0034381	plasma lipoprotein particle clearance	33	13	7.8	0.03159	0.139908
1395	GO:0048841	regulation of axon extension involved in axon guidance	33	13	7.8	0.03159	0.139908
1396	GO:0150063	visual system development	397	110	93.78	0.03159	0.139908
1397	GO:0002715	regulation of natural killer cell mediated immunity	43	16	10.16	0.03172	0.140183
1398	GO:0009069	serine family amino acid metabolic process	43	16	10.16	0.03172	0.140183
1399	GO:0098868	bone growth	43	16	10.16	0.03172	0.140183
1400	GO:1901988	negative regulation of cell cycle phase transition	151	46	35.67	0.03177	0.140268
1401	GO:0021782	glial cell development	114	36	26.93	0.03183	0.140268
1402	GO:0042698	ovulation cycle	114	36	26.93	0.03183	0.140268
1403	GO:1904659	glucose transmembrane transport	114	36	26.93	0.03183	0.140268
1404	GO:0031098	stress-activated protein kinase signaling cascade	265	76	62.6	0.03192	0.140564
1405	GO:0021954	central nervous system neuron development	85	28	20.08	0.032	0.140816
1406	GO:0001659	temperature homeostasis	170	51	40.16	0.03266	0.143414
1407	GO:0001890	placenta development	170	51	40.16	0.03266	0.143414
1408	GO:0043902	positive regulation of multi-organism process	170	51	40.16	0.03266	0.143414
1409	GO:0005976	polysaccharide metabolic process	96	31	22.68	0.03283	0.144059
1410	GO:0032868	response to insulin	304	86	71.81	0.03286	0.144088
1411	GO:0016571	histone methylation	129	40	30.47	0.03289	0.144117
1412	GO:0002704	negative regulation of leukocyte mediated immunity	50	18	11.81	0.03303	0.144628
1413	GO:0030278	regulation of ossification	208	61	49.14	0.03313	0.144963
1414	GO:0048709	oligodendrocyte differentiation	118	37	27.88	0.03317	0.144977
1415	GO:0072009	nephron epithelium development	107	34	25.28	0.03318	0.144977
1416	GO:0002218	activation of innate immune response	144	44	34.02	0.03343	0.145863
1417	GO:0070665	positive regulation of leukocyte proliferation	144	44	34.02	0.03343	0.145863
1418	GO:0001654	eye development	394	109	93.08	0.03357	0.146371
1419	GO:0002066	columnar/cuboidal epithelial cell development	64	22	15.12	0.03367	0.146412
1420	GO:0007622	rhythmic behavior	64	22	15.12	0.03367	0.146412
1421	GO:0001539	cilium or flagellum-dependent cell motility	30	12	7.09	0.03384	0.146412
1422	GO:0008206	bile acid metabolic process	30	12	7.09	0.03384	0.146412
1423	GO:0019076	viral release from host cell	30	12	7.09	0.03384	0.146412
1424	GO:0035890	exit from host	30	12	7.09	0.03384	0.146412
1425	GO:0035891	exit from host cell	30	12	7.09	0.03384	0.146412
1426	GO:0046466	membrane lipid catabolic process	30	12	7.09	0.03384	0.146412
1427	GO:0052126	movement in host environment	30	12	7.09	0.03384	0.146412
1428	GO:0052192	movement in environment of other organism involved in symbiotic interaction	30	12	7.09	0.03384	0.146412
1429	GO:0060285	cilium-dependent cell motility	30	12	7.09	0.03384	0.146412
1430	GO:0051403	stress-activated MAPK cascade	235	68	55.51	0.03392	0.146656
1431	GO:0022407	regulation of cell-cell adhesion	359	100	84.81	0.03409	0.147288
1432	GO:0035774	positive regulation of insulin secretion involved in cellular response to glucose stimulus	40	15	9.45	0.03441	0.148359
1433	GO:0045910	negative regulation of DNA recombination	40	15	9.45	0.03441	0.148359
1434	GO:0071526	semaphorin-plexin signaling pathway	40	15	9.45	0.03441	0.148359
1435	GO:0045619	regulation of lymphocyte differentiation	163	49	38.51	0.03446	0.148471
1436	GO:0032526	response to retinoic acid	137	42	32.36	0.03517	0.151425
1437	GO:0071214	cellular response to abiotic stimulus	344	96	81.26	0.03559	0.15302
1438	GO:0104004	cellular response to environmental stimulus	344	96	81.26	0.03559	0.15302
1439	GO:0007249	I-kappaB kinase/NF-kappaB signaling	186	55	43.94	0.03568	0.153263
1440	GO:0045844	positive regulation of striated muscle tissue development	75	25	17.72	0.03581	0.153263
1441	GO:0048636	positive regulation of muscle organ development	75	25	17.72	0.03581	0.153263
1442	GO:0051881	regulation of mitochondrial membrane potential	75	25	17.72	0.03581	0.153263
1443	GO:0072080	nephron tubule development	93	30	21.97	0.03582	0.153263
1444	GO:1903844	regulation of cellular response to transforming growth factor beta stimulus	93	30	21.97	0.03582	0.153263
1445	GO:0043010	camera-type eye development	348	97	82.21	0.03582	0.153263
1446	GO:0010665	regulation of cardiac muscle cell apoptotic process	47	17	11.1	0.03599	0.15361
1447	GO:0060412	ventricular septum morphogenesis	47	17	11.1	0.03599	0.15361
1448	GO:0008645	hexose transmembrane transport	115	36	27.17	0.03609	0.15361
1449	GO:0010614	negative regulation of cardiac muscle hypertrophy	27	11	6.38	0.0361	0.15361
1450	GO:0036297	interstrand cross-link repair	27	11	6.38	0.0361	0.15361
1451	GO:0086005	ventricular cardiac muscle cell action potential	27	11	6.38	0.0361	0.15361
1452	GO:1901658	glycosyl compound catabolic process	27	11	6.38	0.0361	0.15361
1453	GO:1902991	regulation of amyloid precursor protein catabolic process	27	11	6.38	0.0361	0.15361
1454	GO:0045669	positive regulation of osteoblast differentiation	61	21	14.41	0.03679	0.156331
1455	GO:1902807	negative regulation of cell cycle G1/S phase transition	61	21	14.41	0.03679	0.156331
1456	GO:0032944	regulation of mononuclear cell proliferation	213	62	50.32	0.03688	0.156606
1457	GO:0001656	metanephros development	86	28	20.32	0.03705	0.157197
1458	GO:0072593	reactive oxygen species metabolic process	263	75	62.13	0.03707	0.157197
1459	GO:0006903	vesicle targeting	37	14	8.74	0.0373	0.157309
1460	GO:0034694	response to prostaglandin	37	14	8.74	0.0373	0.157309
1461	GO:0046460	neutral lipid biosynthetic process	37	14	8.74	0.0373	0.157309
1462	GO:0046463	acylglycerol biosynthetic process	37	14	8.74	0.0373	0.157309
1463	GO:0071295	cellular response to vitamin	37	14	8.74	0.0373	0.157309
1464	GO:0072666	establishment of protein localization to vacuole	37	14	8.74	0.0373	0.157309
1465	GO:1902692	regulation of neuroblast proliferation	37	14	8.74	0.0373	0.157309
1466	GO:2001038	regulation of cellular response to drug	37	14	8.74	0.0373	0.157309
1467	GO:0034440	lipid oxidation	97	31	22.91	0.03764	0.158635
1468	GO:0002520	immune system development	907	237	214.26	0.03769	0.158737
1469	GO:0007626	locomotory behavior	221	64	52.21	0.03803	0.16006
1470	GO:0032024	positive regulation of insulin secretion	79	26	18.66	0.03818	0.160215
1471	GO:0009314	response to radiation	467	127	110.32	0.03828	0.160215
1472	GO:0007263	nitric oxide mediated signal transduction	24	10	5.67	0.0383	0.160215
1473	GO:0009394	2'-deoxyribonucleotide metabolic process	24	10	5.67	0.0383	0.160215
1474	GO:0019692	deoxyribose phosphate metabolic process	24	10	5.67	0.0383	0.160215
1475	GO:0042104	positive regulation of activated T cell proliferation	24	10	5.67	0.0383	0.160215
1476	GO:0070286	axonemal dynein complex assembly	24	10	5.67	0.0383	0.160215
1477	GO:0090140	regulation of mitochondrial fission	24	10	5.67	0.0383	0.160215
1478	GO:1901185	negative regulation of ERBB signaling pathway	24	10	5.67	0.0383	0.160215
1479	GO:0050864	regulation of B cell activation	123	38	29.06	0.03884	0.162254
1480	GO:0090501	RNA phosphodiester bond hydrolysis	123	38	29.06	0.03884	0.162254
1481	GO:0110020	regulation of actomyosin structure organization	90	29	21.26	0.03909	0.163094
1482	GO:0051348	negative regulation of transferase activity	229	66	54.1	0.03912	0.163094
1483	GO:1903311	regulation of mRNA metabolic process	229	66	54.1	0.03912	0.163094
1484	GO:0035094	response to nicotine	72	24	17.01	0.03915	0.163109
1485	GO:0043489	RNA stabilization	44	16	10.39	0.03922	0.16318
1486	GO:2000725	regulation of cardiac muscle cell differentiation	44	16	10.39	0.03922	0.16318
1487	GO:0051963	regulation of synapse assembly	112	35	26.46	0.03929	0.163252
1488	GO:0060996	dendritic spine development	112	35	26.46	0.03929	0.163252
1489	GO:0019827	stem cell population maintenance	138	42	32.6	0.03933	0.163308
1490	GO:0010817	regulation of hormone levels	523	141	123.55	0.03939	0.163311
1491	GO:0044344	cellular response to fibroblast growth factor stimulus	101	32	23.86	0.03941	0.163311
1492	GO:1900006	positive regulation of dendrite development	101	32	23.86	0.03941	0.163311
1493	GO:0071824	protein-DNA complex subunit organization	191	56	45.12	0.03997	0.164465
1494	GO:0006879	cellular iron ion homeostasis	51	18	12.05	0.0401	0.164465
1495	GO:0010659	cardiac muscle cell apoptotic process	51	18	12.05	0.0401	0.164465
1496	GO:0032615	interleukin-12 production	51	18	12.05	0.0401	0.164465
1497	GO:1990928	response to amino acid starvation	51	18	12.05	0.0401	0.164465
1498	GO:0030326	embryonic limb morphogenesis	127	39	30	0.04016	0.164465
1499	GO:0035113	embryonic appendage morphogenesis	127	39	30	0.04016	0.164465
1500	GO:0051148	negative regulation of muscle cell differentiation	58	20	13.7	0.04024	0.164465
1501	GO:1905515	non-motile cilium assembly	58	20	13.7	0.04024	0.164465
1502	GO:2000134	negative regulation of G1/S transition of mitotic cell cycle	58	20	13.7	0.04024	0.164465
1503	GO:0003181	atrioventricular valve morphogenesis	21	9	4.96	0.04031	0.164465
1504	GO:0006298	mismatch repair	21	9	4.96	0.04031	0.164465
1505	GO:0006700	C21-steroid hormone biosynthetic process	21	9	4.96	0.04031	0.164465
1506	GO:0010874	regulation of cholesterol efflux	21	9	4.96	0.04031	0.164465
1507	GO:0032727	positive regulation of interferon-alpha production	21	9	4.96	0.04031	0.164465
1508	GO:0036315	cellular response to sterol	21	9	4.96	0.04031	0.164465
1509	GO:0042069	regulation of catecholamine metabolic process	21	9	4.96	0.04031	0.164465
1510	GO:0046500	S-adenosylmethionine metabolic process	21	9	4.96	0.04031	0.164465
1511	GO:0051043	regulation of membrane protein ectodomain proteolysis	21	9	4.96	0.04031	0.164465
1512	GO:0051570	regulation of histone H3-K9 methylation	21	9	4.96	0.04031	0.164465
1513	GO:1902175	regulation of oxidative stress-induced intrinsic apoptotic signaling pathway	21	9	4.96	0.04031	0.164465
1514	GO:2000050	regulation of non-canonical Wnt signaling pathway	21	9	4.96	0.04031	0.164465
1515	GO:0006643	membrane lipid metabolic process	157	47	37.09	0.04034	0.164465
1516	GO:0002701	negative regulation of production of molecular mediator of immune response	34	13	8.03	0.04038	0.164465
1517	GO:0045880	positive regulation of smoothened signaling pathway	34	13	8.03	0.04038	0.164465
1518	GO:1903205	regulation of hydrogen peroxide-induced cell death	34	13	8.03	0.04038	0.164465
1519	GO:0006906	vesicle fusion	83	27	19.61	0.04047	0.164615
1520	GO:0060998	regulation of dendritic spine development	83	27	19.61	0.04047	0.164615
1521	GO:0050673	epithelial cell proliferation	393	108	92.84	0.04058	0.164954
1522	GO:0015749	monosaccharide transmembrane transport	116	36	27.4	0.04078	0.165658
1523	GO:0035305	negative regulation of dephosphorylation	94	30	22.21	0.04106	0.166412
1524	GO:0045778	positive regulation of ossification	94	30	22.21	0.04106	0.166412
1525	GO:0046634	regulation of alpha-beta T cell activation	94	30	22.21	0.04106	0.166412
1526	GO:0014020	primary neural tube formation	105	33	24.8	0.04112	0.166412
1527	GO:0006898	receptor-mediated endocytosis	199	58	47.01	0.04136	0.166412
1528	GO:0045814	negative regulation of gene expression, epigenetic	76	25	17.95	0.04174	0.166412
1529	GO:0072028	nephron morphogenesis	76	25	17.95	0.04174	0.166412
1530	GO:0003351	epithelial cilium movement	18	8	4.25	0.04192	0.166412
1531	GO:0006541	glutamine metabolic process	18	8	4.25	0.04192	0.166412
1532	GO:0006656	phosphatidylcholine biosynthetic process	18	8	4.25	0.04192	0.166412
1533	GO:0010867	positive regulation of triglyceride biosynthetic process	18	8	4.25	0.04192	0.166412
1534	GO:0030204	chondroitin sulfate metabolic process	18	8	4.25	0.04192	0.166412
1535	GO:0044766	multi-organism transport	18	8	4.25	0.04192	0.166412
1536	GO:0060972	left/right pattern formation	18	8	4.25	0.04192	0.166412
1537	GO:0071257	cellular response to electrical stimulus	18	8	4.25	0.04192	0.166412
1538	GO:1902579	multi-organism localization	18	8	4.25	0.04192	0.166412
1539	GO:0006302	double-strand break repair	203	59	47.96	0.04202	0.166412
1540	GO:0000291	nuclear-transcribed mRNA catabolic process, exonucleolytic	12	6	2.83	0.04215	0.166412
1541	GO:0000963	mitochondrial RNA processing	12	6	2.83	0.04215	0.166412
1542	GO:0006241	CTP biosynthetic process	12	6	2.83	0.04215	0.166412
1543	GO:0007175	negative regulation of epidermal growth factor-activated receptor activity	12	6	2.83	0.04215	0.166412
1544	GO:0009219	pyrimidine deoxyribonucleotide metabolic process	12	6	2.83	0.04215	0.166412
1545	GO:0016246	RNA interference	12	6	2.83	0.04215	0.166412
1546	GO:0021561	facial nerve development	12	6	2.83	0.04215	0.166412
1547	GO:0031145	anaphase-promoting complex-dependent catabolic process	12	6	2.83	0.04215	0.166412
1548	GO:0032341	aldosterone metabolic process	12	6	2.83	0.04215	0.166412
1549	GO:0032486	Rap protein signal transduction	12	6	2.83	0.04215	0.166412
1550	GO:0032488	Cdc42 protein signal transduction	12	6	2.83	0.04215	0.166412
1551	GO:0033700	phospholipid efflux	12	6	2.83	0.04215	0.166412
1552	GO:0038180	nerve growth factor signaling pathway	12	6	2.83	0.04215	0.166412
1553	GO:0042574	retinal metabolic process	12	6	2.83	0.04215	0.166412
1554	GO:0046036	CTP metabolic process	12	6	2.83	0.04215	0.166412
1555	GO:0048312	intracellular distribution of mitochondria	12	6	2.83	0.04215	0.166412
1556	GO:0048368	lateral mesoderm development	12	6	2.83	0.04215	0.166412
1557	GO:0051127	positive regulation of actin nucleation	12	6	2.83	0.04215	0.166412
1558	GO:0055089	fatty acid homeostasis	12	6	2.83	0.04215	0.166412
1559	GO:0060576	intestinal epithelial cell development	12	6	2.83	0.04215	0.166412
1560	GO:0070933	histone H4 deacetylation	12	6	2.83	0.04215	0.166412
1561	GO:0090649	response to oxygen-glucose deprivation	12	6	2.83	0.04215	0.166412
1562	GO:0090650	cellular response to oxygen-glucose deprivation	12	6	2.83	0.04215	0.166412
1563	GO:0098787	mRNA cleavage involved in mRNA processing	12	6	2.83	0.04215	0.166412
1564	GO:1905941	positive regulation of gonad development	12	6	2.83	0.04215	0.166412
1565	GO:1990416	cellular response to brain-derived neurotrophic factor stimulus	12	6	2.83	0.04215	0.166412
1566	GO:2000095	regulation of Wnt signaling pathway, planar cell polarity pathway	12	6	2.83	0.04215	0.166412
1567	GO:0034622	cellular protein-containing complex assembly	930	242	219.7	0.04235	0.167095
1568	GO:0048878	chemical homeostasis	1133	292	267.65	0.04256	0.16718
1569	GO:0019725	cellular homeostasis	918	239	216.86	0.0426	0.16718
1570	GO:0010421	hydrogen peroxide-mediated programmed cell death	15	7	3.54	0.04274	0.16718
1571	GO:0016114	terpenoid biosynthetic process	15	7	3.54	0.04274	0.16718
1572	GO:0021535	cell migration in hindbrain	15	7	3.54	0.04274	0.16718
1573	GO:0034315	regulation of Arp2/3 complex-mediated actin nucleation	15	7	3.54	0.04274	0.16718
1574	GO:0043116	negative regulation of vascular permeability	15	7	3.54	0.04274	0.16718
1575	GO:0045651	positive regulation of macrophage differentiation	15	7	3.54	0.04274	0.16718
1576	GO:0051151	negative regulation of smooth muscle cell differentiation	15	7	3.54	0.04274	0.16718
1577	GO:0062033	positive regulation of mitotic sister chromatid segregation	15	7	3.54	0.04274	0.16718
1578	GO:0071318	cellular response to ATP	15	7	3.54	0.04274	0.16718
1579	GO:0097468	programmed cell death in response to reactive oxygen species	15	7	3.54	0.04274	0.16718
1580	GO:0010559	regulation of glycoprotein biosynthetic process	41	15	9.69	0.04275	0.16718
1581	GO:0046621	negative regulation of organ growth	41	15	9.69	0.04275	0.16718
1582	GO:0048332	mesoderm morphogenesis	69	23	16.3	0.04282	0.167348
1583	GO:0043502	regulation of muscle adaptation	98	31	23.15	0.04297	0.167828
1584	GO:0034330	cell junction organization	234	67	55.28	0.04306	0.168073
1585	GO:0051668	localization within membrane	169	50	39.92	0.0431	0.168123
1586	GO:0010948	negative regulation of cell cycle process	211	61	49.85	0.0433	0.16869
1587	GO:0050670	regulation of lymphocyte proliferation	211	61	49.85	0.0433	0.16869
1588	GO:0030330	DNA damage response, signal transduction by p53 class mediator	62	21	14.65	0.04363	0.169491
1589	GO:0031103	axon regeneration	62	21	14.65	0.04363	0.169491
1590	GO:0022414	reproductive process	1452	370	343.01	0.04365	0.169491
1591	GO:0044818	mitotic G2/M transition checkpoint	31	12	7.32	0.04367	0.169491
1592	GO:0051973	positive regulation of telomerase activity	31	12	7.32	0.04367	0.169491
1593	GO:0060317	cardiac epithelial to mesenchymal transition	31	12	7.32	0.04367	0.169491
1594	GO:0008202	steroid metabolic process	269	76	63.55	0.04375	0.169695
1595	GO:0097006	regulation of plasma lipoprotein particle levels	55	19	12.99	0.04402	0.170635
1596	GO:0002718	regulation of cytokine production involved in immune response	80	26	18.9	0.04423	0.171342
1597	GO:0061008	hepaticobiliary system development	219	63	51.74	0.0445	0.17228
1598	GO:0071772	response to BMP	158	47	37.32	0.04464	0.172606
1599	GO:0071773	cellular response to BMP stimulus	158	47	37.32	0.04464	0.172606
1600	GO:0042475	odontogenesis of dentin-containing tooth	91	29	21.5	0.04481	0.173155
1601	GO:0022411	cellular component disassembly	324	90	76.54	0.04518	0.174475
1602	GO:0045089	positive regulation of innate immune response	200	58	47.25	0.04521	0.174482
1603	GO:0007492	endoderm development	73	24	17.25	0.04565	0.17607
1604	GO:0048593	camera-type eye morphogenesis	117	36	27.64	0.0459	0.176924
1605	GO:0030509	BMP signaling pathway	147	44	34.73	0.04613	0.1777
1606	GO:0043583	ear development	231	66	54.57	0.04618	0.177782
1607	GO:0071326	cellular response to monosaccharide stimulus	185	54	43.7	0.04641	0.178556
1608	GO:0002753	cytoplasmic pattern recognition receptor signaling pathway	38	14	8.98	0.04659	0.178693
1609	GO:0008207	C21-steroid hormone metabolic process	38	14	8.98	0.04659	0.178693
1610	GO:0009112	nucleobase metabolic process	38	14	8.98	0.04659	0.178693
1611	GO:0033344	cholesterol efflux	38	14	8.98	0.04659	0.178693
1612	GO:0044088	regulation of vacuole organization	38	14	8.98	0.04659	0.178693
1613	GO:0019395	fatty acid oxidation	95	30	22.44	0.04686	0.179617
1614	GO:0010954	positive regulation of protein processing	28	11	6.61	0.04712	0.180055
1615	GO:0030149	sphingolipid catabolic process	28	11	6.61	0.04712	0.180055
1616	GO:0034695	response to prostaglandin E	28	11	6.61	0.04712	0.180055
1617	GO:0035162	embryonic hemopoiesis	28	11	6.61	0.04712	0.180055
1618	GO:0043537	negative regulation of blood vessel endothelial cell migration	28	11	6.61	0.04712	0.180055
1619	GO:0010811	positive regulation of cell-substrate adhesion	121	37	28.58	0.04739	0.180975
1620	GO:0061371	determination of heart left/right asymmetry	59	20	13.94	0.04777	0.182314
1621	GO:0009743	response to carbohydrate	317	88	74.89	0.04782	0.182392
1622	GO:0010596	negative regulation of endothelial cell migration	45	16	10.63	0.04792	0.182436
1623	GO:0032648	regulation of interferon-beta production	45	16	10.63	0.04792	0.182436
1624	GO:0050732	negative regulation of peptidyl-tyrosine phosphorylation	45	16	10.63	0.04792	0.182436
1625	GO:0000003	reproduction	1455	370	343.72	0.04815	0.183199
1626	GO:0072665	protein localization to vacuole	52	18	12.28	0.0482	0.183276
1627	GO:0022406	membrane docking	77	25	18.19	0.04837	0.183696
1628	GO:1903312	negative regulation of mRNA metabolic process	77	25	18.19	0.04837	0.183696
1629	GO:0048639	positive regulation of developmental growth	197	57	46.54	0.04863	0.184571
1630	GO:0061387	regulation of extent of cell growth	125	38	29.53	0.04883	0.184989
1631	GO:0001823	mesonephros development	99	31	23.39	0.04883	0.184989
1632	GO:0001843	neural tube closure	99	31	23.39	0.04883	0.184989
1633	GO:0042770	signal transduction in response to DNA damage	88	28	20.79	0.04893	0.185141
1634	GO:0045685	regulation of glial cell differentiation	88	28	20.79	0.04893	0.185141
1635	GO:0016311	dephosphorylation	416	113	98.27	0.04961	0.187599
1636	GO:0002200	somatic diversification of immune receptors	70	23	16.54	0.04996	0.188692
1637	GO:0051965	positive regulation of synapse assembly	70	23	16.54	0.04996	0.188692
1638	GO:0033157	regulation of intracellular protein transport	205	59	48.43	0.05001	0.188765
1639	GO:0010894	negative regulation of steroid biosynthetic process	25	10	5.91	0.05071	0.189855
1640	GO:0021871	forebrain regionalization	25	10	5.91	0.05071	0.189855
1641	GO:0032647	regulation of interferon-alpha production	25	10	5.91	0.05071	0.189855
1642	GO:0032957	inositol trisphosphate metabolic process	25	10	5.91	0.05071	0.189855
1643	GO:0045939	negative regulation of steroid metabolic process	25	10	5.91	0.05071	0.189855
1644	GO:0050654	chondroitin sulfate proteoglycan metabolic process	25	10	5.91	0.05071	0.189855
1645	GO:0055083	monovalent inorganic anion homeostasis	25	10	5.91	0.05071	0.189855
1646	GO:0061050	regulation of cell growth involved in cardiac muscle cell development	25	10	5.91	0.05071	0.189855
1647	GO:0061213	positive regulation of mesonephros development	25	10	5.91	0.05071	0.189855
1648	GO:2000379	positive regulation of reactive oxygen species metabolic process	103	32	24.33	0.05072	0.189855
1649	GO:0010042	response to manganese ion	35	13	8.27	0.05077	0.189855
1650	GO:0032594	protein transport within lipid bilayer	35	13	8.27	0.05077	0.189855
1651	GO:0046470	phosphatidylcholine metabolic process	35	13	8.27	0.05077	0.189855
1652	GO:0046636	negative regulation of alpha-beta T cell activation	35	13	8.27	0.05077	0.189855
1653	GO:0090049	regulation of cell migration involved in sprouting angiogenesis	35	13	8.27	0.05077	0.189855
1654	GO:0051186	cofactor metabolic process	464	125	109.61	0.05079	0.189855
1655	GO:0098869	cellular oxidant detoxification	81	26	19.13	0.05096	0.190298
1656	GO:0014070	response to organic cyclic compound	1244	318	293.87	0.05097	0.190298
1657	GO:0090100	positive regulation of transmembrane receptor protein serine/threonine kinase signaling pathway	92	29	21.73	0.05113	0.19078
1658	GO:1990778	protein localization to cell periphery	318	88	75.12	0.05119	0.190811
1659	GO:0044843	cell cycle G1/S phase transition	167	49	39.45	0.0512	0.190811
1660	GO:1904018	positive regulation of vasculature development	190	55	44.88	0.05156	0.192037
1661	GO:0001889	liver development	217	62	51.26	0.05191	0.193224
1662	GO:0023014	signal transduction by protein phosphorylation	753	197	177.88	0.05196	0.193293
1663	GO:0061572	actin filament bundle organization	152	45	35.91	0.05218	0.193995
1664	GO:0032434	regulation of proteasomal ubiquitin-dependent protein catabolic process	107	33	25.28	0.05254	0.195099
1665	GO:0090101	negative regulation of transmembrane receptor protein serine/threonine kinase signaling pathway	107	33	25.28	0.05254	0.195099
1666	GO:0002682	regulation of immune system process	1196	306	282.53	0.05276	0.195712
1667	GO:0032655	regulation of interleukin-12 production	49	17	11.58	0.0528	0.195712
1668	GO:0035306	positive regulation of dephosphorylation	49	17	11.58	0.0528	0.195712
1669	GO:0072078	nephron tubule morphogenesis	74	24	17.48	0.05291	0.196002
1670	GO:0071229	cellular response to acid chemical	299	83	70.63	0.05328	0.197254
1671	GO:0044419	interspecies interaction between organisms	354	97	83.63	0.05333	0.197321
1672	GO:0031347	regulation of defense response	577	153	136.31	0.05424	0.199789
1673	GO:1903038	negative regulation of leukocyte cell-cell adhesion	111	34	26.22	0.05429	0.199789
1674	GO:0000460	maturation of 5.8S rRNA	22	9	5.2	0.05432	0.199789
1675	GO:0007095	mitotic G2 DNA damage checkpoint	22	9	5.2	0.05432	0.199789
1676	GO:0009190	cyclic nucleotide biosynthetic process	22	9	5.2	0.05432	0.199789
1677	GO:0042059	negative regulation of epidermal growth factor receptor signaling pathway	22	9	5.2	0.05432	0.199789
1678	GO:0046426	negative regulation of JAK-STAT cascade	22	9	5.2	0.05432	0.199789
1679	GO:0051125	regulation of actin nucleation	22	9	5.2	0.05432	0.199789
1680	GO:0051589	negative regulation of neurotransmitter transport	22	9	5.2	0.05432	0.199789
1681	GO:0052652	cyclic purine nucleotide metabolic process	22	9	5.2	0.05432	0.199789
1682	GO:0005977	glycogen metabolic process	67	22	15.83	0.05472	0.200663
1683	GO:0006073	cellular glucan metabolic process	67	22	15.83	0.05472	0.200663
1684	GO:0007405	neuroblast proliferation	67	22	15.83	0.05472	0.200663
1685	GO:0044042	glucan metabolic process	67	22	15.83	0.05472	0.200663
1686	GO:0046324	regulation of glucose import	67	22	15.83	0.05472	0.200663
1687	GO:0060606	tube closure	100	31	23.62	0.05526	0.201393
1688	GO:0000002	mitochondrial genome maintenance	32	12	7.56	0.05531	0.201393
1689	GO:0003417	growth plate cartilage development	32	12	7.56	0.05531	0.201393
1690	GO:0030513	positive regulation of BMP signaling pathway	32	12	7.56	0.05531	0.201393
1691	GO:0032735	positive regulation of interleukin-12 production	32	12	7.56	0.05531	0.201393
1692	GO:0034260	negative regulation of GTPase activity	32	12	7.56	0.05531	0.201393
1693	GO:0048679	regulation of axon regeneration	32	12	7.56	0.05531	0.201393
1694	GO:0055090	acylglycerol homeostasis	32	12	7.56	0.05531	0.201393
1695	GO:0060512	prostate gland morphogenesis	32	12	7.56	0.05531	0.201393
1696	GO:0070328	triglyceride homeostasis	32	12	7.56	0.05531	0.201393
1697	GO:0071108	protein K48-linked deubiquitination	32	12	7.56	0.05531	0.201393
1698	GO:1901890	positive regulation of cell junction assembly	32	12	7.56	0.05531	0.201393
1699	GO:0051099	positive regulation of binding	187	54	44.18	0.05548	0.201893
1700	GO:0043408	regulation of MAPK cascade	686	180	162.06	0.05561	0.202247
1701	GO:0050871	positive regulation of B cell activation	78	25	18.43	0.05572	0.202528
1702	GO:0009953	dorsal/ventral pattern formation	89	28	21.02	0.05581	0.202736
1703	GO:0008286	insulin receptor signaling pathway	115	35	27.17	0.05596	0.203162
1704	GO:0050792	regulation of viral process	168	49	39.69	0.0562	0.203913
1705	GO:0045930	negative regulation of mitotic cell cycle	218	62	51.5	0.0563	0.204156
1706	GO:0048015	phosphatidylinositol-mediated signaling	149	44	35.2	0.05641	0.204316
1707	GO:0051017	actin filament bundle assembly	149	44	35.2	0.05641	0.204316
1708	GO:0006520	cellular amino acid metabolic process	253	71	59.77	0.05662	0.204956
1709	GO:2001234	negative regulation of apoptotic signaling pathway	222	63	52.44	0.05689	0.205813
1710	GO:0019752	carboxylic acid metabolic process	828	215	195.6	0.05711	0.206399
1711	GO:0034968	histone lysine methylation	104	32	24.57	0.0572	0.206399
1712	GO:0050974	detection of mechanical stimulus involved in sensory perception	39	14	9.21	0.05739	0.206399
1713	GO:2001024	negative regulation of response to drug	39	14	9.21	0.05739	0.206399
1714	GO:0001954	positive regulation of cell-matrix adhesion	53	18	12.52	0.0574	0.206399
1715	GO:1902369	negative regulation of RNA catabolic process	53	18	12.52	0.0574	0.206399
1716	GO:0000082	G1/S transition of mitotic cell cycle	153	45	36.14	0.05752	0.206399
1717	GO:1902533	positive regulation of intracellular signal transduction	954	246	225.37	0.05761	0.206399
1718	GO:0009200	deoxyribonucleoside triphosphate metabolic process	19	8	4.49	0.05782	0.206399
1719	GO:0009220	pyrimidine ribonucleotide biosynthetic process	19	8	4.49	0.05782	0.206399
1720	GO:0010666	positive regulation of cardiac muscle cell apoptotic process	19	8	4.49	0.05782	0.206399
1721	GO:0014889	muscle atrophy	19	8	4.49	0.05782	0.206399
1722	GO:0030449	regulation of complement activation	19	8	4.49	0.05782	0.206399
1723	GO:0032331	negative regulation of chondrocyte differentiation	19	8	4.49	0.05782	0.206399
1724	GO:0045475	locomotor rhythm	19	8	4.49	0.05782	0.206399
1725	GO:0046132	pyrimidine ribonucleoside biosynthetic process	19	8	4.49	0.05782	0.206399
1726	GO:0046134	pyrimidine nucleoside biosynthetic process	19	8	4.49	0.05782	0.206399
1727	GO:0046184	aldehyde biosynthetic process	19	8	4.49	0.05782	0.206399
1728	GO:0046339	diacylglycerol metabolic process	19	8	4.49	0.05782	0.206399
1729	GO:0072079	nephron tubule formation	19	8	4.49	0.05782	0.206399
1730	GO:0140058	neuron projection arborization	19	8	4.49	0.05782	0.206399
1731	GO:0140112	extracellular vesicle biogenesis	19	8	4.49	0.05782	0.206399
1732	GO:0010259	multicellular organism aging	46	16	10.87	0.05789	0.206399
1733	GO:0099084	postsynaptic specialization organization	46	16	10.87	0.05789	0.206399
1734	GO:0007422	peripheral nervous system development	71	23	16.77	0.05792	0.206399
1735	GO:0097755	positive regulation of blood vessel diameter	71	23	16.77	0.05792	0.206399
1736	GO:0061053	somite development	82	26	19.37	0.0584	0.20799
1737	GO:0060541	respiratory system development	238	67	56.22	0.05906	0.210098
1738	GO:0016042	lipid catabolic process	277	77	65.44	0.05906	0.210098
1739	GO:0048562	embryonic organ morphogenesis	281	78	66.38	0.05942	0.211258
1740	GO:0006606	protein import into nucleus	142	42	33.55	0.05978	0.211724
1741	GO:0010611	regulation of cardiac muscle hypertrophy	64	21	15.12	0.05996	0.211724
1742	GO:0072594	establishment of protein localization to organelle	348	95	82.21	0.06004	0.211724
1743	GO:0000462	maturation of SSU-rRNA from tricistronic rRNA transcript (SSU-rRNA, 5.8S rRNA, LSU-rRNA)	29	11	6.85	0.06023	0.211724
1744	GO:0014741	negative regulation of muscle hypertrophy	29	11	6.85	0.06023	0.211724
1745	GO:0032435	negative regulation of proteasomal ubiquitin-dependent protein catabolic process	29	11	6.85	0.06023	0.211724
1746	GO:0032728	positive regulation of interferon-beta production	29	11	6.85	0.06023	0.211724
1747	GO:0034314	Arp2/3 complex-mediated actin nucleation	29	11	6.85	0.06023	0.211724
1748	GO:0045686	negative regulation of glial cell differentiation	29	11	6.85	0.06023	0.211724
1749	GO:1903319	positive regulation of protein maturation	29	11	6.85	0.06023	0.211724
1750	GO:0051092	positive regulation of NF-kappaB transcription factor activity	127	38	30	0.06059	0.211724
1751	GO:0061013	regulation of mRNA catabolic process	112	34	26.46	0.06083	0.211724
1752	GO:1903828	negative regulation of cellular protein localization	112	34	26.46	0.06083	0.211724
1753	GO:0006359	regulation of transcription by RNA polymerase III	16	7	3.78	0.0609	0.211724
1754	GO:0008334	histone mRNA metabolic process	16	7	3.78	0.0609	0.211724
1755	GO:0009070	serine family amino acid biosynthetic process	16	7	3.78	0.0609	0.211724
1756	GO:0016973	poly(A)+ mRNA export from nucleus	16	7	3.78	0.0609	0.211724
1757	GO:0042754	negative regulation of circadian rhythm	16	7	3.78	0.0609	0.211724
1758	GO:0045579	positive regulation of B cell differentiation	16	7	3.78	0.0609	0.211724
1759	GO:0046755	viral budding	16	7	3.78	0.0609	0.211724
1760	GO:0070571	negative regulation of neuron projection regeneration	16	7	3.78	0.0609	0.211724
1761	GO:0071281	cellular response to iron ion	16	7	3.78	0.0609	0.211724
1762	GO:2001185	regulation of CD8-positive, alpha-beta T cell activation	16	7	3.78	0.0609	0.211724
1763	GO:0010660	regulation of muscle cell apoptotic process	86	27	20.32	0.06094	0.211724
1764	GO:0010923	negative regulation of phosphatase activity	86	27	20.32	0.06094	0.211724
1765	GO:0071248	cellular response to metal ion	219	62	51.74	0.06096	0.211724
1766	GO:0097191	extrinsic apoptotic signaling pathway	219	62	51.74	0.06096	0.211724
1767	GO:0072088	nephron epithelium morphogenesis	75	24	17.72	0.06096	0.211724
1768	GO:0051170	import into nucleus	146	43	34.49	0.06098	0.211724
1769	GO:0071156	regulation of cell cycle arrest	57	19	13.47	0.06171	0.211724
1770	GO:0034101	erythrocyte homeostasis	131	39	30.95	0.06201	0.211724
1771	GO:0046683	response to organophosphorus	173	50	40.87	0.06247	0.211724
1772	GO:0035307	positive regulation of protein dephosphorylation	36	13	8.5	0.06285	0.211724
1773	GO:0042987	amyloid precursor protein catabolic process	36	13	8.5	0.06285	0.211724
1774	GO:0046885	regulation of hormone biosynthetic process	36	13	8.5	0.06285	0.211724
1775	GO:0060147	regulation of posttranscriptional gene silencing	36	13	8.5	0.06285	0.211724
1776	GO:0060966	regulation of gene silencing by RNA	36	13	8.5	0.06285	0.211724
1777	GO:0070570	regulation of neuron projection regeneration	36	13	8.5	0.06285	0.211724
1778	GO:0071604	transforming growth factor beta production	36	13	8.5	0.06285	0.211724
1779	GO:0001825	blastocyst formation	50	17	11.81	0.06299	0.211724
1780	GO:0010662	regulation of striated muscle cell apoptotic process	50	17	11.81	0.06299	0.211724
1781	GO:0043536	positive regulation of blood vessel endothelial cell migration	50	17	11.81	0.06299	0.211724
1782	GO:0006188	IMP biosynthetic process	13	6	3.07	0.063	0.211724
1783	GO:0006491	N-glycan processing	13	6	3.07	0.063	0.211724
1784	GO:0006825	copper ion transport	13	6	3.07	0.063	0.211724
1785	GO:0008212	mineralocorticoid metabolic process	13	6	3.07	0.063	0.211724
1786	GO:0009130	pyrimidine nucleoside monophosphate biosynthetic process	13	6	3.07	0.063	0.211724
1787	GO:0009208	pyrimidine ribonucleoside triphosphate metabolic process	13	6	3.07	0.063	0.211724
1788	GO:0009209	pyrimidine ribonucleoside triphosphate biosynthetic process	13	6	3.07	0.063	0.211724
1789	GO:0010715	regulation of extracellular matrix disassembly	13	6	3.07	0.063	0.211724
1790	GO:0031573	intra-S DNA damage checkpoint	13	6	3.07	0.063	0.211724
1791	GO:0034309	primary alcohol biosynthetic process	13	6	3.07	0.063	0.211724
1792	GO:0045351	type I interferon biosynthetic process	13	6	3.07	0.063	0.211724
1793	GO:0045618	positive regulation of keratinocyte differentiation	13	6	3.07	0.063	0.211724
1794	GO:0051451	myoblast migration	13	6	3.07	0.063	0.211724
1795	GO:0051573	negative regulation of histone H3-K9 methylation	13	6	3.07	0.063	0.211724
1796	GO:0051645	Golgi localization	13	6	3.07	0.063	0.211724
1797	GO:0060073	micturition	13	6	3.07	0.063	0.211724
1798	GO:0060442	branching involved in prostate gland morphogenesis	13	6	3.07	0.063	0.211724
1799	GO:0060856	establishment of blood-brain barrier	13	6	3.07	0.063	0.211724
1800	GO:0061051	positive regulation of cell growth involved in cardiac muscle cell development	13	6	3.07	0.063	0.211724
1801	GO:0061430	bone trabecula morphogenesis	13	6	3.07	0.063	0.211724
1802	GO:0090073	positive regulation of protein homodimerization activity	13	6	3.07	0.063	0.211724
1803	GO:1902902	negative regulation of autophagosome assembly	13	6	3.07	0.063	0.211724
1804	GO:1904396	regulation of neuromuscular junction development	13	6	3.07	0.063	0.211724
1805	GO:2001028	positive regulation of endothelial cell chemotaxis	13	6	3.07	0.063	0.211724
1806	GO:0010807	regulation of synaptic vesicle priming	10	5	2.36	0.06301	0.211724
1807	GO:0019532	oxalate transport	10	5	2.36	0.06301	0.211724
1808	GO:0031943	regulation of glucocorticoid metabolic process	10	5	2.36	0.06301	0.211724
1809	GO:0033080	immature T cell proliferation in thymus	10	5	2.36	0.06301	0.211724
1810	GO:0033182	regulation of histone ubiquitination	10	5	2.36	0.06301	0.211724
1811	GO:0034086	maintenance of sister chromatid cohesion	10	5	2.36	0.06301	0.211724
1812	GO:0035751	regulation of lysosomal lumen pH	10	5	2.36	0.06301	0.211724
1813	GO:0036363	transforming growth factor beta activation	10	5	2.36	0.06301	0.211724
1814	GO:0040009	regulation of growth rate	10	5	2.36	0.06301	0.211724
1815	GO:0043587	tongue morphogenesis	10	5	2.36	0.06301	0.211724
1816	GO:0043981	histone H4-K5 acetylation	10	5	2.36	0.06301	0.211724
1817	GO:0043982	histone H4-K8 acetylation	10	5	2.36	0.06301	0.211724
1818	GO:0048570	notochord morphogenesis	10	5	2.36	0.06301	0.211724
1819	GO:0051409	response to nitrosative stress	10	5	2.36	0.06301	0.211724
1820	GO:0052646	alditol phosphate metabolic process	10	5	2.36	0.06301	0.211724
1821	GO:0060179	male mating behavior	10	5	2.36	0.06301	0.211724
1822	GO:0060215	primitive hemopoiesis	10	5	2.36	0.06301	0.211724
1823	GO:0060282	positive regulation of oocyte development	10	5	2.36	0.06301	0.211724
1824	GO:0060462	lung lobe development	10	5	2.36	0.06301	0.211724
1825	GO:0070914	UV-damage excision repair	10	5	2.36	0.06301	0.211724
1826	GO:0071233	cellular response to leucine	10	5	2.36	0.06301	0.211724
1827	GO:0071670	smooth muscle cell chemotaxis	10	5	2.36	0.06301	0.211724
1828	GO:0071941	nitrogen cycle metabolic process	10	5	2.36	0.06301	0.211724
1829	GO:0072075	metanephric mesenchyme development	10	5	2.36	0.06301	0.211724
1830	GO:0099004	calmodulin dependent kinase signaling pathway	10	5	2.36	0.06301	0.211724
1831	GO:1900044	regulation of protein K63-linked ubiquitination	10	5	2.36	0.06301	0.211724
1832	GO:1900112	regulation of histone H3-K9 trimethylation	10	5	2.36	0.06301	0.211724
1833	GO:1903054	negative regulation of extracellular matrix organization	10	5	2.36	0.06301	0.211724
1834	GO:1903350	response to dopamine	10	5	2.36	0.06301	0.211724
1835	GO:1903351	cellular response to dopamine	10	5	2.36	0.06301	0.211724
1836	GO:1903977	positive regulation of glial cell migration	10	5	2.36	0.06301	0.211724
1837	GO:1904251	regulation of bile acid metabolic process	10	5	2.36	0.06301	0.211724
1838	GO:1905881	positive regulation of oogenesis	10	5	2.36	0.06301	0.211724
1839	GO:2001138	regulation of phospholipid transport	10	5	2.36	0.06301	0.211724
1840	GO:2001140	positive regulation of phospholipid transport	10	5	2.36	0.06301	0.211724
1841	GO:0050865	regulation of cell activation	520	138	122.84	0.06322	0.212315
1842	GO:0070167	regulation of biomineral tissue development	90	28	21.26	0.06336	0.212399
1843	GO:1901991	negative regulation of mitotic cell cycle phase transition	135	40	31.89	0.06337	0.212399
1844	GO:0009952	anterior/posterior pattern specification	204	58	48.19	0.06339	0.212399
1845	GO:0008543	fibroblast growth factor receptor signaling pathway	68	22	16.06	0.06345	0.212399
1846	GO:0002707	negative regulation of lymphocyte mediated immunity	43	15	10.16	0.06352	0.212399
1847	GO:0007431	salivary gland development	43	15	10.16	0.06352	0.212399
1848	GO:0009066	aspartate family amino acid metabolic process	43	15	10.16	0.06352	0.212399
1849	GO:0032456	endocytic recycling	43	15	10.16	0.06352	0.212399
1850	GO:0051492	regulation of stress fiber assembly	79	25	18.66	0.06385	0.213272
1851	GO:0061178	regulation of insulin secretion involved in cellular response to glucose stimulus	79	25	18.66	0.06385	0.213272
1852	GO:0071902	positive regulation of protein serine/threonine kinase activity	286	79	67.56	0.064	0.213576
1853	GO:0007610	behavior	669	175	158.04	0.06401	0.213576
1854	GO:0034219	carbohydrate transmembrane transport	120	36	28.35	0.06415	0.213927
1855	GO:0071774	response to fibroblast growth factor	105	32	24.8	0.06425	0.214145
1856	GO:0000165	MAPK cascade	742	193	175.28	0.06479	0.215829
1857	GO:0006829	zinc ion transport	26	10	6.14	0.06551	0.217407
1858	GO:0031342	negative regulation of cell killing	26	10	6.14	0.06551	0.217407
1859	GO:0035767	endothelial cell chemotaxis	26	10	6.14	0.06551	0.217407
1860	GO:0046131	pyrimidine ribonucleoside metabolic process	26	10	6.14	0.06551	0.217407
1861	GO:0048670	regulation of collateral sprouting	26	10	6.14	0.06551	0.217407
1862	GO:0055069	zinc ion homeostasis	26	10	6.14	0.06551	0.217407
1863	GO:0097352	autophagosome maturation	26	10	6.14	0.06551	0.217407
1864	GO:0042158	lipoprotein biosynthetic process	94	29	22.21	0.06566	0.217788
1865	GO:0061035	regulation of cartilage development	61	20	14.41	0.06576	0.218003
1866	GO:0043410	positive regulation of MAPK cascade	497	132	117.41	0.06656	0.220419
1867	GO:0019058	viral life cycle	193	55	45.59	0.06656	0.220419
1868	GO:0072332	intrinsic apoptotic signaling pathway by p53 class mediator	72	23	17.01	0.06674	0.220778
1869	GO:1900182	positive regulation of protein localization to nucleus	72	23	17.01	0.06674	0.220778
1870	GO:1903364	positive regulation of cellular protein catabolic process	128	38	30.24	0.06718	0.222115
1871	GO:0002011	morphogenesis of an epithelial sheet	54	18	12.76	0.06775	0.223104
1872	GO:0010658	striated muscle cell apoptotic process	54	18	12.76	0.06775	0.223104
1873	GO:0016447	somatic recombination of immunoglobulin gene segments	54	18	12.76	0.06775	0.223104
1874	GO:0036296	response to increased oxygen levels	54	18	12.76	0.06775	0.223104
1875	GO:0048286	lung alveolus development	54	18	12.76	0.06775	0.223104
1876	GO:0070849	response to epidermal growth factor	54	18	12.76	0.06775	0.223104
1877	GO:1903902	positive regulation of viral life cycle	54	18	12.76	0.06775	0.223104
1878	GO:0002367	cytokine production involved in immune response	98	30	23.15	0.06784	0.223104
1879	GO:0008033	tRNA processing	98	30	23.15	0.06784	0.223104
1880	GO:0061326	renal tubule development	98	30	23.15	0.06784	0.223104
1881	GO:1903829	positive regulation of cellular protein localization	283	78	66.85	0.06812	0.223906
1882	GO:0061351	neural precursor cell proliferation	174	50	41.1	0.06817	0.223922
1883	GO:0035107	appendage morphogenesis	151	44	35.67	0.06827	0.223922
1884	GO:0035108	limb morphogenesis	151	44	35.67	0.06827	0.223922
1885	GO:0048017	inositol lipid-mediated signaling	151	44	35.67	0.06827	0.223922
1886	GO:0006066	alcohol metabolic process	287	79	67.8	0.06844	0.224242
1887	GO:0031099	regeneration	287	79	67.8	0.06844	0.224242
1888	GO:0003206	cardiac chamber morphogenesis	132	39	31.18	0.0686	0.22458
1889	GO:0007099	centriole replication	33	12	7.8	0.06887	0.22458
1890	GO:0008045	motor neuron axon guidance	33	12	7.8	0.06887	0.22458
1891	GO:0030728	ovulation	33	12	7.8	0.06887	0.22458
1892	GO:0042311	vasodilation	33	12	7.8	0.06887	0.22458
1893	GO:0043114	regulation of vascular permeability	33	12	7.8	0.06887	0.22458
1894	GO:0046596	regulation of viral entry into host cell	33	12	7.8	0.06887	0.22458
1895	GO:0090322	regulation of superoxide metabolic process	33	12	7.8	0.06887	0.22458
1896	GO:2000785	regulation of autophagosome assembly	33	12	7.8	0.06887	0.22458
1897	GO:0071548	response to dexamethasone	87	27	20.55	0.06916	0.2253
1898	GO:0017145	stem cell division	47	16	11.1	0.0692	0.2253
1899	GO:1902373	negative regulation of mRNA catabolic process	47	16	11.1	0.0692	0.2253
1900	GO:0001707	mesoderm formation	65	21	15.36	0.06955	0.226201
1901	GO:0030101	natural killer cell activation	65	21	15.36	0.06955	0.226201
1902	GO:0003416	endochondral bone growth	40	14	9.45	0.06977	0.226321
1903	GO:0010569	regulation of double-strand break repair via homologous recombination	40	14	9.45	0.06977	0.226321
1904	GO:0032958	inositol phosphate biosynthetic process	40	14	9.45	0.06977	0.226321
1905	GO:0048255	mRNA stabilization	40	14	9.45	0.06977	0.226321
1906	GO:0097106	postsynaptic density organization	40	14	9.45	0.06977	0.226321
1907	GO:0008593	regulation of Notch signaling pathway	76	24	17.95	0.06984	0.226322
1908	GO:0007254	JNK cascade	182	52	42.99	0.06988	0.226322
1909	GO:0071331	cellular response to hexose stimulus	182	52	42.99	0.06988	0.226322
1910	GO:0072659	protein localization to plasma membrane	260	72	61.42	0.07071	0.228844
1911	GO:0016485	protein processing	221	62	52.21	0.07111	0.228844
1912	GO:0006862	nucleotide transport	23	9	5.43	0.07114	0.228844
1913	GO:0031061	negative regulation of histone methylation	23	9	5.43	0.07114	0.228844
1914	GO:0032366	intracellular sterol transport	23	9	5.43	0.07114	0.228844
1915	GO:0032367	intracellular cholesterol transport	23	9	5.43	0.07114	0.228844
1916	GO:0035268	protein mannosylation	23	9	5.43	0.07114	0.228844
1917	GO:0036010	protein localization to endosome	23	9	5.43	0.07114	0.228844
1918	GO:0044321	response to leptin	23	9	5.43	0.07114	0.228844
1919	GO:0071243	cellular response to arsenic-containing substance	23	9	5.43	0.07114	0.228844
1920	GO:0090190	positive regulation of branching involved in ureteric bud morphogenesis	23	9	5.43	0.07114	0.228844
1921	GO:1902884	positive regulation of response to oxidative stress	23	9	5.43	0.07114	0.228844
1922	GO:1904893	negative regulation of STAT cascade	23	9	5.43	0.07114	0.228844
1923	GO:0010675	regulation of cellular carbohydrate metabolic process	140	41	33.07	0.07126	0.229111
1924	GO:2000377	regulation of reactive oxygen species metabolic process	190	54	44.88	0.07146	0.229634
1925	GO:0010657	muscle cell apoptotic process	91	28	21.5	0.0716	0.229965
1926	GO:0003014	renal system process	106	32	25.04	0.0719	0.230808
1927	GO:0007260	tyrosine phosphorylation of STAT protein	69	22	16.3	0.0731	0.234539
1928	GO:0048284	organelle fusion	110	33	25.99	0.07377	0.236566
1929	GO:0045185	maintenance of protein location	95	29	22.44	0.07392	0.236801
1930	GO:0106027	neuron projection organization	95	29	22.44	0.07392	0.236801
1931	GO:0071407	cellular response to organic cyclic compound	636	166	150.24	0.07408	0.237191
1932	GO:0014074	response to purine-containing compound	206	58	48.66	0.07425	0.237238
1933	GO:0050920	regulation of chemotaxis	206	58	48.66	0.07425	0.237238
1934	GO:0010828	positive regulation of glucose transmembrane transport	51	17	12.05	0.07444	0.237238
1935	GO:0046503	glycerolipid catabolic process	51	17	12.05	0.07444	0.237238
1936	GO:0046622	positive regulation of organ growth	51	17	12.05	0.07444	0.237238
1937	GO:0048260	positive regulation of receptor-mediated endocytosis	51	17	12.05	0.07444	0.237238
1938	GO:0051055	negative regulation of lipid biosynthetic process	51	17	12.05	0.07444	0.237238
1939	GO:0051568	histone H3-K4 methylation	51	17	12.05	0.07444	0.237238
1940	GO:0060761	negative regulation of response to cytokine stimulus	51	17	12.05	0.07444	0.237238
1941	GO:0032956	regulation of actin cytoskeleton organization	312	85	73.7	0.07466	0.237816
1942	GO:0048839	inner ear development	210	59	49.61	0.07488	0.238394
1943	GO:0016053	organic acid biosynthetic process	328	89	77.48	0.07548	0.239414
1944	GO:0030098	lymphocyte differentiation	328	89	77.48	0.07548	0.239414
1945	GO:0007031	peroxisome organization	30	11	7.09	0.0755	0.239414
1946	GO:0035886	vascular smooth muscle cell differentiation	30	11	7.09	0.0755	0.239414
1947	GO:0060740	prostate gland epithelium morphogenesis	30	11	7.09	0.0755	0.239414
1948	GO:0070723	response to cholesterol	30	11	7.09	0.0755	0.239414
1949	GO:0099590	neurotransmitter receptor internalization	30	11	7.09	0.0755	0.239414
1950	GO:0045445	myoblast differentiation	84	26	19.84	0.07551	0.239414
1951	GO:0018107	peptidyl-threonine phosphorylation	114	34	26.93	0.07556	0.239449
1952	GO:0071478	cellular response to radiation	156	45	36.85	0.07592	0.240467
1953	GO:0021532	neural tube patterning	44	15	10.39	0.07609	0.240636
1954	GO:0046326	positive regulation of glucose import	44	15	10.39	0.07609	0.240636
1955	GO:0060351	cartilage development involved in endochondral bone morphogenesis	44	15	10.39	0.07609	0.240636
1956	GO:0006661	phosphatidylinositol biosynthetic process	62	20	14.65	0.07629	0.24087
1957	GO:0007435	salivary gland morphogenesis	37	13	8.74	0.0767	0.24087
1958	GO:0008631	intrinsic apoptotic signaling pathway in response to oxidative stress	37	13	8.74	0.0767	0.24087
1959	GO:0021955	central nervous system neuron axonogenesis	37	13	8.74	0.0767	0.24087
1960	GO:0030225	macrophage differentiation	37	13	8.74	0.0767	0.24087
1961	GO:0010639	negative regulation of organelle organization	368	99	86.93	0.07688	0.24087
1962	GO:0051291	protein heterooligomerization	160	46	37.8	0.07696	0.24087
1963	GO:0002374	cytokine secretion involved in immune response	20	8	4.72	0.07706	0.24087
1964	GO:0009110	vitamin biosynthetic process	20	8	4.72	0.07706	0.24087
1965	GO:0010663	positive regulation of striated muscle cell apoptotic process	20	8	4.72	0.07706	0.24087
1966	GO:0030903	notochord development	20	8	4.72	0.07706	0.24087
1967	GO:0032462	regulation of protein homooligomerization	20	8	4.72	0.07706	0.24087
1968	GO:0042044	fluid transport	20	8	4.72	0.07706	0.24087
1969	GO:0042053	regulation of dopamine metabolic process	20	8	4.72	0.07706	0.24087
1970	GO:0048311	mitochondrion distribution	20	8	4.72	0.07706	0.24087
1971	GO:0051593	response to folic acid	20	8	4.72	0.07706	0.24087
1972	GO:0071577	zinc ion transmembrane transport	20	8	4.72	0.07706	0.24087
1973	GO:0101023	vascular endothelial cell proliferation	20	8	4.72	0.07706	0.24087
1974	GO:1900409	positive regulation of cellular response to oxidative stress	20	8	4.72	0.07706	0.24087
1975	GO:1901673	regulation of mitotic spindle assembly	20	8	4.72	0.07706	0.24087
1976	GO:1905562	regulation of vascular endothelial cell proliferation	20	8	4.72	0.07706	0.24087
1977	GO:2000010	positive regulation of protein localization to cell surface	20	8	4.72	0.07706	0.24087
1978	GO:2000257	regulation of protein activation cascade	20	8	4.72	0.07706	0.24087
1979	GO:0002698	negative regulation of immune effector process	118	35	27.88	0.07726	0.241373
1980	GO:0048534	hematopoietic or lymphoid organ development	852	219	201.27	0.0774	0.241688
1981	GO:0010608	posttranscriptional regulation of gene expression	432	115	102.05	0.07771	0.242533
1982	GO:0006497	protein lipidation	88	27	20.79	0.07811	0.243659
1983	GO:0070201	regulation of establishment of protein localization	690	179	163	0.0787	0.245375
1984	GO:0021537	telencephalon development	301	82	71.11	0.07877	0.24547
1985	GO:0007017	microtubule-based process	678	176	160.17	0.07919	0.246654
1986	GO:0031122	cytoplasmic microtubule organization	55	18	12.99	0.07929	0.246717
1987	GO:0042267	natural killer cell mediated cytotoxicity	55	18	12.99	0.07929	0.246717
1988	GO:0010921	regulation of phosphatase activity	145	42	34.25	0.07954	0.247371
1989	GO:0050766	positive regulation of phagocytosis	66	21	15.59	0.08013	0.248955
1990	GO:0060968	regulation of gene silencing	66	21	15.59	0.08013	0.248955
1991	GO:0043500	muscle adaptation	126	37	29.77	0.08041	0.2497
1992	GO:0014066	regulation of phosphatidylinositol 3-kinase signaling	92	28	21.73	0.08056	0.249914
1993	GO:0055006	cardiac cell development	92	28	21.73	0.08056	0.249914
1994	GO:0035270	endocrine system development	149	43	35.2	0.0807	0.250223
1995	GO:0050684	regulation of mRNA processing	130	38	30.71	0.08187	0.253405
1996	GO:0043254	regulation of protein complex assembly	417	111	98.51	0.08187	0.253405
1997	GO:0007585	respiratory gaseous exchange	48	16	11.34	0.08189	0.253405
1998	GO:0097035	regulation of membrane lipid distribution	48	16	11.34	0.08189	0.253405
1999	GO:0060021	roof of mouth development	81	25	19.13	0.08249	0.253564
[truncated: 4,730 more rows]

## Sheet: Cluster 2
	GO.ID	Term	Annotated	Significant	Expected	classicFisher	qvalue
1	GO:1901564	organonitrogen compound metabolic process	5782	1314	1064.55	2.7e-26	1.81683e-22
2	GO:0007005	mitochondrion organization	422	168	77.7	1.9e-25	6.39255e-22
3	GO:0071840	cellular component organization or biogenesis	5536	1258	1019.26	1.3e-24	2.9159e-21
4	GO:1901566	organonitrogen compound biosynthetic process	1532	436	282.06	2.1e-24	3.53273e-21
5	GO:0006996	organelle organization	3206	794	590.27	2.7e-24	3.63366e-21
6	GO:0044237	cellular metabolic process	8727	1841	1606.77	5.9e-23	6.61685e-20
7	GO:0043604	amide biosynthetic process	729	241	134.22	2.1e-22	2.0187e-19
8	GO:0000278	mitotic cell cycle	747	245	137.53	3e-22	2.52337e-19
9	GO:0016043	cellular component organization	5379	1212	990.35	1e-21	7.47667e-19
10	GO:1903047	mitotic cell cycle process	604	207	111.21	2e-21	1.3458e-18
11	GO:0006091	generation of precursor metabolites and energy	370	143	68.12	2.2e-20	1.3458e-17
12	GO:0006412	translation	608	203	111.94	1.5e-19	8.28185e-17
13	GO:0009259	ribonucleotide metabolic process	418	154	76.96	1.6e-19	8.28185e-17
14	GO:0043603	cellular amide metabolic process	968	289	178.22	2.7e-19	1.29774e-16
15	GO:0009150	purine ribonucleotide metabolic process	403	149	74.2	4.4e-19	1.97384e-16
16	GO:0019693	ribose phosphate metabolic process	431	156	79.35	6.7e-19	2.81777e-16
17	GO:0043043	peptide biosynthetic process	625	205	115.07	9.7e-19	3.83949e-16
18	GO:0044267	cellular protein metabolic process	4352	994	801.27	1.5e-18	5.31237e-16
19	GO:0044238	primary metabolic process	8692	1809	1600.32	1.5e-18	5.31237e-16
20	GO:0006163	purine nucleotide metabolic process	424	153	78.06	2e-18	6.729e-16
21	GO:0044085	cellular component biogenesis	2798	681	515.15	2.4e-18	7.69029e-16
22	GO:0046034	ATP metabolic process	220	96	40.51	3.4e-18	1.03994e-15
23	GO:0009161	ribonucleoside monophosphate metabolic process	258	107	47.5	3.8e-18	1.11175e-15
24	GO:0009167	purine ribonucleoside monophosphate metabolic process	248	104	45.66	4.4e-18	1.16463e-15
25	GO:0007059	chromosome segregation	276	112	50.82	4.4e-18	1.16463e-15
26	GO:0007049	cell cycle	1316	364	242.29	4.5e-18	1.16463e-15
27	GO:0009126	purine nucleoside monophosphate metabolic process	249	104	45.84	6.2e-18	1.54518e-15
28	GO:0043933	protein-containing complex subunit organization	1820	473	335.09	8.9e-18	2.13886e-15
29	GO:0009123	nucleoside monophosphate metabolic process	278	111	51.18	2.6e-17	6.0329e-15
30	GO:0009117	nucleotide metabolic process	530	177	97.58	3.5e-17	7.8505e-15
31	GO:0008152	metabolic process	9527	1949	1754.06	4.5e-17	9.7679e-15
32	GO:0006753	nucleoside phosphate metabolic process	536	178	98.69	5.4e-17	1.13552e-14
33	GO:0045333	cellular respiration	149	72	27.43	7e-17	1.42736e-14
34	GO:0044281	small molecule metabolic process	1628	427	299.74	9.7e-17	1.91974e-14
35	GO:0009205	purine ribonucleoside triphosphate metabolic process	243	99	44.74	2.9e-16	5.57546e-14
36	GO:0000070	mitotic sister chromatid segregation	137	67	25.22	3.9e-16	7.09273e-14
37	GO:0009144	purine nucleoside triphosphate metabolic process	251	101	46.21	3.9e-16	7.09273e-14
38	GO:0072521	purine-containing compound metabolic process	468	158	86.17	6.3e-16	1.08699e-13
39	GO:0009199	ribonucleoside triphosphate metabolic process	249	100	45.84	6.3e-16	1.08699e-13
40	GO:0000819	sister chromatid segregation	164	75	30.19	7.4e-16	1.2145e-13
41	GO:0022402	cell cycle process	1025	290	188.72	7.4e-16	1.2145e-13
42	GO:0065003	protein-containing complex assembly	1620	421	298.27	8.7e-16	1.39386e-13
43	GO:0034622	cellular protein-containing complex assembly	930	268	171.23	9.1e-16	1.42404e-13
44	GO:0006518	peptide metabolic process	759	228	139.74	1.1e-15	1.68225e-13
45	GO:0009141	nucleoside triphosphate metabolic process	269	105	49.53	1.2e-15	1.7944e-13
46	GO:0019538	protein metabolic process	4961	1094	913.39	1.4e-15	2.04796e-13
47	GO:0140014	mitotic nuclear division	239	96	44	2.4e-15	3.43609e-13
48	GO:0071704	organic substance metabolic process	9108	1862	1676.91	3.4e-15	4.76638e-13
49	GO:0006807	nitrogen compound metabolic process	8258	1708	1520.42	4e-15	5.49306e-13
50	GO:0051649	establishment of localization in cell	1786	453	328.83	4.9e-15	6.59442e-13
51	GO:0022607	cellular component assembly	2602	623	479.07	5e-15	6.59706e-13
52	GO:0055086	nucleobase-containing small molecule metabolic process	605	189	111.39	5.7e-15	7.37602e-13
53	GO:0015980	energy derivation by oxidation of organic compounds	228	92	41.98	6.6e-15	8.37951e-13
54	GO:0051641	cellular localization	2413	580	444.27	2.9e-14	3.61372e-12
55	GO:0019637	organophosphate metabolic process	895	252	164.78	1.3e-13	1.59049e-11
56	GO:0006119	oxidative phosphorylation	91	48	16.75	1.5e-13	1.80241e-11
57	GO:0046907	intracellular transport	1406	364	258.86	2e-13	2.36105e-11
58	GO:1901135	carbohydrate derivative metabolic process	968	267	178.22	3e-13	3.48052e-11
59	GO:0010257	NADH dehydrogenase complex assembly	40	28	7.36	1.3e-12	1.43405e-10
60	GO:0032981	mitochondrial respiratory chain complex I assembly	40	28	7.36	1.3e-12	1.43405e-10
61	GO:0006839	mitochondrial transport	174	72	32.04	1.3e-12	1.43405e-10
62	GO:0048285	organelle fission	408	133	75.12	2.4e-12	2.60477e-10
63	GO:0098813	nuclear chromosome segregation	230	87	42.35	2.6e-12	2.77705e-10
64	GO:0033108	mitochondrial respiratory chain complex assembly	67	38	12.34	2.7e-12	2.8388e-10
65	GO:0007010	cytoskeleton organization	1173	306	215.97	8.4e-12	8.69594e-10
66	GO:0070585	protein localization to mitochondrion	90	45	16.57	1e-11	1.01955e-09
67	GO:0044772	mitotic cell cycle phase transition	332	112	61.13	1.2e-11	1.20519e-09
68	GO:0046390	ribose phosphate biosynthetic process	221	83	40.69	1.3e-11	1.28643e-09
69	GO:0022900	electron transport chain	120	54	22.09	1.8e-11	1.75539e-09
70	GO:0000280	nuclear division	366	120	67.39	1.9e-11	1.82644e-09
71	GO:0009260	ribonucleotide biosynthetic process	216	81	39.77	2.5e-11	2.36937e-09
72	GO:0072655	establishment of protein localization to mitochondrion	86	43	15.83	2.9e-11	2.71029e-09
73	GO:1990542	mitochondrial transmembrane transport	74	39	13.62	3e-11	2.76534e-09
74	GO:0009152	purine ribonucleotide biosynthetic process	203	77	37.38	4e-11	3.6373e-09
75	GO:0051726	regulation of cell cycle	909	245	167.36	4.1e-11	3.67852e-09
76	GO:0051234	establishment of localization	4113	898	757.26	4.4e-11	3.89574e-09
77	GO:1901293	nucleoside phosphate biosynthetic process	283	98	52.1	4.5e-11	3.93253e-09
78	GO:0090407	organophosphate biosynthetic process	482	147	88.74	4.8e-11	4.14092e-09
79	GO:0007006	mitochondrial membrane organization	97	46	17.86	6.1e-11	5.19581e-09
80	GO:0006793	phosphorus metabolic process	2792	635	514.05	1e-10	8.41125e-09
81	GO:0006796	phosphate-containing compound metabolic process	2773	631	510.55	1.1e-10	9.13815e-09
82	GO:0009165	nucleotide biosynthetic process	280	96	51.55	1.3e-10	1.06679e-08
83	GO:0006164	purine nucleotide biosynthetic process	219	80	40.32	1.5e-10	1.21608e-08
84	GO:0051179	localization	5377	1135	989.98	2.3e-10	1.84246e-08
85	GO:0022904	respiratory electron transport chain	75	38	13.81	2.5e-10	1.97912e-08
86	GO:0072522	purine-containing compound biosynthetic process	226	81	41.61	3.3e-10	2.58206e-08
87	GO:0042775	mitochondrial ATP synthesis coupled electron transport	55	31	10.13	3.4e-10	2.62972e-08
88	GO:0007346	regulation of mitotic cell cycle	452	137	83.22	3.5e-10	2.67631e-08
89	GO:0051983	regulation of chromosome segregation	92	43	16.94	4.6e-10	3.43927e-08
90	GO:0009108	coenzyme biosynthetic process	175	67	32.22	4.6e-10	3.43927e-08
91	GO:0055002	striated muscle cell development	172	66	31.67	5.5e-10	4.06698e-08
92	GO:0042773	ATP synthesis coupled electron transport	59	32	10.86	6.7e-10	4.90047e-08
93	GO:0051188	cofactor biosynthetic process	229	81	42.16	6.8e-10	4.92013e-08
94	GO:0007017	microtubule-based process	678	188	124.83	7.7e-10	5.51205e-08
95	GO:0055114	oxidation-reduction process	882	233	162.39	9.6e-10	6.79983e-08
96	GO:0017144	drug metabolic process	676	187	124.46	1.1e-09	7.71031e-08
97	GO:0003012	muscle system process	389	120	71.62	1.4e-09	9.71196e-08
98	GO:0000724	double-strand break repair via homologous recombination	115	49	21.17	1.5e-09	1.01955e-07
99	GO:0000725	recombinational repair	115	49	21.17	1.5e-09	1.01955e-07
100	GO:0000226	microtubule cytoskeleton organization	513	149	94.45	1.6e-09	1.07664e-07
101	GO:0007051	spindle organization	154	60	28.35	1.7e-09	1.1215e-07
102	GO:0006732	coenzyme metabolic process	304	99	55.97	1.7e-09	1.1215e-07
103	GO:0044770	cell cycle phase transition	370	115	68.12	1.9e-09	1.22934e-07
104	GO:0051306	mitotic sister chromatid separation	55	30	10.13	1.9e-09	1.22934e-07
105	GO:0002181	cytoplasmic translation	99	44	18.23	2.1e-09	1.3458e-07
106	GO:0051186	cofactor metabolic process	464	137	85.43	2.4e-09	1.52355e-07
107	GO:0033365	protein localization to organelle	723	196	133.11	2.5e-09	1.5722e-07
108	GO:0055001	muscle cell development	185	68	34.06	2.6e-09	1.61994e-07
109	GO:0045214	sarcomere organization	47	27	8.65	2.7e-09	1.66682e-07
110	GO:1901576	organic substance biosynthetic process	4771	1010	878.41	2.9e-09	1.77401e-07
111	GO:0009060	aerobic respiration	71	35	13.07	3.2e-09	1.93989e-07
112	GO:0009058	biosynthetic process	4853	1025	893.51	3.5e-09	2.10281e-07
113	GO:0051128	regulation of cellular component organization	2325	530	428.07	4.3e-09	2.56059e-07
114	GO:0042254	ribosome biogenesis	257	86	47.32	4.6e-09	2.71521e-07
115	GO:0006941	striated muscle contraction	154	59	28.35	4.8e-09	2.80863e-07
116	GO:0007007	inner mitochondrial membrane organization	27	19	4.97	5e-09	2.87564e-07
117	GO:0016126	sterol biosynthetic process	48	27	8.84	5e-09	2.87564e-07
118	GO:0033045	regulation of sister chromatid segregation	69	34	12.7	5.5e-09	3.1364e-07
119	GO:0072594	establishment of protein localization to organelle	348	108	64.07	6.4e-09	3.61896e-07
120	GO:0043412	macromolecule modification	3473	756	639.43	6.8e-09	3.8131e-07
121	GO:0006754	ATP biosynthetic process	109	46	20.07	6.9e-09	3.8372e-07
122	GO:0000727	double-strand break repair via break-induced replication	11	11	2.03	8.1e-09	4.43129e-07
123	GO:0034641	cellular nitrogen compound metabolic process	5217	1091	960.52	8.1e-09	4.43129e-07
124	GO:0033036	macromolecule localization	2605	584	479.62	8.4e-09	4.55835e-07
125	GO:0044260	cellular macromolecule metabolic process	6671	1364	1228.23	8.9e-09	4.79105e-07
126	GO:0044249	cellular biosynthetic process	4701	992	865.52	9.6e-09	5.09932e-07
127	GO:0030239	myofibril assembly	64	32	11.78	9.7e-09	5.09932e-07
128	GO:0010965	regulation of mitotic sister chromatid separation	52	28	9.57	9.7e-09	5.09932e-07
129	GO:0006810	transport	3990	855	734.62	1e-08	5.21628e-07
130	GO:0044283	small molecule biosynthetic process	602	166	110.84	1.2e-08	6.21138e-07
131	GO:0006886	intracellular protein transport	828	216	152.45	1.3e-08	6.67763e-07
132	GO:0006626	protein targeting to mitochondrion	68	33	12.52	1.5e-08	7.5891e-07
133	GO:0045184	establishment of protein localization	1645	388	302.87	1.5e-08	7.5891e-07
134	GO:1901137	carbohydrate derivative biosynthetic process	574	159	105.68	1.8e-08	8.972e-07
135	GO:0008104	protein localization	2322	525	427.51	1.8e-08	8.972e-07
136	GO:0009145	purine nucleoside triphosphate biosynthetic process	119	48	21.91	1.9e-08	9.40081e-07
137	GO:0097435	supramolecular fiber organization	616	168	113.41	2.3e-08	1.1215e-06
138	GO:0009142	nucleoside triphosphate biosynthetic process	134	52	24.67	2.3e-08	1.1215e-06
139	GO:0051301	cell division	407	120	74.93	2.6e-08	1.25866e-06
140	GO:0009156	ribonucleoside monophosphate biosynthetic process	142	54	26.14	2.9e-08	1.38398e-06
141	GO:0007091	metaphase/anaphase transition of mitotic cell cycle	51	27	9.39	2.9e-08	1.38398e-06
142	GO:0140053	mitochondrial gene expression	86	38	15.83	3.1e-08	1.46901e-06
143	GO:0009127	purine nucleoside monophosphate biosynthetic process	132	51	24.3	3.8e-08	1.77571e-06
144	GO:0009168	purine ribonucleoside monophosphate biosynthetic process	132	51	24.3	3.8e-08	1.77571e-06
145	GO:0003015	heart process	204	70	37.56	4e-08	1.83102e-06
146	GO:0015985	energy coupled proton transport, down electrochemical gradient	22	16	4.05	4e-08	1.83102e-06
147	GO:0015986	ATP synthesis coupled proton transport	22	16	4.05	4e-08	1.83102e-06
148	GO:0009206	purine ribonucleoside triphosphate biosynthetic process	118	47	21.73	4.2e-08	1.90958e-06
149	GO:0006464	cellular protein modification process	3309	717	609.23	4.6e-08	2.06356e-06
150	GO:0036211	protein modification process	3309	717	609.23	4.6e-08	2.06356e-06
151	GO:0006605	protein targeting	237	78	43.64	5.3e-08	2.36183e-06
152	GO:0042255	ribosome assembly	71	33	13.07	5.6e-08	2.47911e-06
153	GO:0009124	nucleoside monophosphate biosynthetic process	152	56	27.99	5.8e-08	2.55086e-06
154	GO:0006101	citrate metabolic process	30	19	5.52	7e-08	3.0389e-06
155	GO:0006936	muscle contraction	279	88	51.37	7e-08	3.0389e-06
156	GO:0032543	mitochondrial translation	62	30	11.42	7.3e-08	3.12877e-06
157	GO:0070727	cellular macromolecule localization	1569	368	288.88	7.3e-08	3.12877e-06
158	GO:0071702	organic substance transport	2260	508	416.1	7.4e-08	3.15156e-06
159	GO:0009201	ribonucleoside triphosphate biosynthetic process	124	48	22.83	8.7e-08	3.68191e-06
160	GO:0060047	heart contraction	196	67	36.09	9e-08	3.78506e-06
161	GO:0033554	cellular response to stress	1699	394	312.81	9.1e-08	3.80335e-06
162	GO:0034613	cellular protein localization	1560	365	287.22	1.1e-07	4.56907e-06
163	GO:0033047	regulation of mitotic sister chromatid segregation	60	29	11.05	1.2e-07	4.95387e-06
164	GO:1902653	secondary alcohol biosynthetic process	42	23	7.73	1.4e-07	5.67506e-06
165	GO:0044784	metaphase/anaphase transition of cell cycle	54	27	9.94	1.4e-07	5.67506e-06
166	GO:0065002	intracellular protein transmembrane transport	54	27	9.94	1.4e-07	5.67506e-06
167	GO:0051304	chromosome separation	80	35	14.73	1.5e-07	6.04401e-06
168	GO:0006733	oxidoreduction coenzyme metabolic process	141	52	25.96	1.6e-07	6.40857e-06
169	GO:0071806	protein transmembrane transport	64	30	11.78	1.8e-07	7.12482e-06
170	GO:0072350	tricarboxylic acid metabolic process	34	20	6.26	1.8e-07	7.12482e-06
171	GO:1905818	regulation of chromosome separation	58	28	10.68	2.1e-07	8.26368e-06
172	GO:0014706	striated muscle tissue development	396	114	72.91	2.3e-07	8.94607e-06
173	GO:0044743	protein transmembrane import into intracellular organelle	40	22	7.36	2.3e-07	8.94607e-06
174	GO:0006099	tricarboxylic acid cycle	29	18	5.34	2.4e-07	9.22834e-06
175	GO:0045839	negative regulation of mitotic nuclear division	46	24	8.47	2.4e-07	9.22834e-06
176	GO:0015031	protein transport	1549	360	285.19	2.8e-07	1.07052e-05
177	GO:0061024	membrane organization	611	162	112.49	3e-07	1.1341e-05
178	GO:0008610	lipid biosynthetic process	499	137	91.87	3e-07	1.1341e-05
179	GO:0019752	carboxylic acid metabolic process	828	209	152.45	3.3e-07	1.24054e-05
180	GO:0070925	organelle assembly	722	186	132.93	3.4e-07	1.27103e-05
181	GO:0051640	organelle localization	554	149	102	3.6e-07	1.33836e-05
182	GO:0033046	negative regulation of sister chromatid segregation	38	21	7	3.9e-07	1.43405e-05
183	GO:0006743	ubiquinone metabolic process	15	12	2.76	3.9e-07	1.43405e-05
184	GO:0006695	cholesterol biosynthetic process	41	22	7.55	4.1e-07	1.48327e-05
185	GO:0051985	negative regulation of chromosome segregation	41	22	7.55	4.1e-07	1.48327e-05
186	GO:0030071	regulation of mitotic metaphase/anaphase transition	47	24	8.65	4.1e-07	1.48327e-05
187	GO:1902600	proton transmembrane transport	145	52	26.7	4.5e-07	1.61928e-05
188	GO:0022613	ribonucleoprotein complex biogenesis	397	113	73.09	4.8e-07	1.71804e-05
189	GO:0051146	striated muscle cell differentiation	299	90	55.05	5.2e-07	1.85137e-05
190	GO:0030029	actin filament-based process	663	172	122.07	5.9e-07	2.08953e-05
191	GO:2000816	negative regulation of mitotic sister chromatid separation	36	20	6.63	6.5e-07	2.28997e-05
192	GO:0060048	cardiac muscle contraction	117	44	21.54	7.6e-07	2.66356e-05
193	GO:0045786	negative regulation of cell cycle	427	119	78.62	7.9e-07	2.75436e-05
194	GO:0060537	muscle tissue development	419	117	77.14	8.8e-07	3.05233e-05
195	GO:0061061	muscle structure development	631	164	116.18	9.6e-07	3.31274e-05
196	GO:1902850	microtubule cytoskeleton organization involved in mitosis	118	44	21.73	1e-06	3.43316e-05
197	GO:0070647	protein modification by small protein conjugation or removal	780	196	143.61	1.1e-06	3.70095e-05
198	GO:0015833	peptide transport	1603	367	295.14	1.1e-06	3.70095e-05
199	GO:0070507	regulation of microtubule cytoskeleton organization	188	62	34.61	1.1e-06	3.70095e-05
200	GO:0043436	oxoacid metabolic process	865	214	159.26	1.1e-06	3.70095e-05
201	GO:0033048	negative regulation of mitotic sister chromatid segregation	37	20	6.81	1.2e-06	3.97773e-05
202	GO:0010564	regulation of cell cycle process	542	144	99.79	1.2e-06	3.97773e-05
203	GO:0042886	amide transport	1625	371	299.19	1.2e-06	3.97773e-05
204	GO:0006261	DNA-dependent DNA replication	134	48	24.67	1.3e-06	4.26717e-05
205	GO:0017038	protein import	197	64	36.27	1.3e-06	4.26717e-05
206	GO:0006457	protein folding	150	52	27.62	1.5e-06	4.87609e-05
207	GO:0045930	negative regulation of mitotic cell cycle	218	69	40.14	1.5e-06	4.87609e-05
208	GO:0006950	response to stress	3329	707	612.92	1.6e-06	5.15139e-05
209	GO:0071705	nitrogen compound transport	1917	429	352.95	1.6e-06	5.15139e-05
210	GO:0006744	ubiquinone biosynthetic process	14	11	2.58	1.7e-06	5.37056e-05
211	GO:0042407	cristae formation	14	11	2.58	1.7e-06	5.37056e-05
212	GO:1901663	quinone biosynthetic process	14	11	2.58	1.7e-06	5.37056e-05
213	GO:1902099	regulation of metaphase/anaphase transition of cell cycle	50	24	9.21	1.7e-06	5.37056e-05
214	GO:0000086	G2/M transition of mitotic cell cycle	109	41	20.07	1.8e-06	5.63358e-05
215	GO:0051493	regulation of cytoskeleton organization	496	133	91.32	1.8e-06	5.63358e-05
216	GO:0045841	negative regulation of mitotic metaphase/anaphase transition	35	19	6.44	2e-06	6.23056e-05
217	GO:1905819	negative regulation of chromosome separation	38	20	7	2.1e-06	6.51194e-05
218	GO:0032886	regulation of microtubule-based process	220	69	40.51	2.2e-06	6.79073e-05
219	GO:0051129	negative regulation of cellular component organization	691	175	127.22	2.4e-06	7.37425e-05
220	GO:0043170	macromolecule metabolic process	7768	1541	1430.2	2.6e-06	7.91647e-05
221	GO:0006260	DNA replication	221	69	40.69	2.6e-06	7.91647e-05
222	GO:1901990	regulation of mitotic cell cycle phase transition	242	74	44.56	2.7e-06	8.18392e-05
223	GO:0031032	actomyosin structure organization	181	59	33.32	3e-06	9.05247e-05
224	GO:0007094	mitotic spindle assembly checkpoint	33	18	6.08	3.4e-06	0.000100787
225	GO:0031577	spindle checkpoint	33	18	6.08	3.4e-06	0.000100787
226	GO:0071173	spindle assembly checkpoint	33	18	6.08	3.4e-06	0.000100787
227	GO:0071174	mitotic spindle checkpoint	33	18	6.08	3.4e-06	0.000100787
228	GO:0006082	organic acid metabolic process	883	215	162.57	3.5e-06	0.000102845
229	GO:0007088	regulation of mitotic nuclear division	146	50	26.88	3.5e-06	0.000102845
230	GO:0030150	protein import into mitochondrial matrix	17	12	3.13	3.7e-06	0.000107316
231	GO:0051383	kinetochore organization	17	12	3.13	3.7e-06	0.000107316
232	GO:0030036	actin cytoskeleton organization	589	152	108.44	3.7e-06	0.000107316
233	GO:0006302	double-strand break repair	203	64	37.38	4.2e-06	0.000119753
234	GO:0033865	nucleoside bisphosphate metabolic process	101	38	18.6	4.2e-06	0.000119753
235	GO:0033875	ribonucleoside bisphosphate metabolic process	101	38	18.6	4.2e-06	0.000119753
236	GO:0034032	purine nucleoside bisphosphate metabolic process	101	38	18.6	4.2e-06	0.000119753
237	GO:0033043	regulation of organelle organization	1136	267	209.15	4.6e-06	0.000130605
238	GO:0006637	acyl-CoA metabolic process	80	32	14.73	5.3e-06	0.000149221
239	GO:0035383	thioester metabolic process	80	32	14.73	5.3e-06	0.000149221
240	GO:1902100	negative regulation of metaphase/anaphase transition of cell cycle	37	19	6.81	6e-06	0.000168225
241	GO:0010639	negative regulation of organelle organization	368	102	67.75	6.2e-06	0.000173111
242	GO:0007093	mitotic cell cycle checkpoint	122	43	22.46	7.2e-06	0.000200202
243	GO:0007052	mitotic spindle organization	96	36	17.67	8.1e-06	0.0002243
244	GO:0051784	negative regulation of nuclear division	57	25	10.49	8.2e-06	0.000226139
245	GO:0043161	proteasome-mediated ubiquitin-dependent protein catabolic process	345	96	63.52	9.6e-06	0.000263667
246	GO:1901991	negative regulation of mitotic cell cycle phase transition	135	46	24.86	9.9e-06	0.000270801
247	GO:0010498	proteasomal protein catabolic process	403	109	74.2	1e-05	0.000272429
248	GO:0050879	multicellular organismal movement	58	25	10.68	1.2e-05	0.000322992
249	GO:0050881	musculoskeletal movement	58	25	10.68	1.2e-05	0.000322992
250	GO:0016310	phosphorylation	2019	442	371.73	1.2e-05	0.000322992
251	GO:0006310	DNA recombination	235	70	43.27	1.4e-05	0.000369435
252	GO:0043632	modification-dependent macromolecule catabolic process	533	137	98.13	1.4e-05	0.000369435
253	GO:0050790	regulation of catalytic activity	1956	429	360.13	1.4e-05	0.000369435
254	GO:0072330	monocarboxylic acid biosynthetic process	231	69	42.53	1.4e-05	0.000369435
255	GO:0055013	cardiac muscle cell development	87	33	16.02	1.4e-05	0.000369435
256	GO:0000075	cell cycle checkpoint	173	55	31.85	1.5e-05	0.000392743
257	GO:0070129	regulation of mitochondrial translation	24	14	4.42	1.5e-05	0.000392743
258	GO:0006942	regulation of striated muscle contraction	80	31	14.73	1.6e-05	0.000417302
259	GO:0006270	DNA replication initiation	27	15	4.97	1.7e-05	0.000441672
260	GO:0051656	establishment of organelle localization	444	117	81.75	1.8e-05	0.000465854
261	GO:0051348	negative regulation of transferase activity	229	68	42.16	2e-05	0.000515632
262	GO:0006974	cellular response to DNA damage stimulus	663	164	122.07	2.1e-05	0.000537297
263	GO:0042326	negative regulation of phosphorylation	405	108	74.57	2.1e-05	0.000537297
264	GO:0003009	skeletal muscle contraction	43	20	7.92	2.3e-05	0.000577489
265	GO:0033866	nucleoside bisphosphate biosynthetic process	43	20	7.92	2.3e-05	0.000577489
266	GO:0034030	ribonucleoside bisphosphate biosynthetic process	43	20	7.92	2.3e-05	0.000577489
267	GO:0034033	purine nucleoside bisphosphate biosynthetic process	43	20	7.92	2.3e-05	0.000577489
268	GO:0010389	regulation of G2/M transition of mitotic cell cycle	74	29	13.62	2.3e-05	0.000577489
269	GO:0055085	transmembrane transport	1386	313	255.18	2.4e-05	0.000600357
270	GO:0019941	modification-dependent protein catabolic process	525	134	96.66	2.5e-05	0.000618474
271	GO:0051261	protein depolymerization	108	38	19.88	2.5e-05	0.000618474
272	GO:0051783	regulation of nuclear division	176	55	32.4	2.5e-05	0.000618474
273	GO:0016226	iron-sulfur cluster assembly	22	13	4.05	2.6e-05	0.000638518
274	GO:0031163	metallo-sulfur cluster assembly	22	13	4.05	2.6e-05	0.000638518
275	GO:0006066	alcohol metabolic process	287	81	52.84	2.7e-05	0.000660665
276	GO:0043624	cellular protein complex disassembly	128	43	23.57	2.8e-05	0.000680188
277	GO:0045787	positive regulation of cell cycle	327	90	60.21	2.8e-05	0.000680188
278	GO:0008016	regulation of heart contraction	169	53	31.12	3.2e-05	0.000774561
279	GO:0016125	sterol metabolic process	117	40	21.54	3.3e-05	0.000795903
280	GO:0006281	DNA repair	391	104	71.99	3.4e-05	0.000814185
281	GO:0006399	tRNA metabolic process	149	48	27.43	3.4e-05	0.000814185
282	GO:0032446	protein modification by small protein conjugation	669	164	123.17	3.5e-05	0.00083516
283	GO:0060341	regulation of cellular localization	913	215	168.1	3.6e-05	0.000855986
284	GO:1901987	regulation of cell cycle phase transition	272	77	50.08	3.8e-05	0.000894063
285	GO:0001558	regulation of cell growth	392	104	72.17	3.8e-05	0.000894063
286	GO:0016567	protein ubiquitination	623	154	114.7	3.8e-05	0.000894063
287	GO:0043467	regulation of generation of precursor metabolites and energy	106	37	19.52	3.9e-05	0.000914394
288	GO:0010927	cellular component assembly involved in morphogenesis	110	38	20.25	4e-05	0.000934583
289	GO:0044839	cell cycle G2/M phase transition	126	42	23.2	4.3e-05	0.000997748
290	GO:0046165	alcohol biosynthetic process	134	44	24.67	4.3e-05	0.000997748
291	GO:0008203	cholesterol metabolic process	107	37	19.7	4.9e-05	0.00113306
292	GO:0016049	cell growth	463	119	85.24	5e-05	0.00114439
293	GO:0042692	muscle cell differentiation	372	99	68.49	5e-05	0.00114439
294	GO:0007015	actin filament organization	363	97	66.83	5e-05	0.00114439
295	GO:0006511	ubiquitin-dependent protein catabolic process	514	130	94.63	5.1e-05	0.00116332
296	GO:1901661	quinone metabolic process	29	15	5.34	5.2e-05	0.00118212
297	GO:0043648	dicarboxylic acid metabolic process	92	33	16.94	5.4e-05	0.00121935
298	GO:0055006	cardiac cell development	92	33	16.94	5.4e-05	0.00121935
299	GO:0042176	regulation of protein catabolic process	346	93	63.7	5.6e-05	0.00126028
300	GO:0048738	cardiac muscle tissue development	223	65	41.06	5.7e-05	0.00127851
301	GO:0030163	protein catabolic process	814	193	149.87	6e-05	0.00134133
302	GO:0046677	response to antibiotic	530	133	97.58	6.2e-05	0.00138145
303	GO:1902652	secondary alcohol metabolic process	112	38	20.62	6.3e-05	0.0013991
304	GO:0010948	negative regulation of cell cycle process	211	62	38.85	6.4e-05	0.00141663
305	GO:0034470	ncRNA processing	299	82	55.05	7.2e-05	0.00158849
306	GO:0046394	carboxylic acid biosynthetic process	326	88	60.02	7.5e-05	0.00164926
307	GO:0032984	protein-containing complex disassembly	191	57	35.17	7.8e-05	0.00170965
308	GO:0032787	monocarboxylic acid metabolic process	510	128	93.9	8.4e-05	0.00182924
309	GO:0097428	protein maturation by iron-sulfur cluster transfer	13	9	2.39	8.4e-05	0.00182924
310	GO:0034660	ncRNA metabolic process	414	107	76.22	9.2e-05	0.00199699
311	GO:0006979	response to oxidative stress	474	120	87.27	9.3e-05	0.00201221
312	GO:0016053	organic acid biosynthetic process	328	88	60.39	9.5e-05	0.00204889
313	GO:0033673	negative regulation of kinase activity	201	59	37.01	9.8e-05	0.00210684
314	GO:1901988	negative regulation of cell cycle phase transition	151	47	27.8	0.00011	0.00233498
315	GO:0061640	cytoskeleton-dependent cytokinesis	91	32	16.75	0.00011	0.00233498
316	GO:0014070	response to organic cyclic compound	1244	279	229.04	0.00011	0.00233498
317	GO:0007163	establishment or maintenance of cell polarity	202	59	37.19	0.00011	0.00233498
318	GO:0055007	cardiac muscle cell differentiation	131	42	24.12	0.00012	0.00253925
319	GO:0006084	acetyl-CoA metabolic process	34	16	6.26	0.00013	0.00273366
320	GO:0090257	regulation of muscle system process	233	66	42.9	0.00013	0.00273366
321	GO:0007143	female meiotic nuclear division	31	15	5.71	0.00014	0.00291659
322	GO:0008299	isoprenoid biosynthetic process	31	15	5.71	0.00014	0.00291659
323	GO:0072524	pyridine-containing compound metabolic process	132	42	24.3	0.00014	0.00291659
324	GO:0031109	microtubule polymerization or depolymerization	116	38	21.36	0.00015	0.00309617
325	GO:0007517	muscle organ development	364	95	67.02	0.00015	0.00309617
326	GO:0007062	sister chromatid cohesion	48	20	8.84	0.00015	0.00309617
327	GO:0009185	ribonucleoside diphosphate metabolic process	85	30	15.65	0.00016	0.00327246
328	GO:0051495	positive regulation of cytoskeleton organization	213	61	39.22	0.00016	0.00327246
329	GO:1901617	organic hydroxy compound biosynthetic process	213	61	39.22	0.00016	0.00327246
330	GO:0051258	protein polymerization	257	71	47.32	0.00017	0.00346645
331	GO:0008637	apoptotic mitochondrial changes	105	35	19.33	0.00018	0.00364825
332	GO:0042493	response to drug	1347	298	248	0.00018	0.00364825
333	GO:0006469	negative regulation of protein kinase activity	184	54	33.88	0.00019	0.00382787
334	GO:0033260	nuclear DNA replication	35	16	6.44	0.00019	0.00382787
335	GO:0043254	regulation of protein complex assembly	417	106	76.78	0.0002	0.00399347
336	GO:0009135	purine nucleoside diphosphate metabolic process	82	29	15.1	0.0002	0.00399347
337	GO:0009179	purine ribonucleoside diphosphate metabolic process	82	29	15.1	0.0002	0.00399347
338	GO:1902749	regulation of cell cycle G2/M phase transition	90	31	16.57	0.00021	0.00413184
339	GO:0019362	pyridine nucleotide metabolic process	126	40	23.2	0.00021	0.00413184
340	GO:0043500	muscle adaptation	126	40	23.2	0.00021	0.00413184
341	GO:0046496	nicotinamide nucleotide metabolic process	126	40	23.2	0.00021	0.00413184
342	GO:0034220	ion transmembrane transport	998	227	183.75	0.00021	0.00413184
343	GO:0006090	pyruvate metabolic process	94	32	17.31	0.00022	0.00426622
344	GO:0000027	ribosomal large subunit assembly	32	15	5.89	0.00022	0.00426622
345	GO:0035384	thioester biosynthetic process	32	15	5.89	0.00022	0.00426622
346	GO:0071616	acyl-CoA biosynthetic process	32	15	5.89	0.00022	0.00426622
347	GO:0044271	cellular nitrogen compound biosynthetic process	3838	781	706.63	0.00022	0.00426622
348	GO:0046031	ADP metabolic process	75	27	13.81	0.00023	0.00444733
349	GO:0032879	regulation of localization	2621	547	482.56	0.00024	0.00462739
350	GO:0003298	physiological muscle hypertrophy	39	17	7.18	0.00025	0.00476558
351	GO:0003301	physiological cardiac muscle hypertrophy	39	17	7.18	0.00025	0.00476558
352	GO:0061049	cell growth involved in cardiac muscle cell development	39	17	7.18	0.00025	0.00476558
353	GO:1901879	regulation of protein depolymerization	83	29	15.28	0.00025	0.00476558
354	GO:0051653	spindle localization	46	19	8.47	0.00026	0.00491444
355	GO:0009636	response to toxic substance	656	156	120.78	0.00026	0.00491444
356	GO:0071459	protein localization to chromosome, centromeric region	20	11	3.68	0.00026	0.00491444
357	GO:0006120	mitochondrial electron transport, NADH to ubiquinone	23	12	4.23	0.00027	0.00506081
358	GO:0051603	proteolysis involved in cellular protein catabolic process	623	149	114.7	0.00027	0.00506081
359	GO:0055117	regulation of cardiac muscle contraction	68	25	12.52	0.00027	0.00506081
360	GO:0022411	cellular component disassembly	324	85	59.65	0.00028	0.00523367
361	GO:0044257	cellular protein catabolic process	667	158	122.8	0.00029	0.00540557
362	GO:0000910	cytokinesis	153	46	28.17	0.0003	0.00556116
363	GO:1903364	positive regulation of cellular protein catabolic process	128	40	23.57	0.0003	0.00556116
364	GO:0042181	ketone biosynthetic process	43	18	7.92	0.00031	0.00573074
365	GO:0098655	cation transmembrane transport	760	177	139.93	0.00032	0.00583545
366	GO:2000060	positive regulation of ubiquitin-dependent protein catabolic process	84	29	15.47	0.00032	0.00583545
367	GO:0051382	kinetochore assembly	12	8	2.21	0.00032	0.00583545
368	GO:0016052	carbohydrate catabolic process	116	37	21.36	0.00032	0.00583545
369	GO:0062012	regulation of small molecule metabolic process	330	86	60.76	0.00032	0.00583545
370	GO:0006888	ER to Golgi vesicle-mediated transport	112	36	20.62	0.00033	0.00595327
371	GO:0010563	negative regulation of phosphorus metabolic process	502	123	92.43	0.00033	0.00595327
372	GO:0045936	negative regulation of phosphate metabolic process	502	123	92.43	0.00033	0.00595327
373	GO:0044255	cellular lipid metabolic process	863	198	158.89	0.00033	0.00595327
374	GO:0010243	response to organonitrogen compound	1219	270	224.44	0.00034	0.00611727
375	GO:0000281	mitotic cytokinesis	69	25	12.7	0.00035	0.0062804
376	GO:1901565	organonitrogen compound catabolic process	1071	240	197.19	0.00036	0.00639166
377	GO:0006890	retrograde vesicle-mediated transport, Golgi to ER	40	17	7.36	0.00036	0.00639166
378	GO:0051293	establishment of spindle localization	40	17	7.36	0.00036	0.00639166
379	GO:0045732	positive regulation of protein catabolic process	197	56	36.27	0.00036	0.00639166
380	GO:1903578	regulation of ATP metabolic process	73	26	13.44	0.00037	0.0065006
381	GO:0006937	regulation of muscle contraction	150	45	27.62	0.00037	0.0065006
382	GO:0040001	establishment of mitotic spindle localization	30	14	5.52	0.00037	0.0065006
383	GO:0002931	response to ischemia	58	22	10.68	0.00037	0.0065006
384	GO:0007519	skeletal muscle tissue development	180	52	33.14	0.00038	0.00665891
385	GO:0009132	nucleoside diphosphate metabolic process	101	33	18.6	0.00041	0.00712891
386	GO:0000028	ribosomal small subunit assembly	27	13	4.97	0.00041	0.00712891
387	GO:0034501	protein localization to kinetochore	15	9	2.76	0.00041	0.00712891
388	GO:1903827	regulation of cellular protein localization	491	120	90.4	0.00043	0.0074574
389	GO:0032535	regulation of cellular component size	379	96	69.78	0.00044	0.00759169
390	GO:0034508	centromere complex assembly	24	12	4.42	0.00044	0.00759169
391	GO:0070131	positive regulation of mitochondrial translation	18	10	3.31	0.00045	0.00774437
392	GO:0090068	positive regulation of cell cycle process	234	64	43.08	0.00046	0.00789628
393	GO:0016072	rRNA metabolic process	199	56	36.64	0.00048	0.00821863
394	GO:1903052	positive regulation of proteolysis involved in cellular protein catabolic process	110	35	20.25	0.00049	0.00834737
395	GO:0071826	ribonucleoprotein complex subunit organization	230	63	42.35	0.00049	0.00834737
396	GO:0001933	negative regulation of protein phosphorylation	371	94	68.31	0.0005	0.00843233
397	GO:1902903	regulation of supramolecular fiber organization	325	84	59.84	0.0005	0.00843233
398	GO:0008033	tRNA processing	98	32	18.04	0.0005	0.00843233
399	GO:0042542	response to hydrogen peroxide	182	52	33.51	0.0005	0.00843233
400	GO:0014866	skeletal myofibril assembly	10	7	1.84	0.00051	0.00853679
401	GO:1905242	response to 3,3',5-triiodo-L-thyronine	10	7	1.84	0.00051	0.00853679
402	GO:0031334	positive regulation of protein complex assembly	226	62	41.61	0.00051	0.00853679
403	GO:0000302	response to reactive oxygen species	276	73	50.82	0.00056	0.00932733
404	GO:0032386	regulation of intracellular transport	433	107	79.72	0.00056	0.00932733
405	GO:0015672	monovalent inorganic cation transport	466	114	85.8	0.00057	0.00942391
406	GO:0022618	ribonucleoprotein complex assembly	218	60	40.14	0.00057	0.00942391
407	GO:0031023	microtubule organizing center organization	115	36	21.17	0.00057	0.00942391
408	GO:0006364	rRNA processing	170	49	31.3	0.00058	0.00956574
409	GO:0051438	regulation of ubiquitin-protein transferase activity	45	18	8.29	0.00059	0.00970687
410	GO:0060538	skeletal muscle organ development	192	54	35.35	0.0006	0.00982336
411	GO:0042273	ribosomal large subunit biogenesis	79	27	14.55	0.0006	0.00982336
412	GO:0006259	DNA metabolic process	809	185	148.95	0.00061	0.00996284
413	GO:0043281	regulation of cysteine-type endopeptidase activity involved in apoptotic process	197	55	36.27	0.00066	0.0107274
414	GO:1901698	response to nitrogen compound	1302	284	239.72	0.00066	0.0107274
415	GO:0016999	antibiotic metabolic process	141	42	25.96	0.00067	0.0108637
416	GO:0006268	DNA unwinding involved in DNA replication	13	8	2.39	0.00069	0.0110812
417	GO:0090231	regulation of spindle checkpoint	13	8	2.39	0.00069	0.0110812
418	GO:0090266	regulation of mitotic cell cycle spindle assembly checkpoint	13	8	2.39	0.00069	0.0110812
419	GO:1903504	regulation of mitotic spindle checkpoint	13	8	2.39	0.00069	0.0110812
420	GO:0032925	regulation of activin receptor signaling pathway	25	12	4.6	0.00071	0.0113482
421	GO:0019674	NAD metabolic process	42	17	7.73	0.00071	0.0113482
422	GO:0007098	centrosome cycle	108	34	19.88	0.00072	0.0114536
423	GO:0034404	nucleobase-containing small molecule biosynthetic process	150	44	27.62	0.00072	0.0114536
424	GO:0006913	nucleocytoplasmic transport	283	74	52.1	0.00073	0.0115853
425	GO:0044087	regulation of cellular component biogenesis	876	198	161.28	0.00074	0.0116889
426	GO:0051702	interaction with symbiont	76	26	13.99	0.00074	0.0116889
427	GO:0007229	integrin-mediated signaling pathway	92	30	16.94	0.00076	0.0119767
428	GO:0006271	DNA strand elongation involved in DNA replication	16	9	2.95	0.00078	0.0122345
429	GO:0090151	establishment of protein localization to mitochondrial membrane	16	9	2.95	0.00078	0.0122345
430	GO:0006631	fatty acid metabolic process	348	88	64.07	0.00079	0.0123339
431	GO:1903522	regulation of blood circulation	234	63	43.08	0.00079	0.0123339
432	GO:0051169	nuclear transport	284	74	52.29	0.00082	0.0127726
433	GO:0048193	Golgi vesicle transport	239	64	44	0.00084	0.0130539
434	GO:0045862	positive regulation of proteolysis	321	82	59.1	0.00085	0.0131486
435	GO:0007080	mitotic metaphase plate congression	39	16	7.18	0.00085	0.0131486
436	GO:0051246	regulation of protein metabolic process	2521	521	464.15	0.00088	0.0135815
437	GO:0030307	positive regulation of cell growth	173	49	31.85	0.00089	0.0137044
438	GO:0051303	establishment of chromosome localization	69	24	12.7	0.0009	0.0138267
439	GO:0003300	cardiac muscle hypertrophy	93	30	17.12	0.00093	0.0142227
440	GO:0006470	protein dephosphorylation	267	70	49.16	0.00093	0.0142227
441	GO:0019359	nicotinamide nucleotide biosynthetic process	85	28	15.65	0.00094	0.0142782
442	GO:0019363	pyridine nucleotide biosynthetic process	85	28	15.65	0.00094	0.0142782
443	GO:0046939	nucleotide phosphorylation	85	28	15.65	0.00094	0.0142782
444	GO:0051338	regulation of transferase activity	821	186	151.16	0.00095	0.0143653
445	GO:0006694	steroid biosynthetic process	139	41	25.59	0.00095	0.0143653
446	GO:0051310	metaphase plate congression	54	20	9.94	0.00096	0.0144839
447	GO:0042180	cellular ketone metabolic process	187	52	34.43	0.001	0.0150537
448	GO:1902904	negative regulation of supramolecular fiber organization	131	39	24.12	0.00103	0.0154707
449	GO:0046365	monosaccharide catabolic process	26	12	4.79	0.0011	0.0164853
450	GO:1901800	positive regulation of proteasomal protein catabolic process	98	31	18.04	0.00111	0.0165982
451	GO:0007018	microtubule-based movement	237	63	43.64	0.00112	0.0166736
452	GO:0051225	spindle assembly	94	30	17.31	0.00112	0.0166736
453	GO:0050000	chromosome localization	70	24	12.89	0.00113	0.0167854
454	GO:0072525	pyridine-containing compound biosynthetic process	90	29	16.57	0.00114	0.0168966
455	GO:0032436	positive regulation of proteasomal ubiquitin-dependent protein catabolic process	74	25	13.62	0.00115	0.0170074
456	GO:0033539	fatty acid beta-oxidation using acyl-CoA dehydrogenase	11	7	2.03	0.00117	0.0171524
457	GO:0051014	actin filament severing	11	7	2.03	0.00117	0.0171524
458	GO:0061635	regulation of protein complex stability	11	7	2.03	0.00117	0.0171524
459	GO:2001044	regulation of integrin-mediated signaling pathway	11	7	2.03	0.00117	0.0171524
460	GO:0045931	positive regulation of mitotic cell cycle	149	43	27.43	0.00118	0.0172613
461	GO:0006734	NADH metabolic process	23	11	4.23	0.00123	0.0178377
462	GO:0032366	intracellular sterol transport	23	11	4.23	0.00123	0.0178377
463	GO:0032367	intracellular cholesterol transport	23	11	4.23	0.00123	0.0178377
464	GO:0051654	establishment of mitochondrion localization	23	11	4.23	0.00123	0.0178377
465	GO:0030010	establishment of cell polarity	128	38	23.57	0.00126	0.0181943
466	GO:1903362	regulation of cellular protein catabolic process	220	59	40.51	0.00126	0.0181943
467	GO:0065009	regulation of molecular function	2781	569	512.02	0.00127	0.0182994
468	GO:1902905	positive regulation of supramolecular fiber organization	189	52	34.8	0.00129	0.0185083
469	GO:0044843	cell cycle G1/S phase transition	167	47	30.75	0.00129	0.0185083
470	GO:0006633	fatty acid biosynthetic process	124	37	22.83	0.00131	0.0187553
471	GO:0014896	muscle hypertrophy	99	31	18.23	0.00133	0.0190012
472	GO:1901881	positive regulation of protein depolymerization	20	10	3.68	0.00134	0.0191035
473	GO:0098662	inorganic cation transmembrane transport	665	153	122.44	0.00135	0.0191649
474	GO:0051494	negative regulation of cytoskeleton organization	137	40	25.22	0.00135	0.0191649
475	GO:0030836	positive regulation of actin filament depolymerization	14	8	2.58	0.00136	0.0192662
476	GO:0006096	glycolytic process	67	23	12.34	0.00139	0.0196086
477	GO:0035336	long-chain fatty-acyl-CoA metabolic process	17	9	3.13	0.00139	0.0196086
478	GO:0008608	attachment of spindle microtubules to kinetochore	30	13	5.52	0.00141	0.0198491
479	GO:0045471	response to ethanol	230	61	42.35	0.00142	0.0198652
480	GO:0006165	nucleoside diphosphate phosphorylation	83	27	15.28	0.00142	0.0198652
481	GO:0051881	regulation of mitochondrial membrane potential	75	25	13.81	0.00142	0.0198652
482	GO:0030042	actin filament depolymerization	48	18	8.84	0.00144	0.0201032
483	GO:0010821	regulation of mitochondrion organization	129	38	23.75	0.00147	0.0204796
484	GO:2000116	regulation of cysteine-type endopeptidase activity	222	59	40.87	0.00159	0.0221056
485	GO:0070972	protein localization to endoplasmic reticulum	56	20	10.31	0.00162	0.0224762
486	GO:0002183	cytoplasmic translational initiation	27	12	4.97	0.00165	0.0228454
487	GO:0002027	regulation of heart rate	92	29	16.94	0.00167	0.0230748
488	GO:0051294	establishment of spindle orientation	34	14	6.26	0.0017	0.0234412
489	GO:0006400	tRNA modification	68	23	12.52	0.00174	0.0238948
490	GO:0006757	ATP generation from ADP	68	23	12.52	0.00174	0.0238948
491	GO:0031400	negative regulation of protein modification process	538	126	99.05	0.00177	0.0242573
492	GO:0035051	cardiocyte differentiation	161	45	29.64	0.00188	0.0256925
493	GO:0089718	amino acid import across plasma membrane	24	11	4.42	0.00189	0.0256925
494	GO:2001171	positive regulation of ATP biosynthetic process	24	11	4.42	0.00189	0.0256925
495	GO:1903829	positive regulation of cellular protein localization	283	72	52.1	0.00189	0.0256925
496	GO:0080135	regulation of cellular response to stress	607	140	111.76	0.00192	0.0260477
497	GO:0003254	regulation of membrane depolarization	38	15	7	0.00195	0.0263485
498	GO:0006284	base-excision repair	38	15	7	0.00195	0.0263485
499	GO:0014897	striated muscle hypertrophy	97	30	17.86	0.00196	0.0264305
500	GO:0098660	inorganic ion transmembrane transport	735	166	135.32	0.002	0.026916
501	GO:0051642	centrosome localization	31	13	5.71	0.00203	0.0272109
502	GO:0009166	nucleotide catabolic process	114	34	20.99	0.00203	0.0272109
503	GO:0000082	G1/S transition of mitotic cell cycle	153	43	28.17	0.00209	0.027904
504	GO:0035023	regulation of Rho protein signal transduction	127	37	23.38	0.00209	0.027904
505	GO:0090150	establishment of protein localization to membrane	211	56	38.85	0.00213	0.0282698
506	GO:0019320	hexose catabolic process	21	10	3.87	0.00213	0.0282698
507	GO:0051443	positive regulation of ubiquitin-protein transferase activity	21	10	3.87	0.00213	0.0282698
508	GO:0006855	drug transmembrane transport	77	25	14.18	0.00215	0.0284231
509	GO:0022406	membrane docking	77	25	14.18	0.00215	0.0284231
510	GO:0009057	macromolecule catabolic process	1095	238	201.61	0.00217	0.0286312
511	GO:0006811	ion transport	1501	318	276.36	0.00224	0.029497
512	GO:0007265	Ras protein signal transduction	388	94	71.44	0.00226	0.0297022
513	GO:0032268	regulation of cellular protein metabolic process	2362	485	434.88	0.00232	0.0301376
514	GO:0009451	RNA modification	132	38	24.3	0.00232	0.0301376
515	GO:2000058	regulation of ubiquitin-dependent protein catabolic process	132	38	24.3	0.00232	0.0301376
516	GO:0032880	regulation of protein localization	966	212	177.85	0.00232	0.0301376
517	GO:0030834	regulation of actin filament depolymerization	46	17	8.47	0.00232	0.0301376
518	GO:0044786	cell cycle DNA replication	46	17	8.47	0.00232	0.0301376
519	GO:0046931	pore complex assembly	18	9	3.31	0.00234	0.0302805
520	GO:2000114	regulation of establishment of cell polarity	18	9	3.31	0.00234	0.0302805
521	GO:0000209	protein polyubiquitination	176	48	32.4	0.00236	0.0304807
522	GO:0043090	amino acid import	28	12	5.16	0.0024	0.0308788
523	GO:0044089	positive regulation of cellular component biogenesis	494	116	90.95	0.0024	0.0308788
524	GO:0045116	protein neddylation	15	8	2.76	0.00245	0.0313423
525	GO:1902969	mitotic DNA replication	15	8	2.76	0.00245	0.0313423
526	GO:2000042	negative regulation of double-strand break repair via homologous recombination	15	8	2.76	0.00245	0.0313423
527	GO:0031110	regulation of microtubule polymerization or depolymerization	86	27	15.83	0.00253	0.0322431
528	GO:1903050	regulation of proteolysis involved in cellular protein catabolic process	190	51	34.98	0.00253	0.0322431
529	GO:0070646	protein modification by small protein removal	124	36	22.83	0.00254	0.0323094
530	GO:0046902	regulation of mitochondrial membrane permeability	54	19	9.94	0.00255	0.0323754
531	GO:0034502	protein localization to chromosome	78	25	14.36	0.00262	0.0332015
532	GO:0072384	organelle transport along microtubule	74	24	13.62	0.00266	0.0335819
533	GO:0032273	positive regulation of protein polymerization	120	35	22.09	0.00266	0.0335819
534	GO:0007584	response to nutrient	338	83	62.23	0.00267	0.0335821
535	GO:1901615	organic hydroxy compound metabolic process	433	103	79.72	0.00267	0.0335821
536	GO:0030705	cytoskeleton-dependent intracellular transport	155	43	28.54	0.00273	0.0342727
537	GO:1902751	positive regulation of cell cycle G2/M phase transition	25	11	4.6	0.00282	0.0353366
538	GO:0061842	microtubule organizing center localization	32	13	5.89	0.00284	0.0355211
539	GO:0032271	regulation of protein polymerization	200	53	36.82	0.00285	0.0355801
540	GO:0051098	regulation of binding	372	90	68.49	0.00288	0.035888
541	GO:0032508	DNA duplex unwinding	47	17	8.65	0.00303	0.0376874
542	GO:0016311	dephosphorylation	416	99	76.59	0.00315	0.0390356
543	GO:0070936	protein K48-linked ubiquitination	51	18	9.39	0.00315	0.0390356
544	GO:0097581	lamellipodium organization	79	25	14.55	0.00318	0.039335
545	GO:0010970	transport along microtubule	143	40	26.33	0.0032	0.0394374
546	GO:0051345	positive regulation of hydrolase activity	615	140	113.23	0.0032	0.0394374
547	GO:0010971	positive regulation of G2/M transition of mitotic cell cycle	22	10	4.05	0.00327	0.0402024
548	GO:0042866	pyruvate biosynthetic process	71	23	13.07	0.00328	0.0402024
549	GO:0051851	modification by host of symbiont morphology or physiology	71	23	13.07	0.00328	0.0402024
550	GO:0001836	release of cytochrome c from mitochondria	59	20	10.86	0.00329	0.0402277
551	GO:0090559	regulation of membrane permeability	67	22	12.34	0.0033	0.0402277
552	GO:0140056	organelle localization by membrane tethering	67	22	12.34	0.0033	0.0402277
553	GO:0061136	regulation of proteasomal protein catabolic process	161	44	29.64	0.00334	0.0406417
554	GO:2001243	negative regulation of intrinsic apoptotic signaling pathway	96	29	17.67	0.00339	0.0411756
555	GO:0008154	actin polymerization or depolymerization	188	50	34.61	0.0034	0.0412227
556	GO:0043457	regulation of cellular respiration	29	12	5.34	0.00342	0.0413906
557	GO:1901575	organic substance catabolic process	1686	352	310.42	0.00347	0.0419203
558	GO:0010569	regulation of double-strand break repair via homologous recombination	40	15	7.36	0.00351	0.0421764
559	GO:0045910	negative regulation of DNA recombination	40	15	7.36	0.00351	0.0421764
560	GO:0035335	peptidyl-tyrosine dephosphorylation	92	28	16.94	0.00351	0.0421764
561	GO:0099111	microtubule-based transport	144	40	26.51	0.00366	0.0439004
562	GO:0051604	protein maturation	276	69	50.82	0.00368	0.0440618
563	GO:0043244	regulation of protein complex disassembly	105	31	19.33	0.00369	0.044103
564	GO:2001242	regulation of intrinsic apoptotic signaling pathway	162	44	29.83	0.00379	0.0452179
565	GO:0043242	negative regulation of protein complex disassembly	72	23	13.26	0.00399	0.0475198
566	GO:0043279	response to alkaloid	167	45	30.75	0.00404	0.0479797
567	GO:0042274	ribosomal small subunit biogenesis	68	22	12.52	0.00405	0.0479797
568	GO:1901880	negative regulation of protein depolymerization	68	22	12.52	0.00405	0.0479797
569	GO:0006900	vesicle budding from membrane	56	19	10.31	0.00407	0.0481319
570	GO:0006122	mitochondrial electron transport, ubiquinol to cytochrome c	10	6	1.84	0.00412	0.0484676
571	GO:0007100	mitotic centrosome separation	10	6	1.84	0.00412	0.0484676
572	GO:0030953	astral microtubule organization	10	6	1.84	0.00412	0.0484676
573	GO:0014823	response to activity	123	35	22.65	0.00414	0.0486179
574	GO:0051130	positive regulation of cellular component organization	1195	255	220.02	0.00416	0.0487677
575	GO:0008631	intrinsic apoptotic signaling pathway in response to oxidative stress	37	14	6.81	0.00431	0.0502634
576	GO:0007076	mitotic chromosome condensation	13	7	2.39	0.00431	0.0502634
577	GO:0098712	L-glutamate import across plasma membrane	13	7	2.39	0.00431	0.0502634
578	GO:0032970	regulation of actin filament-based process	358	86	65.91	0.00432	0.0502929
579	GO:0045727	positive regulation of translation	119	34	21.91	0.00435	0.0505547
580	GO:0010941	regulation of cell death	1574	329	289.8	0.00437	0.0506995
581	GO:0008654	phospholipid biosynthetic process	150	41	27.62	0.00449	0.0520021
582	GO:0006418	tRNA aminoacylation for protein translation	41	15	7.55	0.0046	0.0531845
583	GO:0005975	carbohydrate metabolic process	489	113	90.03	0.00466	0.0537858
584	GO:0006790	sulfur compound metabolic process	260	65	47.87	0.00471	0.0542698
585	GO:0051170	import into nucleus	146	40	26.88	0.00475	0.0545657
586	GO:0045047	protein targeting to ER	30	12	5.52	0.00476	0.0545657
587	GO:0051049	regulation of transport	1808	374	332.88	0.00476	0.0545657
588	GO:0043039	tRNA aminoacylation	45	16	8.29	0.00482	0.0551595
589	GO:0097193	intrinsic apoptotic signaling pathway	270	67	49.71	0.005	0.0571222
590	GO:0006606	protein import into nucleus	142	39	26.14	0.00503	0.0572705
591	GO:0032434	regulation of proteasomal ubiquitin-dependent protein catabolic process	107	31	19.7	0.00503	0.0572705
592	GO:0055008	cardiac muscle tissue morphogenesis	61	20	11.23	0.00506	0.0575148
593	GO:0032392	DNA geometric change	57	19	10.49	0.00507	0.0575312
594	GO:0060548	negative regulation of cell death	992	214	182.64	0.00508	0.0575477
595	GO:0110053	regulation of actin filament organization	233	59	42.9	0.00512	0.0579033
596	GO:0051247	positive regulation of protein metabolic process	1543	322	284.09	0.00527	0.0594997
597	GO:0048194	Golgi vesicle budding	34	13	6.26	0.00528	0.0595128
598	GO:0043154	negative regulation of cysteine-type endopeptidase activity involved in apoptotic process	86	26	15.83	0.00529	0.0595258
599	GO:0031396	regulation of protein ubiquitination	183	48	33.69	0.00538	0.0604374
600	GO:1903046	meiotic cell cycle process	174	46	32.04	0.00542	0.0607853
601	GO:0009894	regulation of catabolic process	748	165	137.72	0.00552	0.0618038
602	GO:0006812	cation transport	1065	228	196.08	0.00563	0.0629307
603	GO:0006629	lipid metabolic process	1131	241	208.23	0.00565	0.0629666
604	GO:0010592	positive regulation of lamellipodium assembly	20	9	3.68	0.00567	0.0629666
605	GO:0090201	negative regulation of release of cytochrome c from mitochondria	20	9	3.68	0.00567	0.0629666
606	GO:0005978	glycogen biosynthetic process	38	14	7	0.00568	0.0629666
607	GO:0009250	glucan biosynthetic process	38	14	7	0.00568	0.0629666
608	GO:0007266	Rho protein signal transduction	179	47	32.96	0.00572	0.0633057
609	GO:0000132	establishment of mitotic spindle orientation	27	11	4.97	0.00576	0.0636437
610	GO:0031333	negative regulation of protein complex assembly	130	36	23.93	0.00594	0.065525
611	GO:0048747	muscle fiber development	70	22	12.89	0.00597	0.0656407
612	GO:2000779	regulation of double-strand break repair	70	22	12.89	0.00597	0.0656407
613	GO:0006140	regulation of nucleotide metabolic process	91	27	16.75	0.006	0.065863
614	GO:0006413	translational initiation	104	30	19.15	0.00612	0.0670708
615	GO:0043038	amino acid activation	46	16	8.47	0.00615	0.06729
616	GO:1900542	regulation of purine nucleotide metabolic process	87	26	16.02	0.00625	0.0680522
617	GO:0043085	positive regulation of catalytic activity	1174	249	216.15	0.00625	0.0680522
618	GO:0007528	neuromuscular junction development	50	17	9.21	0.00625	0.0680522
619	GO:0098930	axonal transport	54	18	9.94	0.00628	0.0682684
620	GO:0042391	regulation of membrane potential	416	97	76.59	0.00638	0.0692436
621	GO:0090181	regulation of cholesterol metabolic process	31	12	5.71	0.00648	0.0700983
622	GO:1901976	regulation of cell cycle checkpoint	31	12	5.71	0.00648	0.0700983
623	GO:0008064	regulation of actin polymerization or depolymerization	162	43	29.83	0.00649	0.0700983
624	GO:0006085	acetyl-CoA biosynthetic process	17	8	3.13	0.00652	0.0703094
625	GO:0044093	positive regulation of molecular function	1513	315	278.57	0.00659	0.0709447
626	GO:0034504	protein localization to nucleus	259	64	47.69	0.0066	0.0709447
627	GO:0008361	regulation of cell size	208	53	38.3	0.00672	0.0721194
628	GO:0006417	regulation of translation	297	72	54.68	0.00676	0.0724332
629	GO:0006508	proteolysis	1586	329	292.01	0.00682	0.0729599
630	GO:1901992	positive regulation of mitotic cell cycle phase transition	75	23	13.81	0.00696	0.0743394
631	GO:2001020	regulation of response to DNA damage stimulus	190	49	34.98	0.00701	0.0747548
632	GO:0008088	axo-dendritic transport	71	22	13.07	0.00718	0.0764466
633	GO:0006103	2-oxoglutarate metabolic process	14	7	2.58	0.00726	0.0766916
634	GO:0007063	regulation of sister chromatid cohesion	14	7	2.58	0.00726	0.0766916
635	GO:0009263	deoxyribonucleotide biosynthetic process	14	7	2.58	0.00726	0.0766916
636	GO:0009312	oligosaccharide biosynthetic process	14	7	2.58	0.00726	0.0766916
637	GO:1904424	regulation of GTP binding	14	7	2.58	0.00726	0.0766916
638	GO:1901989	positive regulation of cell cycle phase transition	88	26	16.2	0.00735	0.0775206
639	GO:0032924	activin receptor signaling pathway	39	14	7.18	0.00739	0.0775777
640	GO:0045010	actin nucleation	39	14	7.18	0.00739	0.0775777
641	GO:0072595	maintenance of protein localization in organelle	39	14	7.18	0.00739	0.0775777
642	GO:0006612	protein targeting to membrane	101	29	18.6	0.00746	0.0781906
643	GO:1901292	nucleoside phosphate catabolic process	123	34	22.65	0.00757	0.0791769
644	GO:0010972	negative regulation of G2/M transition of mitotic cell cycle	43	15	7.92	0.00763	0.0791769
645	GO:0051646	mitochondrion localization	43	15	7.92	0.00763	0.0791769
646	GO:0044265	cellular macromolecule catabolic process	905	195	166.62	0.00765	0.0791769
647	GO:0051341	regulation of oxidoreductase activity	84	25	15.47	0.00766	0.0791769
648	GO:0035338	long-chain fatty-acyl-CoA biosynthetic process	11	6	2.03	0.00766	0.0791769
649	GO:0051299	centrosome separation	11	6	2.03	0.00766	0.0791769
650	GO:0110096	cellular response to aldehyde	11	6	2.03	0.00766	0.0791769
651	GO:1903789	regulation of amino acid transmembrane transport	11	6	2.03	0.00766	0.0791769
652	GO:0030032	lamellipodium assembly	59	19	10.86	0.00768	0.0792618
653	GO:1901360	organic cyclic compound metabolic process	4856	949	894.06	0.00775	0.0798426
654	GO:0006636	unsaturated fatty acid biosynthetic process	47	16	8.65	0.00776	0.0798426
655	GO:0043280	positive regulation of cysteine-type endopeptidase activity involved in apoptotic process	110	31	20.25	0.00778	0.0799261
656	GO:0010823	negative regulation of mitochondrion organization	51	17	9.39	0.0078	0.0799901
657	GO:0009612	response to mechanical stimulus	294	71	54.13	0.00781	0.0799901
658	GO:0032365	intracellular lipid transport	28	11	5.16	0.00794	0.081198
659	GO:0090066	regulation of anatomical structure size	527	119	97.03	0.0081	0.0827085
660	GO:0030832	regulation of actin filament length	164	43	30.19	0.00815	0.083093
661	GO:2000117	negative regulation of cysteine-type endopeptidase activity	93	27	17.12	0.00821	0.0835534
662	GO:0140013	meiotic nuclear division	155	41	28.54	0.00822	0.0835534
663	GO:0071559	response to transforming growth factor beta	224	56	41.24	0.00824	0.0836304
664	GO:0007064	mitotic sister chromatid cohesion	21	9	3.87	0.00832	0.0841884
665	GO:0035337	fatty-acyl-CoA metabolic process	21	9	3.87	0.00832	0.0841884
666	GO:0014074	response to purine-containing compound	206	52	37.93	0.00873	0.0882045
667	GO:0019725	cellular homeostasis	918	197	169.02	0.00875	0.088274
668	GO:0071560	cellular response to transforming growth factor beta stimulus	220	55	40.51	0.00877	0.0883433
669	GO:0042981	regulation of apoptotic process	1413	294	260.15	0.00884	0.0889153
670	GO:0009409	response to cold	68	21	12.52	0.00886	0.0889835
671	GO:0032270	positive regulation of cellular protein metabolic process	1444	300	265.86	0.00888	0.0890514
672	GO:0010959	regulation of metal ion transport	387	90	71.25	0.00899	0.0900204
673	GO:1903320	regulation of protein modification by small protein conjugation or removal	211	53	38.85	0.00903	0.0902866
674	GO:0043502	regulation of muscle adaptation	98	28	18.04	0.00908	0.0906518
675	GO:0000266	mitochondrial fission	36	13	6.63	0.00916	0.0910453
676	GO:0010613	positive regulation of cardiac muscle hypertrophy	36	13	6.63	0.00916	0.0910453
677	GO:1901659	glycosyl compound biosynthetic process	36	13	6.63	0.00916	0.0910453
678	GO:0065004	protein-DNA complex assembly	156	41	28.72	0.00922	0.0915065
679	GO:0010830	regulation of myotube differentiation	60	19	11.05	0.00934	0.0925238
680	GO:0043066	negative regulation of apoptotic process	874	188	160.92	0.00935	0.0925238
681	GO:0086009	membrane repolarization	40	14	7.36	0.00948	0.0935351
682	GO:1902743	regulation of lamellipodium organization	40	14	7.36	0.00948	0.0935351
683	GO:0048588	developmental cell growth	249	61	45.84	0.0095	0.0935952
684	GO:0006986	response to unfolded protein	94	27	17.31	0.00955	0.0939502
685	GO:0014888	striated muscle adaptation	52	17	9.57	0.00964	0.0942842
686	GO:0051353	positive regulation of oxidoreductase activity	52	17	9.57	0.00964	0.0942842
687	GO:0030865	cortical cytoskeleton organization	44	15	8.1	0.00964	0.0942842
688	GO:0099518	vesicle cytoskeletal trafficking	44	15	8.1	0.00964	0.0942842
689	GO:0090199	regulation of release of cytochrome c from mitochondria	48	16	8.84	0.00969	0.0945961
690	GO:0090114	COPII-coated vesicle budding	25	10	4.6	0.0097	0.0945961
691	GO:0000966	RNA 5'-end processing	18	8	3.31	0.00986	0.0958785
692	GO:0010832	negative regulation of myotube differentiation	18	8	3.31	0.00986	0.0958785
693	GO:0034599	cellular response to oxidative stress	297	71	54.68	0.00995	0.0966141
694	GO:0001889	liver development	217	54	39.95	0.01026	0.0994806
695	GO:0031398	positive regulation of protein ubiquitination	99	28	18.23	0.01049	0.101564
696	GO:0009987	cellular process	14008	2613	2579.07	0.01052	0.10161
697	GO:0006725	cellular aromatic compound metabolic process	4688	915	863.13	0.01053	0.10161
698	GO:1902532	negative regulation of intracellular signal transduction	492	111	90.58	0.01054	0.10161
699	GO:0098656	anion transmembrane transport	241	59	44.37	0.01076	0.103582
700	GO:0030516	regulation of axon extension	108	30	19.88	0.01081	0.103767
701	GO:0043067	regulation of programmed cell death	1434	297	264.02	0.01081	0.103767
702	GO:0044282	small molecule catabolic process	308	73	56.71	0.01113	0.106686
703	GO:0009311	oligosaccharide metabolic process	33	12	6.08	0.01137	0.10804
704	GO:0014850	response to muscle activity	33	12	6.08	0.01137	0.10804
705	GO:1903959	regulation of anion transmembrane transport	33	12	6.08	0.01137	0.10804
706	GO:0008219	cell death	1886	384	347.24	0.01139	0.10804
707	GO:0000212	meiotic spindle organization	15	7	2.76	0.01148	0.10804
708	GO:0001522	pseudouridine synthesis	15	7	2.76	0.01148	0.10804
709	GO:0001833	inner cell mass cell proliferation	15	7	2.76	0.01148	0.10804
710	GO:0033617	mitochondrial respiratory chain complex IV assembly	15	7	2.76	0.01148	0.10804
711	GO:0051938	L-glutamate import	15	7	2.76	0.01148	0.10804
712	GO:0060628	regulation of ER to Golgi vesicle-mediated transport	15	7	2.76	0.01148	0.10804
713	GO:0099116	tRNA 5'-end processing	15	7	2.76	0.01148	0.10804
714	GO:1900029	positive regulation of ruffle assembly	15	7	2.76	0.01148	0.10804
715	GO:1903537	meiotic cell cycle process involved in oocyte maturation	15	7	2.76	0.01148	0.10804
716	GO:0034645	cellular macromolecule biosynthetic process	3813	750	702.03	0.01156	0.108584
717	GO:1902475	L-alpha-amino acid transmembrane transport	57	18	10.49	0.01157	0.108584
718	GO:0000959	mitochondrial RNA metabolic process	37	13	6.81	0.01179	0.110009
719	GO:0001556	oocyte maturation	37	13	6.81	0.01179	0.110009
720	GO:0014742	positive regulation of muscle hypertrophy	37	13	6.81	0.01179	0.110009
721	GO:0031365	N-terminal protein amino acid modification	22	9	4.05	0.01182	0.110009
722	GO:0039528	cytoplasmic pattern recognition receptor signaling pathway in response to virus	22	9	4.05	0.01182	0.110009
723	GO:1903579	negative regulation of ATP metabolic process	22	9	4.05	0.01182	0.110009
724	GO:0010035	response to inorganic substance	733	159	134.96	0.01186	0.110229
725	GO:0006414	translational elongation	49	16	9.02	0.01198	0.111038
726	GO:0007019	microtubule depolymerization	49	16	9.02	0.01198	0.111038
727	GO:0001504	neurotransmitter uptake	45	15	8.29	0.01206	0.111565
728	GO:1905477	positive regulation of protein localization to membrane	100	28	18.41	0.01207	0.111565
729	GO:0043069	negative regulation of programmed cell death	890	190	163.86	0.01219	0.112519
730	GO:0044272	sulfur compound biosynthetic process	87	25	16.02	0.01224	0.112826
731	GO:0016358	dendrite development	271	65	49.89	0.01227	0.112948
732	GO:0046483	heterocycle metabolic process	4631	903	852.63	0.01232	0.113099
733	GO:0061008	hepaticobiliary system development	219	54	40.32	0.01232	0.113099
734	GO:0071824	protein-DNA complex subunit organization	191	48	35.17	0.01237	0.113403
735	GO:0033157	regulation of intracellular protein transport	205	51	37.74	0.01239	0.113432
736	GO:0010950	positive regulation of endopeptidase activity	145	38	26.7	0.01241	0.11346
737	GO:0034637	cellular carbohydrate biosynthetic process	70	21	12.89	0.01254	0.114429
738	GO:2001056	positive regulation of cysteine-type endopeptidase activity	127	34	23.38	0.01255	0.114429
739	GO:0010033	response to organic substance	3276	648	603.16	0.01265	0.115185
740	GO:0072657	protein localization to membrane	510	114	93.9	0.01275	0.115939
741	GO:0007264	small GTPase mediated signal transduction	456	103	83.96	0.01292	0.116901
742	GO:0007183	SMAD protein complex assembly	12	6	2.21	0.01296	0.116901
743	GO:0032926	negative regulation of activin receptor signaling pathway	12	6	2.21	0.01296	0.116901
744	GO:0034982	mitochondrial protein processing	12	6	2.21	0.01296	0.116901
745	GO:0045821	positive regulation of glycolytic process	12	6	2.21	0.01296	0.116901
746	GO:0051315	attachment of mitotic spindle microtubules to kinetochore	12	6	2.21	0.01296	0.116901
747	GO:0001510	RNA methylation	66	20	12.15	0.01304	0.117465
748	GO:0051099	positive regulation of binding	187	47	34.43	0.01318	0.118048
749	GO:0002082	regulation of oxidative phosphorylation	26	10	4.79	0.01321	0.118048
750	GO:0010460	positive regulation of heart rate	26	10	4.79	0.01321	0.118048
751	GO:0045738	negative regulation of DNA repair	26	10	4.79	0.01321	0.118048
752	GO:0070979	protein K11-linked ubiquitination	26	10	4.79	0.01321	0.118048
753	GO:1900745	positive regulation of p38MAPK cascade	26	10	4.79	0.01321	0.118048
754	GO:0032989	cellular component morphogenesis	1101	231	202.71	0.01341	0.119676
755	GO:0090100	positive regulation of transmembrane receptor protein serine/threonine kinase signaling pathway	92	26	16.94	0.01345	0.119874
756	GO:0009059	macromolecule biosynthetic process	3932	771	723.94	0.01369	0.121852
757	GO:0045540	regulation of cholesterol biosynthetic process	19	8	3.5	0.01433	0.126887
758	GO:0050687	negative regulation of defense response to virus	19	8	3.5	0.01433	0.126887
759	GO:0106118	regulation of sterol biosynthetic process	19	8	3.5	0.01433	0.126887
760	GO:1902750	negative regulation of cell cycle G2/M phase transition	54	17	9.94	0.01435	0.126887
761	GO:1903533	regulation of protein targeting	54	17	9.94	0.01435	0.126887
762	GO:0032091	negative regulation of protein binding	97	27	17.86	0.01464	0.128965
763	GO:0040008	regulation of growth	622	136	114.52	0.01468	0.128965
764	GO:2001169	regulation of ATP biosynthetic process	50	16	9.21	0.01468	0.128965
765	GO:0071402	cellular response to lipoprotein particle stimulus	34	12	6.26	0.0147	0.128965
766	GO:0072599	establishment of protein localization to endoplasmic reticulum	34	12	6.26	0.0147	0.128965
767	GO:1905209	positive regulation of cardiocyte differentiation	34	12	6.26	0.0147	0.128965
768	GO:0016050	vesicle organization	240	58	44.19	0.01481	0.129761
769	GO:2000649	regulation of sodium ion transmembrane transporter activity	46	15	8.47	0.01492	0.129978
770	GO:0006720	isoprenoid metabolic process	84	24	15.47	0.01494	0.129978
771	GO:1905475	regulation of protein localization to membrane	179	45	32.96	0.01496	0.129978
772	GO:0030866	cortical actin cytoskeleton organization	38	13	7	0.01497	0.129978
773	GO:0086004	regulation of cardiac muscle cell contraction	38	13	7	0.01497	0.129978
774	GO:1900744	regulation of p38MAPK cascade	38	13	7	0.01497	0.129978
775	GO:0034329	cell junction assembly	193	48	35.53	0.01497	0.129978
776	GO:0032956	regulation of actin cytoskeleton organization	312	73	57.44	0.01501	0.130077
777	GO:0006139	nucleobase-containing compound metabolic process	4512	879	830.72	0.01502	0.130077
778	GO:0043393	regulation of protein binding	226	55	41.61	0.01508	0.130428
779	GO:1901700	response to oxygen-containing compound	1995	403	367.31	0.0154	0.133025
780	GO:0030048	actin filament-based movement	102	28	18.78	0.01581	0.136392
781	GO:0019318	hexose metabolic process	203	50	37.38	0.01586	0.136648
782	GO:1904375	regulation of protein localization to cell periphery	129	34	23.75	0.0159	0.136817
783	GO:1903825	organic acid transmembrane transport	120	32	22.09	0.01599	0.137241
784	GO:1905039	carboxylic acid transmembrane transport	120	32	22.09	0.01599	0.137241
785	GO:0051650	establishment of vesicle localization	241	58	44.37	0.01609	0.137573
786	GO:0060997	dendritic spine morphogenesis	63	19	11.6	0.01609	0.137573
787	GO:0097421	liver regeneration	63	19	11.6	0.01609	0.137573
788	GO:0042594	response to starvation	208	51	38.3	0.01629	0.138398
789	GO:0015740	C4-dicarboxylate transport	23	9	4.23	0.01631	0.138398
790	GO:0022616	DNA strand elongation	23	9	4.23	0.01631	0.138398
791	GO:0032509	endosome transport via multivesicular body sorting pathway	23	9	4.23	0.01631	0.138398
792	GO:0032878	regulation of establishment or maintenance of cell polarity	23	9	4.23	0.01631	0.138398
793	GO:0035994	response to muscle stretch	23	9	4.23	0.01631	0.138398
794	GO:0012501	programmed cell death	1737	353	319.81	0.01664	0.141021
795	GO:0001885	endothelial cell development	59	18	10.86	0.01672	0.141521
796	GO:0032355	response to estradiol	232	56	42.71	0.01678	0.14185
797	GO:0009725	response to hormone	1189	247	218.91	0.01683	0.141916
798	GO:0044248	cellular catabolic process	1779	361	327.54	0.01683	0.141916
799	GO:1903076	regulation of protein localization to plasma membrane	107	29	19.7	0.01696	0.142635
800	GO:0045859	regulation of protein kinase activity	660	143	121.52	0.01698	0.142635
801	GO:0035966	response to topologically incorrect protein	116	31	21.36	0.017	0.142635
802	GO:0042177	negative regulation of protein catabolic process	116	31	21.36	0.017	0.142635
803	GO:0033599	regulation of mammary gland epithelial cell proliferation	16	7	2.95	0.01722	0.144121
804	GO:0034471	ncRNA 5'-end processing	16	7	2.95	0.01722	0.144121
805	GO:0031122	cytoplasmic microtubule organization	55	17	10.13	0.0173	0.144611
806	GO:0048813	dendrite morphogenesis	162	41	29.83	0.01748	0.145934
807	GO:0016051	carbohydrate biosynthetic process	176	44	32.4	0.01757	0.146127
808	GO:0017004	cytochrome complex assembly	27	10	4.97	0.01759	0.146127
809	GO:0071372	cellular response to follicle-stimulating hormone stimulus	27	10	4.97	0.01759	0.146127
810	GO:1902745	positive regulation of lamellipodium organization	27	10	4.97	0.01759	0.146127
811	GO:0000018	regulation of DNA recombination	94	26	17.31	0.01775	0.146912
812	GO:0051817	modification of morphology or physiology of other organism involved in symbiotic interaction	94	26	17.31	0.01775	0.146912
813	GO:0055017	cardiac muscle tissue growth	94	26	17.31	0.01775	0.146912
814	GO:1902930	regulation of alcohol biosynthetic process	51	16	9.39	0.01783	0.147393
815	GO:0034765	regulation of ion transmembrane transport	427	96	78.62	0.01799	0.148533
816	GO:0060996	dendritic spine development	112	30	20.62	0.01807	0.148829
817	GO:1903828	negative regulation of cellular protein localization	112	30	20.62	0.01807	0.148829
818	GO:0010664	negative regulation of striated muscle cell apoptotic process	31	11	5.71	0.01835	0.150216
819	GO:0030488	tRNA methylation	31	11	5.71	0.01835	0.150216
820	GO:0030810	positive regulation of nucleotide biosynthetic process	31	11	5.71	0.01835	0.150216
821	GO:0060306	regulation of membrane repolarization	31	11	5.71	0.01835	0.150216
822	GO:1900373	positive regulation of purine nucleotide biosynthetic process	31	11	5.71	0.01835	0.150216
823	GO:0006915	apoptotic process	1699	345	312.81	0.01859	0.151525
824	GO:0032768	regulation of monooxygenase activity	43	14	7.92	0.0186	0.151525
825	GO:0043470	regulation of carbohydrate catabolic process	43	14	7.92	0.0186	0.151525
826	GO:1903429	regulation of cell maturation	43	14	7.92	0.0186	0.151525
827	GO:0051100	negative regulation of binding	158	40	29.09	0.01863	0.151586
828	GO:0030811	regulation of nucleotide catabolic process	35	12	6.44	0.01871	0.151869
829	GO:1903580	positive regulation of ATP metabolic process	35	12	6.44	0.01871	0.151869
830	GO:0097305	response to alcohol	408	92	75.12	0.01877	0.152173
831	GO:0032388	positive regulation of intracellular transport	205	50	37.74	0.01895	0.153447
832	GO:0061025	membrane fusion	126	33	23.2	0.01898	0.153505
833	GO:0015800	acidic amino acid transport	64	19	11.78	0.01904	0.153806
834	GO:0120035	regulation of plasma membrane bounded cell projection organization	723	155	133.11	0.01914	0.154428
835	GO:0016579	protein deubiquitination	108	29	19.88	0.01921	0.154598
836	GO:0034620	cellular response to unfolded protein	77	22	14.18	0.01923	0.154598
837	GO:1990090	cellular response to nerve growth factor stimulus	77	22	14.18	0.01923	0.154598
838	GO:0071897	DNA biosynthetic process	163	41	30.01	0.01931	0.155056
839	GO:0045927	positive regulation of growth	277	65	51	0.01954	0.156609
840	GO:0034250	positive regulation of cellular amide metabolic process	140	36	25.78	0.01955	0.156609
841	GO:0051276	chromosome organization	983	206	180.98	0.01971	0.157703
842	GO:0043065	positive regulation of apoptotic process	588	128	108.26	0.01996	0.158829
843	GO:0010499	proteasomal ubiquitin-independent protein catabolic process	20	8	3.68	0.0201	0.158829
844	GO:0014874	response to stimulus involved in regulation of muscle adaptation	20	8	3.68	0.0201	0.158829
845	GO:0019400	alditol metabolic process	20	8	3.68	0.0201	0.158829
846	GO:0034643	establishment of mitochondrion localization, microtubule-mediated	20	8	3.68	0.0201	0.158829
847	GO:0047497	mitochondrion transport along microtubule	20	8	3.68	0.0201	0.158829
848	GO:0055003	cardiac myofibril assembly	20	8	3.68	0.0201	0.158829
849	GO:0072643	interferon-gamma secretion	20	8	3.68	0.0201	0.158829
850	GO:1904666	regulation of ubiquitin protein ligase activity	20	8	3.68	0.0201	0.158829
851	GO:0030148	sphingolipid biosynthetic process	73	21	13.44	0.02026	0.158829
852	GO:0009266	response to temperature stimulus	220	53	40.51	0.02026	0.158829
853	GO:0031399	regulation of protein modification process	1655	336	304.71	0.02027	0.158829
854	GO:0006123	mitochondrial electron transport, cytochrome c to oxygen	13	6	2.39	0.02037	0.158829
855	GO:0010918	positive regulation of mitochondrial membrane potential	13	6	2.39	0.02037	0.158829
856	GO:0019646	aerobic electron transport chain	13	6	2.39	0.02037	0.158829
857	GO:0030813	positive regulation of nucleotide catabolic process	13	6	2.39	0.02037	0.158829
858	GO:0046949	fatty-acyl-CoA biosynthetic process	13	6	2.39	0.02037	0.158829
859	GO:0051197	positive regulation of coenzyme metabolic process	13	6	2.39	0.02037	0.158829
860	GO:0051988	regulation of attachment of spindle microtubules to kinetochore	13	6	2.39	0.02037	0.158829
861	GO:0071389	cellular response to mineralocorticoid stimulus	13	6	2.39	0.02037	0.158829
862	GO:0072697	protein localization to cell cortex	13	6	2.39	0.02037	0.158829
863	GO:0090110	cargo loading into COPII-coated vesicle	13	6	2.39	0.02037	0.158829
864	GO:0032409	regulation of transporter activity	244	58	44.92	0.0205	0.159658
865	GO:0010952	positive regulation of peptidase activity	159	40	29.27	0.02059	0.160066
866	GO:0046683	response to organophosphorus	173	43	31.85	0.0206	0.160066
867	GO:1903078	positive regulation of protein localization to plasma membrane	56	17	10.31	0.02069	0.16058
868	GO:0009056	catabolic process	2016	405	371.17	0.0208	0.161248
869	GO:0045132	meiotic chromosome segregation	82	23	15.1	0.02105	0.162998
870	GO:0046605	regulation of centrosome cycle	52	16	9.57	0.02147	0.165761
871	GO:0061077	chaperone-mediated protein folding	52	16	9.57	0.02147	0.165761
872	GO:0006486	protein glycosylation	197	48	36.27	0.02152	0.165761
873	GO:0043413	macromolecule glycosylation	197	48	36.27	0.02152	0.165761
874	GO:0051153	regulation of striated muscle cell differentiation	118	31	21.73	0.02153	0.165761
875	GO:0007292	female gamete generation	141	36	25.96	0.02173	0.16711
876	GO:0031344	regulation of cell projection organization	731	156	134.59	0.02186	0.167423
877	GO:0015813	L-glutamate transmembrane transport	24	9	4.42	0.02192	0.167423
878	GO:0043921	modulation by host of viral transcription	24	9	4.42	0.02192	0.167423
879	GO:0051984	positive regulation of chromosome segregation	24	9	4.42	0.02192	0.167423
880	GO:0052472	modulation by host of symbiont transcription	24	9	4.42	0.02192	0.167423
881	GO:1900543	negative regulation of purine nucleotide metabolic process	24	9	4.42	0.02192	0.167423
882	GO:0018208	peptidyl-proline modification	48	15	8.84	0.02217	0.169141
883	GO:0000271	polysaccharide biosynthetic process	65	19	11.97	0.02239	0.170625
884	GO:0010942	positive regulation of cell death	651	140	119.86	0.02273	0.172674
885	GO:0051196	regulation of coenzyme metabolic process	44	14	8.1	0.02278	0.172674
886	GO:0018107	peptidyl-threonine phosphorylation	114	30	20.99	0.02293	0.172674
887	GO:0010667	negative regulation of cardiac muscle cell apoptotic process	28	10	5.16	0.02296	0.172674
888	GO:0031116	positive regulation of microtubule polymerization	28	10	5.16	0.02296	0.172674
889	GO:0051336	regulation of hydrolase activity	1100	228	202.53	0.02306	0.172674
890	GO:0006282	regulation of DNA repair	105	28	19.33	0.02309	0.172674
891	GO:0051648	vesicle localization	260	61	47.87	0.02315	0.172674
892	GO:0032873	negative regulation of stress-activated MAPK cascade	40	13	7.36	0.02323	0.172674
893	GO:0042149	cellular response to glucose starvation	40	13	7.36	0.02323	0.172674
894	GO:0045823	positive regulation of heart contraction	40	13	7.36	0.02323	0.172674
895	GO:0047496	vesicle transport along microtubule	40	13	7.36	0.02323	0.172674
896	GO:0070303	negative regulation of stress-activated protein kinase signaling cascade	40	13	7.36	0.02323	0.172674
897	GO:0090224	regulation of spindle organization	40	13	7.36	0.02323	0.172674
898	GO:0006107	oxaloacetate metabolic process	10	5	1.84	0.02337	0.172674
899	GO:0006488	dolichol-linked oligosaccharide biosynthetic process	10	5	1.84	0.02337	0.172674
900	GO:0007135	meiosis II	10	5	1.84	0.02337	0.172674
901	GO:0015810	aspartate transmembrane transport	10	5	1.84	0.02337	0.172674
902	GO:0035900	response to isolation stress	10	5	1.84	0.02337	0.172674
903	GO:0045023	G0 to G1 transition	10	5	1.84	0.02337	0.172674
904	GO:0051901	positive regulation of mitochondrial depolarization	10	5	1.84	0.02337	0.172674
905	GO:0061983	meiosis II cell cycle process	10	5	1.84	0.02337	0.172674
906	GO:1901857	positive regulation of cellular respiration	10	5	1.84	0.02337	0.172674
907	GO:1903350	response to dopamine	10	5	1.84	0.02337	0.172674
908	GO:1903351	cellular response to dopamine	10	5	1.84	0.02337	0.172674
909	GO:0009163	nucleoside biosynthetic process	32	11	5.89	0.02342	0.172674
910	GO:0042455	ribonucleoside biosynthetic process	32	11	5.89	0.02342	0.172674
911	GO:2000778	positive regulation of interleukin-6 secretion	32	11	5.89	0.02342	0.172674
912	GO:0046578	regulation of Ras protein signal transduction	217	52	39.95	0.02344	0.172674
913	GO:0030968	endoplasmic reticulum unfolded protein response	61	18	11.23	0.02348	0.172674
914	GO:0051445	regulation of meiotic cell cycle	61	18	11.23	0.02348	0.172674
915	GO:0086003	cardiac muscle cell contraction	61	18	11.23	0.02348	0.172674
916	GO:0060415	muscle tissue morphogenesis	74	21	13.62	0.02352	0.17278
917	GO:2001234	negative regulation of apoptotic signaling pathway	222	53	40.87	0.02388	0.175233
918	GO:0031346	positive regulation of cell projection organization	437	97	80.46	0.02418	0.177121
919	GO:0070252	actin-mediated cell contraction	83	23	15.28	0.02419	0.177121
920	GO:0043409	negative regulation of MAPK cascade	156	39	28.72	0.02422	0.177148
921	GO:0010038	response to metal ion	462	102	85.06	0.02441	0.178103
922	GO:0048284	organelle fusion	110	29	20.25	0.02443	0.178103
923	GO:0071901	negative regulation of protein serine/threonine kinase activity	110	29	20.25	0.02443	0.178103
924	GO:0009062	fatty acid catabolic process	92	25	16.94	0.02452	0.178544
925	GO:0006487	protein N-linked glycosylation	57	17	10.49	0.02457	0.178544
926	GO:0048278	vesicle docking	57	17	10.49	0.02457	0.178544
927	GO:0006071	glycerol metabolic process	17	7	3.13	0.02471	0.178669
928	GO:0006613	cotranslational protein targeting to membrane	17	7	3.13	0.02471	0.178669
929	GO:1903431	positive regulation of cell maturation	17	7	3.13	0.02471	0.178669
930	GO:0042325	regulation of phosphorylation	1412	288	259.97	0.02471	0.178669
931	GO:0048675	axon extension	133	34	24.49	0.02472	0.178669
932	GO:0046434	organophosphate catabolic process	175	43	32.22	0.0248	0.179055
933	GO:0034248	regulation of cellular amide metabolic process	339	77	62.41	0.02514	0.181315
934	GO:0032465	regulation of cytokinesis	79	22	14.55	0.02564	0.184723
935	GO:0006665	sphingolipid metabolic process	115	30	21.17	0.02572	0.185101
936	GO:0003013	circulatory system process	458	101	84.32	0.02575	0.185119
937	GO:0010638	positive regulation of organelle organization	553	120	101.82	0.02579	0.185209
938	GO:0035967	cellular response to topologically incorrect protein	97	26	17.86	0.02616	0.187538
939	GO:0032272	negative regulation of protein polymerization	66	19	12.15	0.02617	0.187538
940	GO:0043068	positive regulation of programmed cell death	594	128	109.36	0.02679	0.191776
941	GO:1903322	positive regulation of protein modification by small protein conjugation or removal	120	31	22.09	0.02696	0.192788
942	GO:0034976	response to endoplasmic reticulum stress	214	51	39.4	0.02708	0.193192
943	GO:0030308	negative regulation of cell growth	176	43	32.4	0.02714	0.193192
944	GO:0050773	regulation of dendrite development	176	43	32.4	0.02714	0.193192
945	GO:0043462	regulation of ATPase activity	75	21	13.81	0.02716	0.193192
946	GO:0046785	microtubule polymerization	75	21	13.81	0.02716	0.193192
947	GO:0034762	regulation of transmembrane transport	514	112	94.63	0.02727	0.193724
948	GO:0045943	positive regulation of transcription by RNA polymerase I	21	8	3.87	0.02735	0.193724
949	GO:0051000	positive regulation of nitric-oxide synthase activity	21	8	3.87	0.02735	0.193724
950	GO:2001014	regulation of skeletal muscle cell differentiation	21	8	3.87	0.02735	0.193724
951	GO:1904377	positive regulation of protein localization to cell periphery	62	18	11.42	0.02756	0.194613
952	GO:0038066	p38MAPK cascade	45	14	8.29	0.02762	0.194613
953	GO:0061001	regulation of dendritic spine morphogenesis	45	14	8.29	0.02762	0.194613
954	GO:0071364	cellular response to epidermal growth factor stimulus	45	14	8.29	0.02762	0.194613
955	GO:1903115	regulation of actin filament-based movement	45	14	8.29	0.02762	0.194613
956	GO:0003333	amino acid transmembrane transport	84	23	15.47	0.02768	0.194628
957	GO:0036503	ERAD pathway	84	23	15.47	0.02768	0.194628
958	GO:0061387	regulation of extent of cell growth	125	32	23.01	0.02815	0.197726
959	GO:0008089	anterograde axonal transport	41	13	7.55	0.02845	0.199557
960	GO:0043549	regulation of kinase activity	732	155	134.77	0.02847	0.199557
961	GO:0014902	myotube differentiation	116	30	21.36	0.02876	0.200203
962	GO:0021766	hippocampus development	116	30	21.36	0.02876	0.200203
963	GO:0001832	blastocyst growth	25	9	4.6	0.0288	0.200203
964	GO:0045980	negative regulation of nucleotide metabolic process	25	9	4.6	0.0288	0.200203
965	GO:0052312	modulation of transcription in other organism involved in symbiotic interaction	25	9	4.6	0.0288	0.200203
966	GO:0086010	membrane depolarization during action potential	25	9	4.6	0.0288	0.200203
967	GO:2000780	negative regulation of double-strand break repair	25	9	4.6	0.0288	0.200203
968	GO:0022898	regulation of transmembrane transporter activity	234	55	43.08	0.02883	0.200203
969	GO:0034330	cell junction organization	234	55	43.08	0.02883	0.200203
970	GO:0033692	cellular polysaccharide biosynthetic process	58	17	10.68	0.02897	0.200968
971	GO:0006458	'de novo' protein folding	37	12	6.81	0.02909	0.201178
972	GO:0016572	histone phosphorylation	37	12	6.81	0.02909	0.201178
973	GO:0030835	negative regulation of actin filament depolymerization	37	12	6.81	0.02909	0.201178
974	GO:1990089	response to nerve growth factor	80	22	14.73	0.0294	0.201596
975	GO:0006536	glutamate metabolic process	29	10	5.34	0.02941	0.201596
976	GO:0009262	deoxyribonucleotide metabolic process	29	10	5.34	0.02941	0.201596
977	GO:0010591	regulation of lamellipodium assembly	29	10	5.34	0.02941	0.201596
978	GO:0010939	regulation of necrotic cell death	29	10	5.34	0.02941	0.201596
979	GO:0016601	Rac protein signal transduction	33	11	6.08	0.02945	0.201596
980	GO:0031112	positive regulation of microtubule polymerization or depolymerization	33	11	6.08	0.02945	0.201596
981	GO:0032467	positive regulation of cytokinesis	33	11	6.08	0.02945	0.201596
982	GO:0043243	positive regulation of protein complex disassembly	33	11	6.08	0.02945	0.201596
983	GO:0051693	actin filament capping	33	11	6.08	0.02945	0.201596
984	GO:1904062	regulation of cation transmembrane transport	317	72	58.36	0.02954	0.202007
985	GO:2001233	regulation of apoptotic signaling pathway	396	88	72.91	0.02974	0.203168
986	GO:0001732	formation of cytoplasmic translation initiation complex	14	6	2.58	0.0302	0.203419
987	GO:0006007	glucose catabolic process	14	6	2.58	0.0302	0.203419
988	GO:0006999	nuclear pore organization	14	6	2.58	0.0302	0.203419
989	GO:0009084	glutamine family amino acid biosynthetic process	14	6	2.58	0.0302	0.203419
990	GO:0015936	coenzyme A metabolic process	14	6	2.58	0.0302	0.203419
991	GO:0031958	corticosteroid receptor signaling pathway	14	6	2.58	0.0302	0.203419
992	GO:0036376	sodium ion export across plasma membrane	14	6	2.58	0.0302	0.203419
993	GO:0042921	glucocorticoid receptor signaling pathway	14	6	2.58	0.0302	0.203419
994	GO:0043923	positive regulation by host of viral transcription	14	6	2.58	0.0302	0.203419
995	GO:0070262	peptidyl-serine dephosphorylation	14	6	2.58	0.0302	0.203419
996	GO:0072321	chaperone-mediated protein transport	14	6	2.58	0.0302	0.203419
997	GO:0090136	epithelial cell-cell adhesion	14	6	2.58	0.0302	0.203419
998	GO:1903538	regulation of meiotic cell cycle process involved in oocyte maturation	14	6	2.58	0.0302	0.203419
999	GO:1990000	amyloid fibril formation	14	6	2.58	0.0302	0.203419
1000	GO:0051924	regulation of calcium ion transport	254	59	46.77	0.0303	0.203889
1001	GO:1902305	regulation of sodium ion transmembrane transport	54	16	9.94	0.03039	0.20422
1002	GO:0014743	regulation of muscle hypertrophy	67	19	12.34	0.03041	0.20422
1003	GO:0050792	regulation of viral process	168	41	30.93	0.03088	0.20717
1004	GO:0019220	regulation of phosphate metabolic process	1586	320	292.01	0.03105	0.208103
1005	GO:0051235	maintenance of location	308	70	56.71	0.03111	0.208298
1006	GO:0048523	negative regulation of cellular process	4324	837	796.11	0.03152	0.210833
1007	GO:0090307	mitotic spindle assembly	50	15	9.21	0.0318	0.212495
1008	GO:0051174	regulation of phosphorus metabolic process	1587	320	292.19	0.03196	0.213352
1009	GO:2000378	negative regulation of reactive oxygen species metabolic process	63	18	11.6	0.03214	0.214341
1010	GO:0043269	regulation of ion transport	664	141	122.25	0.03254	0.216794
1011	GO:0031647	regulation of protein stability	260	60	47.87	0.03287	0.218776
1012	GO:0030041	actin filament polymerization	164	40	30.19	0.03295	0.219091
1013	GO:0031329	regulation of cellular catabolic process	634	135	116.73	0.03316	0.219969
1014	GO:0098586	cellular response to virus	46	14	8.47	0.03317	0.219969
1015	GO:0032259	methylation	309	70	56.89	0.03318	0.219969
1016	GO:0120034	positive regulation of plasma membrane bounded cell projection assembly	99	26	18.23	0.03328	0.220414
1017	GO:0010565	regulation of cellular ketone metabolic process	122	31	22.46	0.03339	0.220926
1018	GO:0015918	sterol transport	81	22	14.91	0.03356	0.221615
1019	GO:0048644	muscle organ morphogenesis	81	22	14.91	0.03356	0.221615
1020	GO:0044092	negative regulation of molecular function	1013	209	186.51	0.0339	0.22364
1021	GO:0006851	mitochondrial calcium ion transmembrane transport	18	7	3.31	0.03416	0.224475
1022	GO:0006883	cellular sodium ion homeostasis	18	7	3.31	0.03416	0.224475
1023	GO:0008535	respiratory chain complex IV assembly	18	7	3.31	0.03416	0.224475
1024	GO:0016540	protein autoprocessing	18	7	3.31	0.03416	0.224475
1025	GO:0051321	meiotic cell cycle	217	51	39.95	0.03426	0.224913
1026	GO:0043270	positive regulation of ion transport	305	69	56.15	0.03517	0.230662
1027	GO:0008015	blood circulation	449	98	82.67	0.03543	0.232141
1028	GO:0032506	cytokinetic process	38	12	7	0.0356	0.232801
1029	GO:0032527	protein exit from endoplasmic reticulum	38	12	7	0.0356	0.232801
1030	GO:0070542	response to fatty acid	118	30	21.73	0.03567	0.233032
1031	GO:0040007	growth	963	199	177.3	0.03574	0.233263
1032	GO:0006644	phospholipid metabolic process	325	73	59.84	0.03587	0.23369
1033	GO:0042592	homeostatic process	1764	353	324.78	0.03618	0.23369
1034	GO:0006891	intra-Golgi vesicle-mediated transport	22	8	4.05	0.03622	0.23369
1035	GO:0010155	regulation of proton transport	22	8	4.05	0.03622	0.23369
1036	GO:0035024	negative regulation of Rho protein signal transduction	22	8	4.05	0.03622	0.23369
1037	GO:0051125	regulation of actin nucleation	22	8	4.05	0.03622	0.23369
1038	GO:0009265	2'-deoxyribonucleotide biosynthetic process	11	5	2.03	0.03646	0.23369
1039	GO:0014012	peripheral nervous system axon regeneration	11	5	2.03	0.03646	0.23369
1040	GO:0021819	layer formation in cerebral cortex	11	5	2.03	0.03646	0.23369
1041	GO:0032025	response to cobalt ion	11	5	2.03	0.03646	0.23369
1042	GO:0035404	histone-serine phosphorylation	11	5	2.03	0.03646	0.23369
1043	GO:0046385	deoxyribose phosphate biosynthetic process	11	5	2.03	0.03646	0.23369
1044	GO:0090043	regulation of tubulin deacetylation	11	5	2.03	0.03646	0.23369
1045	GO:0090481	pyrimidine nucleotide-sugar transmembrane transport	11	5	2.03	0.03646	0.23369
1046	GO:1902715	positive regulation of interferon-gamma secretion	11	5	2.03	0.03646	0.23369
1047	GO:1904181	positive regulation of membrane depolarization	11	5	2.03	0.03646	0.23369
1048	GO:2000105	positive regulation of DNA-dependent DNA replication	11	5	2.03	0.03646	0.23369
1049	GO:0006110	regulation of glycolytic process	34	11	6.26	0.0365	0.23369
1050	GO:0032354	response to follicle-stimulating hormone	34	11	6.26	0.0365	0.23369
1051	GO:0050999	regulation of nitric-oxide synthase activity	34	11	6.26	0.0365	0.23369
1052	GO:0001508	action potential	123	31	22.65	0.03702	0.235865
1053	GO:0010458	exit from mitosis	26	9	4.79	0.03705	0.235865
1054	GO:0044319	wound healing, spreading of cells	30	10	5.52	0.03705	0.235865
1055	GO:0090504	epiboly	30	10	5.52	0.03705	0.235865
1056	GO:0090505	epiboly involved in wound healing	30	10	5.52	0.03705	0.235865
1057	GO:0099622	cardiac muscle cell membrane repolarization	30	10	5.52	0.03705	0.235865
1058	GO:0010611	regulation of cardiac muscle hypertrophy	64	18	11.78	0.03727	0.236818
1059	GO:0051385	response to mineralocorticoid	64	18	11.78	0.03727	0.236818
1060	GO:0051147	regulation of muscle cell differentiation	156	38	28.72	0.03754	0.238045
1061	GO:0010770	positive regulation of cell morphogenesis involved in differentiation	175	42	32.22	0.03754	0.238045
1062	GO:0030837	negative regulation of actin filament polymerization	51	15	9.39	0.03763	0.238045
1063	GO:0045773	positive regulation of axon extension	51	15	9.39	0.03763	0.238045
1064	GO:0044057	regulation of system process	571	122	105.13	0.03764	0.238045
1065	GO:1905897	regulation of response to endoplasmic reticulum stress	73	20	13.44	0.03799	0.240033
1066	GO:0030833	regulation of actin filament polymerization	147	36	27.06	0.0391	0.246814
1067	GO:0009064	glutamine family amino acid metabolic process	60	17	11.05	0.03948	0.248639
1068	GO:0072678	T cell migration	60	17	11.05	0.03948	0.248639
1069	GO:0031529	ruffle organization	47	14	8.65	0.0395	0.248639
1070	GO:0072347	response to anesthetic	119	30	21.91	0.03956	0.248784
1071	GO:0035556	intracellular signal transduction	2394	472	440.77	0.03982	0.250186
1072	GO:0046467	membrane lipid biosynthetic process	110	28	20.25	0.04073	0.255664
1073	GO:0045017	glycerolipid biosynthetic process	143	35	26.33	0.04177	0.261461
1074	GO:0062013	positive regulation of small molecule metabolic process	143	35	26.33	0.04177	0.261461
1075	GO:0060419	heart growth	101	26	18.6	0.04177	0.261461
1076	GO:0043434	response to peptide hormone	518	111	95.37	0.04244	0.264389
1077	GO:0006901	vesicle coating	15	6	2.76	0.04267	0.264389
1078	GO:0009081	branched-chain amino acid metabolic process	15	6	2.76	0.04267	0.264389
1079	GO:0009083	branched-chain amino acid catabolic process	15	6	2.76	0.04267	0.264389
1080	GO:0035372	protein localization to microtubule	15	6	2.76	0.04267	0.264389
1081	GO:0042761	very long-chain fatty acid biosynthetic process	15	6	2.76	0.04267	0.264389
1082	GO:0042790	nucleolar large rRNA transcription by RNA polymerase I	15	6	2.76	0.04267	0.264389
1083	GO:0045760	positive regulation of action potential	15	6	2.76	0.04267	0.264389
1084	GO:0050872	white fat cell differentiation	15	6	2.76	0.04267	0.264389
1085	GO:2000479	regulation of cAMP-dependent protein kinase activity	15	6	2.76	0.04267	0.264389
1086	GO:2001241	positive regulation of extrinsic apoptotic signaling pathway in absence of ligand	15	6	2.76	0.04267	0.264389
1087	GO:0006513	protein monoubiquitination	65	18	11.97	0.04297	0.26595
1088	GO:0090317	negative regulation of intracellular protein transport	39	12	7.18	0.04308	0.26595
1089	GO:1902108	regulation of mitochondrial membrane permeability involved in apoptotic process	39	12	7.18	0.04308	0.26595
1090	GO:1990776	response to angiotensin	39	12	7.18	0.04308	0.26595
1091	GO:0060998	regulation of dendritic spine development	83	22	15.28	0.04318	0.266323
1092	GO:0005996	monosaccharide metabolic process	225	52	41.43	0.0433	0.266818
1093	GO:0009408	response to heat	134	33	24.67	0.04347	0.267376
1094	GO:2001251	negative regulation of chromosome organization	134	33	24.67	0.04347	0.267376
1095	GO:0046513	ceramide biosynthetic process	52	15	9.57	0.04418	0.271247
1096	GO:0090329	regulation of DNA-dependent DNA replication	52	15	9.57	0.04418	0.271247
1097	GO:0019079	viral genome replication	97	25	17.86	0.04465	0.272454
1098	GO:0050772	positive regulation of axonogenesis	97	25	17.86	0.04465	0.272454
1099	GO:0000413	protein peptidyl-prolyl isomerization	35	11	6.44	0.04466	0.272454
1100	GO:0033198	response to ATP	35	11	6.44	0.04466	0.272454
1101	GO:0060236	regulation of mitotic spindle organization	35	11	6.44	0.04466	0.272454
1102	GO:0090313	regulation of protein targeting to membrane	35	11	6.44	0.04466	0.272454
1103	GO:1902686	mitochondrial outer membrane permeabilization involved in programmed cell death	35	11	6.44	0.04466	0.272454
1104	GO:0048522	positive regulation of cellular process	4933	947	908.24	0.04487	0.273488
1105	GO:0006835	dicarboxylic acid transport	88	23	16.2	0.04554	0.275919
1106	GO:0007173	epidermal growth factor receptor signaling pathway	88	23	16.2	0.04554	0.275919
1107	GO:0051651	maintenance of location in cell	88	23	16.2	0.04554	0.275919
1108	GO:1901570	fatty acid derivative biosynthetic process	61	17	11.23	0.04567	0.275919
1109	GO:0014889	muscle atrophy	19	7	3.5	0.04572	0.275919
1110	GO:0036336	dendritic cell migration	19	7	3.5	0.04572	0.275919
1111	GO:0048199	vesicle targeting, to, from or within Golgi	19	7	3.5	0.04572	0.275919
1112	GO:0051580	regulation of neurotransmitter uptake	19	7	3.5	0.04572	0.275919
1113	GO:0051900	regulation of mitochondrial depolarization	19	7	3.5	0.04572	0.275919
1114	GO:0060547	negative regulation of necrotic cell death	19	7	3.5	0.04572	0.275919
1115	GO:1900193	regulation of oocyte maturation	19	7	3.5	0.04572	0.275919
1116	GO:0016032	viral process	260	59	47.87	0.0458	0.276154
1117	GO:0055094	response to lipoprotein particle	31	10	5.71	0.04595	0.276563
1118	GO:0070266	necroptotic process	31	10	5.71	0.04595	0.276563
1119	GO:0006919	activation of cysteine-type endopeptidase activity involved in apoptotic process	70	19	12.89	0.04621	0.277879
1120	GO:0090316	positive regulation of intracellular protein transport	130	32	23.93	0.04646	0.279004
1121	GO:0032412	regulation of ion transmembrane transporter activity	226	52	41.61	0.04648	0.279004
1122	GO:0032770	positive regulation of monooxygenase activity	27	9	4.97	0.04677	0.27948
1123	GO:0003299	muscle hypertrophy in response to stress	23	8	4.23	0.04685	0.27948
1124	GO:0014898	cardiac muscle hypertrophy in response to stress	23	8	4.23	0.04685	0.27948
1125	GO:0030970	retrograde protein transport, ER to cytosol	23	8	4.23	0.04685	0.27948
1126	GO:0071404	cellular response to low-density lipoprotein particle stimulus	23	8	4.23	0.04685	0.27948
1127	GO:1903513	endoplasmic reticulum to cytosol transport	23	8	4.23	0.04685	0.27948
1128	GO:1903747	regulation of establishment of protein localization to mitochondrion	23	8	4.23	0.04685	0.27948
1129	GO:0034446	substrate adhesion-dependent cell spreading	93	24	17.12	0.04775	0.284597
1130	GO:0051056	regulation of small GTPase mediated signal transduction	246	56	45.29	0.04798	0.285715
1131	GO:0018210	peptidyl-threonine modification	121	30	22.28	0.04828	0.287247
1132	GO:0002028	regulation of sodium ion transport	84	22	15.47	0.04868	0.289371
1133	GO:0032269	negative regulation of cellular protein metabolic process	972	199	178.96	0.04878	0.289709
1134	GO:0030258	lipid modification	217	50	39.95	0.04898	0.290641
1135	GO:0034644	cellular response to UV	75	20	13.81	0.04924	0.291926
1136	GO:0099173	postsynapse organization	193	45	35.53	0.04995	0.295875
1137	GO:0046890	regulation of lipid biosynthetic process	169	40	31.12	0.05037	0.297838
1138	GO:0051588	regulation of neurotransmitter transport	169	40	31.12	0.05037	0.297838
1139	GO:0070201	regulation of establishment of protein localization	690	144	127.04	0.05068	0.299408
1140	GO:0044403	symbiont process	316	70	58.18	0.05086	0.300208
1141	GO:0007179	transforming growth factor beta receptor signaling pathway	150	36	27.62	0.051	0.30077
1142	GO:0030838	positive regulation of actin filament polymerization	89	23	16.39	0.05108	0.300978
1143	GO:0061337	cardiac conduction	53	15	9.76	0.0515	0.302658
1144	GO:0098900	regulation of action potential	53	15	9.76	0.0515	0.302658
1145	GO:1901016	regulation of potassium ion transmembrane transporter activity	53	15	9.76	0.0515	0.302658
1146	GO:0006687	glycosphingolipid metabolic process	40	12	7.36	0.05159	0.302658
1147	GO:1905710	positive regulation of membrane permeability	40	12	7.36	0.05159	0.302658
1148	GO:0006672	ceramide metabolic process	80	21	14.73	0.05205	0.305091
1149	GO:0006650	glycerophospholipid metabolic process	213	49	39.22	0.0521	0.305118
1150	GO:0015807	L-amino acid transport	71	19	13.07	0.0526	0.307043
1151	GO:0051899	membrane depolarization	71	19	13.07	0.0526	0.307043
1152	GO:0000963	mitochondrial RNA processing	12	5	2.21	0.05325	0.307043
1153	GO:0001682	tRNA 5'-leader removal	12	5	2.21	0.05325	0.307043
1154	GO:0006086	acetyl-CoA biosynthetic process from pyruvate	12	5	2.21	0.05325	0.307043
1155	GO:0006490	oligosaccharide-lipid intermediate biosynthetic process	12	5	2.21	0.05325	0.307043
1156	GO:0006924	activation-induced cell death of T cells	12	5	2.21	0.05325	0.307043
1157	GO:0009151	purine deoxyribonucleotide metabolic process	12	5	2.21	0.05325	0.307043
1158	GO:0015780	nucleotide-sugar transmembrane transport	12	5	2.21	0.05325	0.307043
1159	GO:0032769	negative regulation of monooxygenase activity	12	5	2.21	0.05325	0.307043
1160	GO:0035435	phosphate ion transmembrane transport	12	5	2.21	0.05325	0.307043
1161	GO:0048739	cardiac muscle fiber development	12	5	2.21	0.05325	0.307043
1162	GO:0051775	response to redox state	12	5	2.21	0.05325	0.307043
1163	GO:0070071	proton-transporting two-sector ATPase complex assembly	12	5	2.21	0.05325	0.307043
1164	GO:0090042	tubulin deacetylation	12	5	2.21	0.05325	0.307043
1165	GO:1901836	regulation of transcription of nucleolar large rRNA by RNA polymerase I	12	5	2.21	0.05325	0.307043
1166	GO:2000811	negative regulation of anoikis	12	5	2.21	0.05325	0.307043
1167	GO:2001223	negative regulation of neuron migration	12	5	2.21	0.05325	0.307043
1168	GO:0010769	regulation of cell morphogenesis involved in differentiation	322	71	59.28	0.05396	0.31072
1169	GO:0051084	'de novo' posttranslational protein folding	36	11	6.63	0.05398	0.31072
1170	GO:0010975	regulation of neuron projection development	564	119	103.84	0.05414	0.311338
1171	GO:0051248	negative regulation of protein metabolic process	1027	209	189.09	0.05418	0.311338
1172	GO:0006875	cellular metal ion homeostasis	559	118	102.92	0.05435	0.312049
1173	GO:0043086	negative regulation of catalytic activity	697	145	128.33	0.05451	0.312287
1174	GO:0043268	positive regulation of potassium ion transport	49	14	9.02	0.05462	0.312287
1175	GO:0045071	negative regulation of viral genome replication	49	14	9.02	0.05462	0.312287
1176	GO:0086001	cardiac muscle cell action potential	49	14	9.02	0.05462	0.312287
1177	GO:0019217	regulation of fatty acid metabolic process	85	22	15.65	0.05467	0.312287
1178	GO:0036473	cell death in response to oxidative stress	85	22	15.65	0.05467	0.312287
1179	GO:0006520	cellular amino acid metabolic process	253	57	46.58	0.05501	0.313963
1180	GO:0051270	regulation of cellular component movement	955	195	175.83	0.05514	0.314438
1181	GO:0031570	DNA integrity checkpoint	113	28	20.8	0.05527	0.314913
1182	GO:0038127	ERBB signaling pathway	99	25	18.23	0.05541	0.315404
1183	GO:0071407	cellular response to organic cyclic compound	636	133	117.1	0.05545	0.315404
1184	GO:0051148	negative regulation of muscle cell differentiation	58	16	10.68	0.05596	0.317768
1185	GO:0051298	centrosome duplication	58	16	10.68	0.05596	0.317768
1186	GO:0043903	regulation of symbiosis, encompassing mutualism through parasitism	180	42	33.14	0.05602	0.31784
1187	GO:0007026	negative regulation of microtubule depolymerization	32	10	5.89	0.05619	0.318
1188	GO:0018345	protein palmitoylation	32	10	5.89	0.05619	0.318
1189	GO:0021696	cerebellar cortex morphogenesis	32	10	5.89	0.05619	0.318
1190	GO:0051101	regulation of DNA binding	118	29	21.73	0.05686	0.321522
1191	GO:0046889	positive regulation of lipid biosynthetic process	90	23	16.57	0.0571	0.322394
1192	GO:0051054	positive regulation of DNA metabolic process	229	52	42.16	0.05711	0.322394
1193	GO:0031111	negative regulation of microtubule polymerization or depolymerization	45	13	8.29	0.05785	0.323148
1194	GO:0031146	SCF-dependent proteasomal ubiquitin-dependent protein catabolic process	45	13	8.29	0.05785	0.323148
1195	GO:0001573	ganglioside metabolic process	16	6	2.95	0.05794	0.323148
1196	GO:0001921	positive regulation of receptor recycling	16	6	2.95	0.05794	0.323148
1197	GO:0006614	SRP-dependent cotranslational protein targeting to membrane	16	6	2.95	0.05794	0.323148
1198	GO:0031268	pseudopodium organization	16	6	2.95	0.05794	0.323148
1199	GO:0035459	cargo loading into vesicle	16	6	2.95	0.05794	0.323148
1200	GO:0044827	modulation by host of viral genome replication	16	6	2.95	0.05794	0.323148
1201	GO:0045837	negative regulation of membrane potential	16	6	2.95	0.05794	0.323148
1202	GO:0051131	chaperone-mediated protein complex assembly	16	6	2.95	0.05794	0.323148
1203	GO:0060413	atrial septum morphogenesis	16	6	2.95	0.05794	0.323148
1204	GO:0097284	hepatocyte apoptotic process	16	6	2.95	0.05794	0.323148
1205	GO:0002026	regulation of the force of heart contraction	28	9	5.16	0.05806	0.323148
1206	GO:0043372	positive regulation of CD4-positive, alpha-beta T cell differentiation	28	9	5.16	0.05806	0.323148
1207	GO:0071985	multivesicular body sorting pathway	28	9	5.16	0.05806	0.323148
1208	GO:1902170	cellular response to reactive nitrogen species	28	9	5.16	0.05806	0.323148
1209	GO:2000144	positive regulation of DNA-templated transcription, initiation	28	9	5.16	0.05806	0.323148
1210	GO:0045069	regulation of viral genome replication	81	21	14.91	0.05853	0.325495
1211	GO:0055082	cellular chemical homeostasis	807	166	148.58	0.0587	0.325636
1212	GO:0072329	monocarboxylic acid catabolic process	109	27	20.07	0.05917	0.325636
1213	GO:0006865	amino acid transport	147	35	27.06	0.05928	0.325636
1214	GO:0002092	positive regulation of receptor internalization	24	8	4.42	0.05931	0.325636
1215	GO:0009394	2'-deoxyribonucleotide metabolic process	24	8	4.42	0.05931	0.325636
1216	GO:0014887	cardiac muscle adaptation	24	8	4.42	0.05931	0.325636
1217	GO:0019692	deoxyribose phosphate metabolic process	24	8	4.42	0.05931	0.325636
1218	GO:0033197	response to vitamin E	24	8	4.42	0.05931	0.325636
1219	GO:0044788	modulation by host of viral process	24	8	4.42	0.05931	0.325636
1220	GO:0071732	cellular response to nitric oxide	24	8	4.42	0.05931	0.325636
1221	GO:0099625	ventricular cardiac muscle cell membrane repolarization	24	8	4.42	0.05931	0.325636
1222	GO:1901018	positive regulation of potassium ion transmembrane transporter activity	24	8	4.42	0.05931	0.325636
1223	GO:0106027	neuron projection organization	95	24	17.49	0.05935	0.325636
1224	GO:0000188	inactivation of MAPK activity	20	7	3.68	0.05952	0.325636
1225	GO:0045838	positive regulation of membrane potential	20	7	3.68	0.05952	0.325636
1226	GO:0048311	mitochondrion distribution	20	7	3.68	0.05952	0.325636
1227	GO:0051016	barbed-end actin filament capping	20	7	3.68	0.05952	0.325636
1228	GO:0030301	cholesterol transport	72	19	13.26	0.05957	0.325636
1229	GO:0042220	response to cocaine	72	19	13.26	0.05957	0.325636
1230	GO:0003229	ventricular cardiac muscle tissue development	54	15	9.94	0.05962	0.325636
1231	GO:0044380	protein localization to cytoskeleton	54	15	9.94	0.05962	0.325636
1232	GO:0070849	response to epidermal growth factor	54	15	9.94	0.05962	0.325636
1233	GO:0032387	negative regulation of intracellular transport	63	17	11.6	0.06004	0.327664
1234	GO:0035725	sodium ion transmembrane transport	114	28	20.99	0.06086	0.331869
1235	GO:0051591	response to cAMP	133	32	24.49	0.06101	0.332418
1236	GO:0051154	negative regulation of striated muscle cell differentiation	41	12	7.55	0.06117	0.33302
1237	GO:0006643	membrane lipid metabolic process	157	37	28.91	0.06122	0.333023
1238	GO:1901019	regulation of calcium ion transmembrane transporter activity	77	20	14.18	0.06268	0.34069
1239	GO:0060359	response to ammonium ion	167	39	30.75	0.06291	0.341664
1240	GO:0006360	transcription by RNA polymerase I	50	14	9.21	0.06349	0.344245
1241	GO:0071470	cellular response to osmotic stress	50	14	9.21	0.06349	0.344245
1242	GO:0062014	negative regulation of small molecule metabolic process	91	23	16.75	0.06359	0.344245
1243	GO:0072676	lymphocyte migration	91	23	16.75	0.06359	0.344245
1244	GO:0070085	glycosylation	211	48	38.85	0.06365	0.344293
1245	GO:0006635	fatty acid beta-oxidation	68	18	12.52	0.06376	0.344335
1246	GO:0051193	regulation of cofactor metabolic process	68	18	12.52	0.06376	0.344335
1247	GO:0060389	pathway-restricted SMAD protein phosphorylation	59	16	10.86	0.06416	0.346217
1248	GO:0048519	negative regulation of biological process	4804	919	884.49	0.06428	0.346587
1249	GO:0016485	protein processing	221	50	40.69	0.06444	0.347046
1250	GO:0006040	amino sugar metabolic process	37	11	6.81	0.06452	0.347046
1251	GO:0035794	positive regulation of mitochondrial membrane permeability	37	11	6.81	0.06452	0.347046
1252	GO:0048518	positive regulation of biological process	5515	1051	1015.39	0.06483	0.348435
1253	GO:0007568	aging	487	103	89.66	0.06546	0.351541
1254	GO:0050821	protein stabilization	158	37	29.09	0.06626	0.355553
1255	GO:0001505	regulation of neurotransmitter levels	366	79	67.39	0.06672	0.357736
1256	GO:0010718	positive regulation of epithelial to mesenchymal transition	46	13	8.47	0.06757	0.361717
1257	GO:0051955	regulation of amino acid transport	46	13	8.47	0.06757	0.361717
1258	GO:0050892	intestinal absorption	33	10	6.08	0.06782	0.361904
1259	GO:0086065	cell communication involved in cardiac conduction	33	10	6.08	0.06782	0.361904
1260	GO:0099563	modification of synaptic structure	33	10	6.08	0.06782	0.361904
1261	GO:2000108	positive regulation of leukocyte apoptotic process	33	10	6.08	0.06782	0.361904
1262	GO:1900006	positive regulation of dendrite development	101	25	18.6	0.06791	0.362097
1263	GO:0070059	intrinsic apoptotic signaling pathway in response to endoplasmic reticulum stress	55	15	10.13	0.06856	0.365273
1264	GO:0051017	actin filament bundle assembly	149	35	27.43	0.06979	0.371532
1265	GO:0030335	positive regulation of cell migration	504	106	92.79	0.07054	0.375228
1266	GO:0010976	positive regulation of neuron projection development	342	74	62.97	0.07073	0.375942
1267	GO:0000462	maturation of SSU-rRNA from tricistronic rRNA transcript (SSU-rRNA, 5.8S rRNA, LSU-rRNA)	29	9	5.34	0.07095	0.37622
1268	GO:0034314	Arp2/3 complex-mediated actin nucleation	29	9	5.34	0.07095	0.37622
1269	GO:0090503	RNA phosphodiester bond hydrolysis, exonucleolytic	29	9	5.34	0.07095	0.37622
1270	GO:0019058	viral life cycle	193	44	35.53	0.07101	0.376241
1271	GO:0046474	glycerophospholipid biosynthetic process	111	27	20.44	0.07159	0.378902
1272	GO:0009719	response to endogenous stimulus	1802	355	331.77	0.07174	0.378902
1273	GO:0010518	positive regulation of phospholipase activity	42	12	7.73	0.07185	0.378902
1274	GO:0045981	positive regulation of nucleotide metabolic process	42	12	7.73	0.07185	0.378902
1275	GO:0120192	tight junction assembly	42	12	7.73	0.07185	0.378902
1276	GO:1900544	positive regulation of purine nucleotide metabolic process	42	12	7.73	0.07185	0.378902
1277	GO:0016054	organic acid catabolic process	208	47	38.3	0.07236	0.380994
1278	GO:0046395	carboxylic acid catabolic process	208	47	38.3	0.07236	0.380994
1279	GO:0051052	regulation of DNA metabolic process	403	86	74.2	0.07243	0.381064
1280	GO:0006906	vesicle fusion	83	21	15.28	0.07312	0.381069
1281	GO:2000401	regulation of lymphocyte migration	60	16	11.05	0.07313	0.381069
1282	GO:0071260	cellular response to mechanical stimulus	116	28	21.36	0.07322	0.381069
1283	GO:0010659	cardiac muscle cell apoptotic process	51	14	9.39	0.07327	0.381069
1284	GO:0031113	regulation of microtubule polymerization	51	14	9.39	0.07327	0.381069
1285	GO:0043297	apical junction assembly	51	14	9.39	0.07327	0.381069
1286	GO:0048260	positive regulation of receptor-mediated endocytosis	51	14	9.39	0.07327	0.381069
1287	GO:0070265	necrotic cell death	51	14	9.39	0.07327	0.381069
1288	GO:0051168	nuclear export	140	33	25.78	0.07349	0.381069
1289	GO:0009303	rRNA transcription	25	8	4.6	0.07366	0.381069
1290	GO:0051560	mitochondrial calcium ion homeostasis	25	8	4.6	0.07366	0.381069
1291	GO:0099623	regulation of cardiac muscle cell membrane repolarization	25	8	4.6	0.07366	0.381069
1292	GO:0010917	negative regulation of mitochondrial membrane potential	13	5	2.39	0.07379	0.381069
1293	GO:0015802	basic amino acid transport	13	5	2.39	0.07379	0.381069
1294	GO:0030497	fatty acid elongation	13	5	2.39	0.07379	0.381069
1295	GO:0031915	positive regulation of synaptic plasticity	13	5	2.39	0.07379	0.381069
1296	GO:0032060	bleb assembly	13	5	2.39	0.07379	0.381069
1297	GO:0034214	protein hexamerization	13	5	2.39	0.07379	0.381069
1298	GO:0046033	AMP metabolic process	13	5	2.39	0.07379	0.381069
1299	GO:0060546	negative regulation of necroptotic process	13	5	2.39	0.07379	0.381069
1300	GO:0061051	positive regulation of cell growth involved in cardiac muscle cell development	13	5	2.39	0.07379	0.381069
1301	GO:0070471	uterine smooth muscle contraction	13	5	2.39	0.07379	0.381069
1302	GO:0072683	T cell extravasation	13	5	2.39	0.07379	0.381069
1303	GO:0086069	bundle of His cell to Purkinje myocyte communication	13	5	2.39	0.07379	0.381069
1304	GO:0016197	endosomal transport	184	42	33.88	0.07504	0.385739
1305	GO:0035914	skeletal muscle cell differentiation	74	19	13.62	0.07539	0.385739
1306	GO:0003181	atrioventricular valve morphogenesis	21	7	3.87	0.0756	0.385739
1307	GO:0006312	mitotic recombination	21	7	3.87	0.0756	0.385739
1308	GO:0030511	positive regulation of transforming growth factor beta receptor signaling pathway	21	7	3.87	0.0756	0.385739
1309	GO:0048148	behavioral response to cocaine	21	7	3.87	0.0756	0.385739
1310	GO:0051195	negative regulation of cofactor metabolic process	21	7	3.87	0.0756	0.385739
1311	GO:0051307	meiotic chromosome separation	21	7	3.87	0.0756	0.385739
1312	GO:0051882	mitochondrial depolarization	21	7	3.87	0.0756	0.385739
1313	GO:0060314	regulation of ryanodine-sensitive calcium-release channel activity	21	7	3.87	0.0756	0.385739
1314	GO:1901028	regulation of mitochondrial outer membrane permeabilization involved in apoptotic signaling pathway	21	7	3.87	0.0756	0.385739
1315	GO:1902175	regulation of oxidative stress-induced intrinsic apoptotic signaling pathway	21	7	3.87	0.0756	0.385739
1316	GO:1903846	positive regulation of cellular response to transforming growth factor beta stimulus	21	7	3.87	0.0756	0.385739
1317	GO:0090174	organelle membrane fusion	88	22	16.2	0.07571	0.385739
1318	GO:0002834	regulation of response to tumor cell	17	6	3.13	0.07607	0.385739
1319	GO:0002837	regulation of immune response to tumor cell	17	6	3.13	0.07607	0.385739
1320	GO:0010269	response to selenium ion	17	6	3.13	0.07607	0.385739
1321	GO:0010882	regulation of cardiac muscle contraction by calcium ion signaling	17	6	3.13	0.07607	0.385739
1322	GO:0030952	establishment or maintenance of cytoskeleton polarity	17	6	3.13	0.07607	0.385739
1323	GO:0035020	regulation of Rac protein signal transduction	17	6	3.13	0.07607	0.385739
1324	GO:0039529	RIG-I signaling pathway	17	6	3.13	0.07607	0.385739
1325	GO:0039531	regulation of viral-induced cytoplasmic pattern recognition receptor signaling pathway	17	6	3.13	0.07607	0.385739
1326	GO:0072673	lamellipodium morphogenesis	17	6	3.13	0.07607	0.385739
1327	GO:0097503	sialylation	17	6	3.13	0.07607	0.385739
1328	GO:0002753	cytoplasmic pattern recognition receptor signaling pathway	38	11	7	0.0763	0.386032
1329	GO:0071371	cellular response to gonadotropin stimulus	38	11	7	0.0763	0.386032
1330	GO:0097178	ruffle assembly	38	11	7	0.0763	0.386032
1331	GO:0009991	response to extracellular stimulus	701	144	129.06	0.07637	0.386096
1332	GO:0010522	regulation of calcium ion transport into cytosol	107	26	19.7	0.0767	0.387183
1333	GO:0071384	cellular response to corticosteroid stimulus	107	26	19.7	0.0767	0.387183
1334	GO:0043407	negative regulation of MAP kinase activity	65	17	11.97	0.07723	0.389566
1335	GO:0010665	regulation of cardiac muscle cell apoptotic process	47	13	8.65	0.0783	0.39379
1336	GO:0072604	interleukin-6 secretion	47	13	8.65	0.0783	0.39379
1337	GO:1901799	negative regulation of proteasomal protein catabolic process	47	13	8.65	0.0783	0.39379
1338	GO:0060393	regulation of pathway-restricted SMAD protein phosphorylation	56	15	10.31	0.07836	0.39379
1339	GO:1905207	regulation of cardiocyte differentiation	56	15	10.31	0.07836	0.39379
1340	GO:0060491	regulation of cell projection assembly	170	39	31.3	0.07867	0.395053
1341	GO:0043414	macromolecule methylation	274	60	50.45	0.07942	0.398521
1342	GO:0018193	peptidyl-amino acid modification	1087	218	200.13	0.08041	0.403188
1343	GO:0002832	negative regulation of response to biotic stimulus	34	10	6.26	0.08087	0.40399
1344	GO:0036314	response to sterol	34	10	6.26	0.08087	0.40399
1345	GO:1902895	positive regulation of pri-miRNA transcription by RNA polymerase II	34	10	6.26	0.08087	0.40399
1346	GO:1903427	negative regulation of reactive oxygen species biosynthetic process	34	10	6.26	0.08087	0.40399
1347	GO:1904950	negative regulation of establishment of protein localization	190	43	34.98	0.08091	0.40399
1348	GO:0010332	response to gamma radiation	70	18	12.89	0.08093	0.40399
1349	GO:0072359	circulatory system development	1056	212	194.42	0.08117	0.404437
1350	GO:0045445	myoblast differentiation	84	21	15.47	0.08126	0.404437
1351	GO:0051279	regulation of release of sequestered calcium ion into cytosol	84	21	15.47	0.08126	0.404437
1352	GO:0090263	positive regulation of canonical Wnt signaling pathway	84	21	15.47	0.08126	0.404437
1353	GO:0048814	regulation of dendrite morphogenesis	103	25	18.96	0.08223	0.408962
1354	GO:0071549	cellular response to dexamethasone stimulus	61	16	11.23	0.08289	0.41194
1355	GO:0016192	vesicle-mediated transport	1261	251	232.17	0.08327	0.413523
1356	GO:0032456	endocytic recycling	43	12	7.92	0.08366	0.414043
1357	GO:0034405	response to fluid shear stress	43	12	7.92	0.08366	0.414043
1358	GO:1903573	negative regulation of response to endoplasmic reticulum stress	43	12	7.92	0.08366	0.414043
1359	GO:0009101	glycoprotein biosynthetic process	270	59	49.71	0.08399	0.414043
1360	GO:1903900	regulation of viral life cycle	132	31	24.3	0.08399	0.414043
1361	GO:0010656	negative regulation of muscle cell apoptotic process	52	14	9.57	0.08399	0.414043
1362	GO:0021695	cerebellar cortex development	52	14	9.57	0.08399	0.414043
1363	GO:0035176	social behavior	52	14	9.57	0.08399	0.414043
1364	GO:0043392	negative regulation of DNA binding	52	14	9.57	0.08399	0.414043
1365	GO:0051703	intraspecies interaction between organisms	52	14	9.57	0.08399	0.414043
1366	GO:0007507	heart development	606	125	111.57	0.08484	0.417927
1367	GO:0042026	protein refolding	30	9	5.52	0.08547	0.419189
1368	GO:0043501	skeletal muscle adaptation	30	9	5.52	0.08547	0.419189
1369	GO:0070723	response to cholesterol	30	9	5.52	0.08547	0.419189
1370	GO:0090314	positive regulation of protein targeting to membrane	30	9	5.52	0.08547	0.419189
1371	GO:0097345	mitochondrial outer membrane permeabilization	30	9	5.52	0.08547	0.419189
1372	GO:2000781	positive regulation of double-strand break repair	30	9	5.52	0.08547	0.419189
1373	GO:0022604	regulation of cell morphogenesis	478	100	88.01	0.08567	0.419864
1374	GO:0051223	regulation of protein transport	663	136	122.07	0.08576	0.419999
1375	GO:0071103	DNA conformation change	196	44	36.09	0.08689	0.424851
1376	GO:0003208	cardiac ventricle morphogenesis	66	17	12.15	0.08694	0.424851
1377	GO:0032507	maintenance of protein location in cell	66	17	12.15	0.08694	0.424851
1378	GO:0061572	actin filament bundle organization	152	35	27.99	0.08791	0.429279
1379	GO:0030162	regulation of proteolysis	700	143	128.88	0.08826	0.430676
1380	GO:0009895	negative regulation of catabolic process	266	58	48.97	0.08881	0.433045
1381	GO:0060999	positive regulation of dendritic spine development	57	15	10.49	0.08902	0.433755
1382	GO:0042304	regulation of fatty acid biosynthetic process	39	11	7.18	0.08935	0.434106
1383	GO:0046782	regulation of viral transcription	39	11	7.18	0.08935	0.434106
1384	GO:0097300	programmed necrotic cell death	39	11	7.18	0.08935	0.434106
1385	GO:1901381	positive regulation of potassium ion transmembrane transport	39	11	7.18	0.08935	0.434106
1386	GO:0010880	regulation of release of sequestered calcium ion into cytosol by sarcoplasmic reticulum	26	8	4.79	0.08994	0.4354
1387	GO:0042168	heme metabolic process	26	8	4.79	0.08994	0.4354
1388	GO:0045737	positive regulation of cyclin-dependent protein serine/threonine kinase activity	26	8	4.79	0.08994	0.4354
1389	GO:0070584	mitochondrion morphogenesis	26	8	4.79	0.08994	0.4354
1390	GO:2000727	positive regulation of cardiac muscle cell differentiation	26	8	4.79	0.08994	0.4354
1391	GO:0006275	regulation of DNA replication	104	25	19.15	0.0901	0.435861
1392	GO:0006006	glucose metabolic process	177	40	32.59	0.09112	0.440479
1393	GO:0071453	cellular response to oxygen levels	192	43	35.35	0.09236	0.444762
1394	GO:0009628	response to abiotic stimulus	1323	262	243.58	0.09278	0.444762
1395	GO:0048524	positive regulation of viral process	76	19	13.99	0.0938	0.444762
1396	GO:1903363	negative regulation of cellular protein catabolic process	76	19	13.99	0.0938	0.444762
1397	GO:0044262	cellular carbohydrate metabolic process	257	56	47.32	0.09396	0.444762
1398	GO:0006779	porphyrin-containing compound biosynthetic process	22	7	4.05	0.09397	0.444762
1399	GO:0008053	mitochondrial fusion	22	7	4.05	0.09397	0.444762
1400	GO:0009435	NAD biosynthetic process	22	7	4.05	0.09397	0.444762
1401	GO:0046823	negative regulation of nucleocytoplasmic transport	22	7	4.05	0.09397	0.444762
1402	GO:0051194	positive regulation of cofactor metabolic process	22	7	4.05	0.09397	0.444762
1403	GO:0060281	regulation of oocyte development	22	7	4.05	0.09397	0.444762
1404	GO:0060307	regulation of ventricular cardiac muscle cell membrane repolarization	22	7	4.05	0.09397	0.444762
1405	GO:0061099	negative regulation of protein tyrosine kinase activity	22	7	4.05	0.09397	0.444762
1406	GO:0070230	positive regulation of lymphocyte apoptotic process	22	7	4.05	0.09397	0.444762
1407	GO:1905879	regulation of oogenesis	22	7	4.05	0.09397	0.444762
1408	GO:2001032	regulation of double-strand break repair via nonhomologous end joining	22	7	4.05	0.09397	0.444762
1409	GO:0003091	renal water homeostasis	10	4	1.84	0.09452	0.444762
1410	GO:0003149	membranous septum morphogenesis	10	4	1.84	0.09452	0.444762
1411	GO:0006750	glutathione biosynthetic process	10	4	1.84	0.09452	0.444762
1412	GO:0010727	negative regulation of hydrogen peroxide metabolic process	10	4	1.84	0.09452	0.444762
1413	GO:0014824	artery smooth muscle contraction	10	4	1.84	0.09452	0.444762
1414	GO:0015809	arginine transport	10	4	1.84	0.09452	0.444762
1415	GO:0015937	coenzyme A biosynthetic process	10	4	1.84	0.09452	0.444762
1416	GO:0021859	pyramidal neuron differentiation	10	4	1.84	0.09452	0.444762
1417	GO:0031392	regulation of prostaglandin biosynthetic process	10	4	1.84	0.09452	0.444762
1418	GO:0035437	maintenance of protein localization in endoplasmic reticulum	10	4	1.84	0.09452	0.444762
1419	GO:0038065	collagen-activated signaling pathway	10	4	1.84	0.09452	0.444762
1420	GO:0040016	embryonic cleavage	10	4	1.84	0.09452	0.444762
1421	GO:0043174	nucleoside salvage	10	4	1.84	0.09452	0.444762
1422	GO:0051549	positive regulation of keratinocyte migration	10	4	1.84	0.09452	0.444762
1423	GO:1900040	regulation of interleukin-2 secretion	10	4	1.84	0.09452	0.444762
1424	GO:1901029	negative regulation of mitochondrial outer membrane permeabilization involved in apoptotic signaling pathway	10	4	1.84	0.09452	0.444762
1425	GO:1901030	positive regulation of mitochondrial outer membrane permeabilization involved in apoptotic signaling pathway	10	4	1.84	0.09452	0.444762
1426	GO:1904667	negative regulation of ubiquitin protein ligase activity	10	4	1.84	0.09452	0.444762
1427	GO:1905820	positive regulation of chromosome separation	10	4	1.84	0.09452	0.444762
1428	GO:1990440	positive regulation of transcription from RNA polymerase II promoter in response to endoplasmic reticulum stress	10	4	1.84	0.09452	0.444762
1429	GO:1990504	dense core granule exocytosis	10	4	1.84	0.09452	0.444762
1430	GO:2000392	regulation of lamellipodium morphogenesis	10	4	1.84	0.09452	0.444762
1431	GO:0019395	fatty acid oxidation	95	23	17.49	0.09465	0.444762
1432	GO:0045185	maintenance of protein location	95	23	17.49	0.09465	0.444762
1433	GO:0099175	regulation of postsynapse organization	119	28	21.91	0.09482	0.44525
1434	GO:0097190	apoptotic signaling pathway	573	118	105.5	0.09495	0.44555
1435	GO:0010042	response to manganese ion	35	10	6.44	0.09536	0.446229
1436	GO:0010573	vascular endothelial growth factor production	35	10	6.44	0.09536	0.446229
1437	GO:0030261	chromosome condensation	35	10	6.44	0.09536	0.446229
1438	GO:0140115	export across plasma membrane	35	10	6.44	0.09536	0.446229
1439	GO:0048599	oocyte development	53	14	9.76	0.09566	0.447322
1440	GO:0120032	regulation of plasma membrane bounded cell projection assembly	168	38	30.93	0.09649	0.447474
1441	GO:0055010	ventricular cardiac muscle tissue morphogenesis	44	12	8.1	0.09662	0.447474
1442	GO:0007044	cell-substrate junction assembly	81	20	14.91	0.0967	0.447474
1443	GO:0051259	protein complex oligomerization	589	121	108.44	0.09684	0.447474
1444	GO:0033044	regulation of chromosome organization	318	68	58.55	0.09694	0.447474
1445	GO:0006688	glycosphingolipid biosynthetic process	18	6	3.31	0.09703	0.447474
1446	GO:0006783	heme biosynthetic process	18	6	3.31	0.09703	0.447474
1447	GO:0045063	T-helper 1 cell differentiation	18	6	3.31	0.09703	0.447474
1448	GO:0045624	positive regulation of T-helper cell differentiation	18	6	3.31	0.09703	0.447474
1449	GO:0050434	positive regulation of viral transcription	18	6	3.31	0.09703	0.447474
1450	GO:0051444	negative regulation of ubiquitin-protein transferase activity	18	6	3.31	0.09703	0.447474
1451	GO:0060544	regulation of necroptotic process	18	6	3.31	0.09703	0.447474
1452	GO:0071800	podosome assembly	18	6	3.31	0.09703	0.447474
1453	GO:1903214	regulation of protein targeting to mitochondrion	18	6	3.31	0.09703	0.447474
1454	GO:0005977	glycogen metabolic process	67	17	12.34	0.09739	0.447474
1455	GO:0006073	cellular glucan metabolic process	67	17	12.34	0.09739	0.447474
1456	GO:0044042	glucan metabolic process	67	17	12.34	0.09739	0.447474
1457	GO:0046486	glycerolipid metabolic process	303	65	55.79	0.0977	0.447474
1458	GO:0043087	regulation of GTPase activity	374	79	68.86	0.09792	0.447474
1459	GO:0000076	DNA replication checkpoint	14	5	2.58	0.09802	0.447474
1460	GO:0002836	positive regulation of response to tumor cell	14	5	2.58	0.09802	0.447474
1461	GO:0002839	positive regulation of immune response to tumor cell	14	5	2.58	0.09802	0.447474
1462	GO:0006266	DNA ligation	14	5	2.58	0.09802	0.447474
1463	GO:0006415	translational termination	14	5	2.58	0.09802	0.447474
1464	GO:0010452	histone H3-K36 methylation	14	5	2.58	0.09802	0.447474
1465	GO:0018158	protein oxidation	14	5	2.58	0.09802	0.447474
1466	GO:0019896	axonal transport of mitochondrion	14	5	2.58	0.09802	0.447474
1467	GO:0030007	cellular potassium ion homeostasis	14	5	2.58	0.09802	0.447474
1468	GO:0031269	pseudopodium assembly	14	5	2.58	0.09802	0.447474
1469	GO:0035970	peptidyl-threonine dephosphorylation	14	5	2.58	0.09802	0.447474
1470	GO:0070885	negative regulation of calcineurin-NFAT signaling cascade	14	5	2.58	0.09802	0.447474
1471	GO:0086012	membrane depolarization during cardiac muscle cell action potential	14	5	2.58	0.09802	0.447474
1472	GO:0106057	negative regulation of calcineurin-mediated signaling	14	5	2.58	0.09802	0.447474
1473	GO:1902713	regulation of interferon-gamma secretion	14	5	2.58	0.09802	0.447474
1474	GO:2000369	regulation of clathrin-dependent endocytosis	14	5	2.58	0.09802	0.447474
1475	GO:0010657	muscle cell apoptotic process	91	22	16.75	0.10163	0.462119
1476	GO:0021799	cerebral cortex radially oriented cell migration	31	9	5.71	0.10164	0.462119
1477	GO:0035458	cellular response to interferon-beta	31	9	5.71	0.10164	0.462119
1478	GO:0044818	mitotic G2/M transition checkpoint	31	9	5.71	0.10164	0.462119
1479	GO:0046329	negative regulation of JNK cascade	31	9	5.71	0.10164	0.462119
1480	GO:0071276	cellular response to cadmium ion	31	9	5.71	0.10164	0.462119
1481	GO:0048878	chemical homeostasis	1133	225	208.6	0.10358	0.469988
1482	GO:0019228	neuronal action potential	40	11	7.36	0.10367	0.469988
1483	GO:0030490	maturation of SSU-rRNA	40	11	7.36	0.10367	0.469988
1484	GO:0044764	multi-organism cellular process	40	11	7.36	0.10367	0.469988
1485	GO:0005976	polysaccharide metabolic process	96	23	17.67	0.10372	0.469988
1486	GO:0001824	blastocyst development	125	29	23.01	0.10406	0.470894
1487	GO:1901657	glycosyl compound metabolic process	125	29	23.01	0.10406	0.470894
1488	GO:0031667	response to nutrient levels	674	137	124.09	0.10469	0.473427
1489	GO:0008652	cellular amino acid biosynthetic process	63	16	11.6	0.10484	0.473787
1490	GO:0051928	positive regulation of calcium ion transport	130	30	23.93	0.10512	0.474733
1491	GO:0003231	cardiac ventricle development	135	31	24.86	0.10608	0.478747
1492	GO:0010717	regulation of epithelial to mesenchymal transition	82	20	15.1	0.10675	0.481448
1493	GO:0006396	RNA processing	711	144	130.91	0.10701	0.482147
1494	GO:0006874	cellular calcium ion homeostasis	463	96	85.24	0.10708	0.482147
1495	GO:1901652	response to peptide	597	122	109.92	0.10712	0.482147
1496	GO:0086005	ventricular cardiac muscle cell action potential	27	8	4.97	0.10811	0.485629
1497	GO:1900027	regulation of ruffle assembly	27	8	4.97	0.10811	0.485629
1498	GO:1902042	negative regulation of extrinsic apoptotic signaling pathway via death domain receptors	27	8	4.97	0.10811	0.485629
1499	GO:0002011	morphogenesis of an epithelial sheet	54	14	9.94	0.10827	0.485699
1500	GO:0010658	striated muscle cell apoptotic process	54	14	9.94	0.10827	0.485699
1501	GO:0030003	cellular cation homeostasis	613	125	112.86	0.10892	0.48829
1502	GO:0043666	regulation of phosphoprotein phosphatase activity	87	21	16.02	0.1092	0.489219
1503	GO:0018105	peptidyl-serine phosphorylation	275	59	50.63	0.10976	0.491401
1504	GO:0030177	positive regulation of Wnt signaling pathway	116	27	21.36	0.11014	0.492774
1505	GO:0036294	cellular response to decreased oxygen levels	175	39	32.22	0.11068	0.494383
1506	GO:0050873	brown fat cell differentiation	45	12	8.29	0.11072	0.494383
1507	GO:2000404	regulation of T cell migration	45	12	8.29	0.11072	0.494383
1508	GO:0051224	negative regulation of protein transport	185	41	34.06	0.11119	0.495196
1509	GO:0019934	cGMP-mediated signaling	36	10	6.63	0.11127	0.495196
1510	GO:0031114	regulation of microtubule depolymerization	36	10	6.63	0.11127	0.495196
1511	GO:0043267	negative regulation of potassium ion transport	36	10	6.63	0.11127	0.495196
1512	GO:0070670	response to interleukin-4	36	10	6.63	0.11127	0.495196
1513	GO:0035265	organ growth	195	43	35.9	0.11152	0.49598
1514	GO:0045454	cell redox homeostasis	59	15	10.86	0.11295	0.502008
1515	GO:0034440	lipid oxidation	97	23	17.86	0.11334	0.503077
1516	GO:0045446	endothelial cell differentiation	97	23	17.86	0.11334	0.503077
1517	GO:0051272	positive regulation of cellular component movement	542	111	99.79	0.11439	0.50662
1518	GO:0033014	tetrapyrrole biosynthetic process	23	7	4.23	0.11459	0.50662
1519	GO:0039694	viral RNA genome replication	23	7	4.23	0.11459	0.50662
1520	GO:0060716	labyrinthine layer blood vessel development	23	7	4.23	0.11459	0.50662
1521	GO:0071243	cellular response to arsenic-containing substance	23	7	4.23	0.11459	0.50662
1522	GO:2000765	regulation of cytoplasmic translation	23	7	4.23	0.11459	0.50662
1523	GO:0006873	cellular ion homeostasis	625	127	115.07	0.11514	0.508718
1524	GO:0051302	regulation of cell division	146	33	26.88	0.11561	0.510433
1525	GO:0065008	regulation of biological quality	3714	709	683.8	0.11568	0.510433
1526	GO:0009267	cellular response to starvation	151	34	27.8	0.11617	0.511254
1527	GO:0043901	negative regulation of multi-organism process	151	34	27.8	0.11617	0.511254
1528	GO:0071456	cellular response to hypoxia	151	34	27.8	0.11617	0.511254
1529	GO:1903169	regulation of calcium ion transmembrane transport	151	34	27.8	0.11617	0.511254
1530	GO:2000147	positive regulation of cell motility	527	108	97.03	0.11645	0.512152
1531	GO:0006970	response to osmotic stress	107	25	19.7	0.11661	0.512291
1532	GO:0006303	double-strand break repair via nonhomologous end joining	50	13	9.21	0.11671	0.512291
1533	GO:0010662	regulation of striated muscle cell apoptotic process	50	13	9.21	0.11671	0.512291
1534	GO:1904951	positive regulation of establishment of protein localization	419	87	77.14	0.11691	0.512648
1535	GO:0030808	regulation of nucleotide biosynthetic process	64	16	11.78	0.11702	0.512648
1536	GO:1900371	regulation of purine nucleotide biosynthetic process	64	16	11.78	0.11702	0.512648
1537	GO:0009100	glycoprotein metabolic process	322	68	59.28	0.11739	0.513934
1538	GO:0072503	cellular divalent inorganic cation homeostasis	486	100	89.48	0.11761	0.514563
1539	GO:0043547	positive regulation of GTPase activity	312	66	57.44	0.11834	0.51742
1540	GO:0010720	positive regulation of cell development	626	127	115.26	0.11904	0.519107
1541	GO:0018198	peptidyl-cysteine modification	41	11	7.55	0.11926	0.519107
1542	GO:0061028	establishment of endothelial barrier	41	11	7.55	0.11926	0.519107
1543	GO:0070830	bicellular tight junction assembly	41	11	7.55	0.11926	0.519107
1544	GO:0031000	response to caffeine	32	9	5.89	0.11942	0.519107
1545	GO:0032743	positive regulation of interleukin-2 production	32	9	5.89	0.11942	0.519107
1546	GO:0036270	response to diuretic	32	9	5.89	0.11942	0.519107
1547	GO:0071870	cellular response to catecholamine stimulus	32	9	5.89	0.11942	0.519107
1548	GO:1903792	negative regulation of anion transport	32	9	5.89	0.11942	0.519107
1549	GO:0097061	dendritic spine organization	88	21	16.2	0.1197	0.519652
1550	GO:2001022	positive regulation of response to DNA damage stimulus	88	21	16.2	0.1197	0.519652
1551	GO:0031099	regeneration	287	61	52.84	0.12057	0.521346
1552	GO:0006089	lactate metabolic process	19	6	3.5	0.12071	0.521346
1553	GO:0035634	response to stilbenoid	19	6	3.5	0.12071	0.521346
1554	GO:0042451	purine nucleoside biosynthetic process	19	6	3.5	0.12071	0.521346
1555	GO:0046129	purine ribonucleoside biosynthetic process	19	6	3.5	0.12071	0.521346
1556	GO:0060004	reflex	19	6	3.5	0.12071	0.521346
1557	GO:1901017	negative regulation of potassium ion transmembrane transporter activity	19	6	3.5	0.12071	0.521346
1558	GO:2000209	regulation of anoikis	19	6	3.5	0.12071	0.521346
1559	GO:0071482	cellular response to light stimulus	93	22	17.12	0.12171	0.525172
1560	GO:0019080	viral gene expression	55	14	10.13	0.12183	0.525172
1561	GO:0097006	regulation of plasma lipoprotein particle levels	55	14	10.13	0.12183	0.525172
1562	GO:0001932	regulation of protein phosphorylation	1303	256	239.9	0.12252	0.527809
1563	GO:1990778	protein localization to cell periphery	318	67	58.55	0.12345	0.530101
1564	GO:0050807	regulation of synapse organization	247	53	45.48	0.12358	0.530101
1565	GO:0010822	positive regulation of mitochondrion organization	74	18	13.62	0.12366	0.530101
1566	GO:1903901	negative regulation of viral life cycle	74	18	13.62	0.12366	0.530101
1567	GO:0051051	negative regulation of transport	508	104	93.53	0.12368	0.530101
1568	GO:0010256	endomembrane system organization	359	75	66.1	0.12434	0.530101
1569	GO:0033273	response to vitamin	157	35	28.91	0.12469	0.530101
1570	GO:0051050	positive regulation of transport	1009	200	185.77	0.12493	0.530101
1571	GO:0007612	learning	167	37	30.75	0.12524	0.530101
1572	GO:0015893	drug transport	212	46	39.03	0.1253	0.530101
1573	GO:1990138	neuron projection extension	182	40	33.51	0.12564	0.530101
1574	GO:0034614	cellular response to reactive oxygen species	187	41	34.43	0.12568	0.530101
1575	GO:0003215	cardiac right ventricle morphogenesis	15	5	2.76	0.12569	0.530101
1576	GO:0010248	establishment or maintenance of transmembrane electrochemical gradient	15	5	2.76	0.12569	0.530101
1577	GO:0010878	cholesterol storage	15	5	2.76	0.12569	0.530101
1578	GO:0014856	skeletal muscle cell proliferation	15	5	2.76	0.12569	0.530101
1579	GO:0032986	protein-DNA complex disassembly	15	5	2.76	0.12569	0.530101
1580	GO:0033327	Leydig cell differentiation	15	5	2.76	0.12569	0.530101
1581	GO:0047484	regulation of response to osmotic stress	15	5	2.76	0.12569	0.530101
1582	GO:0050884	neuromuscular process controlling posture	15	5	2.76	0.12569	0.530101
1583	GO:0062033	positive regulation of mitotic sister chromatid segregation	15	5	2.76	0.12569	0.530101
1584	GO:0071340	skeletal muscle acetylcholine-gated channel clustering	15	5	2.76	0.12569	0.530101
1585	GO:0072520	seminiferous tubule development	15	5	2.76	0.12569	0.530101
1586	GO:0086013	membrane repolarization during cardiac muscle cell action potential	15	5	2.76	0.12569	0.530101
1587	GO:0090335	regulation of brown fat cell differentiation	15	5	2.76	0.12569	0.530101
1588	GO:0097329	response to antimetabolite	15	5	2.76	0.12569	0.530101
1589	GO:0070169	positive regulation of biomineral tissue development	46	12	8.47	0.12594	0.530101
1590	GO:1901607	alpha-amino acid biosynthetic process	60	15	11.05	0.12623	0.530101
1591	GO:0034333	adherens junction assembly	79	19	14.55	0.12636	0.530101
1592	GO:0097366	response to bronchodilator	79	19	14.55	0.12636	0.530101
1593	GO:1901379	regulation of potassium ion transmembrane transport	79	19	14.55	0.12636	0.530101
1594	GO:0015837	amine transport	113	26	20.8	0.12762	0.530101
1595	GO:0000083	regulation of transcription involved in G1/S transition of mitotic cell cycle	11	4	2.03	0.1277	0.530101
1596	GO:0006620	posttranslational protein targeting to endoplasmic reticulum membrane	11	4	2.03	0.1277	0.530101
1597	GO:0009215	purine deoxyribonucleoside triphosphate metabolic process	11	4	2.03	0.1277	0.530101
1598	GO:0010459	negative regulation of heart rate	11	4	2.03	0.1277	0.530101
1599	GO:0014819	regulation of skeletal muscle contraction	11	4	2.03	0.1277	0.530101
1600	GO:0014842	regulation of skeletal muscle satellite cell proliferation	11	4	2.03	0.1277	0.530101
1601	GO:0014891	striated muscle atrophy	11	4	2.03	0.1277	0.530101
1602	GO:0016188	synaptic vesicle maturation	11	4	2.03	0.1277	0.530101
1603	GO:0018026	peptidyl-lysine monomethylation	11	4	2.03	0.1277	0.530101
1604	GO:0018206	peptidyl-methionine modification	11	4	2.03	0.1277	0.530101
1605	GO:0031126	snoRNA 3'-end processing	11	4	2.03	0.1277	0.530101
1606	GO:0036092	phosphatidylinositol-3-phosphate biosynthetic process	11	4	2.03	0.1277	0.530101
1607	GO:0036444	calcium import into the mitochondrion	11	4	2.03	0.1277	0.530101
1608	GO:0046485	ether lipid metabolic process	11	4	2.03	0.1277	0.530101
1609	GO:0046606	negative regulation of centrosome cycle	11	4	2.03	0.1277	0.530101
1610	GO:0051547	regulation of keratinocyte migration	11	4	2.03	0.1277	0.530101
1611	GO:0055091	phospholipid homeostasis	11	4	2.03	0.1277	0.530101
1612	GO:0060452	positive regulation of cardiac muscle contraction	11	4	2.03	0.1277	0.530101
1613	GO:0070278	extracellular matrix constituent secretion	11	4	2.03	0.1277	0.530101
1614	GO:0071468	cellular response to acidic pH	11	4	2.03	0.1277	0.530101
1615	GO:0090148	membrane fission	11	4	2.03	0.1277	0.530101
1616	GO:0098915	membrane repolarization during ventricular cardiac muscle cell action potential	11	4	2.03	0.1277	0.530101
1617	GO:0106049	regulation of cellular response to osmotic stress	11	4	2.03	0.1277	0.530101
1618	GO:1901339	regulation of store-operated calcium channel activity	11	4	2.03	0.1277	0.530101
1619	GO:1903624	regulation of DNA catabolic process	11	4	2.03	0.1277	0.530101
1620	GO:1903961	positive regulation of anion transmembrane transport	11	4	2.03	0.1277	0.530101
1621	GO:2001279	regulation of unsaturated fatty acid biosynthetic process	11	4	2.03	0.1277	0.530101
1622	GO:0006356	regulation of transcription by RNA polymerase I	28	8	5.16	0.12814	0.530618
1623	GO:0033598	mammary gland epithelial cell proliferation	28	8	5.16	0.12814	0.530618
1624	GO:0034629	cellular protein-containing complex localization	28	8	5.16	0.12814	0.530618
1625	GO:1902932	positive regulation of alcohol biosynthetic process	28	8	5.16	0.12814	0.530618
1626	GO:0010824	regulation of centrosome duplication	37	10	6.81	0.12858	0.531459
1627	GO:0042398	cellular modified amino acid biosynthetic process	37	10	6.81	0.12858	0.531459
1628	GO:0072348	sulfur compound transport	37	10	6.81	0.12858	0.531459
1629	GO:0072593	reactive oxygen species metabolic process	263	56	48.42	0.12888	0.532372
1630	GO:0030433	ubiquitin-dependent ERAD pathway	65	16	11.97	0.13001	0.535643
1631	GO:0034698	response to gonadotropin	65	16	11.97	0.13001	0.535643
1632	GO:0071320	cellular response to cAMP	65	16	11.97	0.13001	0.535643
1633	GO:1903051	negative regulation of proteolysis involved in cellular protein catabolic process	65	16	11.97	0.13001	0.535643
1634	GO:1902531	regulation of intracellular signal transduction	1586	309	292.01	0.13007	0.535643
1635	GO:0032868	response to insulin	304	64	55.97	0.13098	0.538649
1636	GO:0071496	cellular response to external stimulus	391	81	71.99	0.13099	0.538649
1637	GO:0045216	cell-cell junction organization	133	30	24.49	0.13104	0.538649
1638	GO:0043278	response to morphine	51	13	9.39	0.13157	0.539838
1639	GO:0046622	positive regulation of organ growth	51	13	9.39	0.13157	0.539838
1640	GO:0097066	response to thyroid hormone	51	13	9.39	0.13157	0.539838
1641	GO:0018209	peptidyl-serine modification	294	62	54.13	0.13213	0.541805
1642	GO:0016202	regulation of striated muscle tissue development	148	33	27.25	0.13249	0.542951
1643	GO:0055074	calcium ion homeostasis	479	98	88.19	0.13303	0.544787
1644	GO:0050770	regulation of axonogenesis	198	43	36.45	0.1331	0.544787
1645	GO:0046686	response to cadmium ion	70	17	12.89	0.13328	0.544861
1646	GO:2000573	positive regulation of DNA biosynthetic process	70	17	12.89	0.13328	0.544861
1647	GO:0044242	cellular lipid catabolic process	183	40	33.69	0.13342	0.545102
1648	GO:0007043	cell-cell junction assembly	99	23	18.23	0.13416	0.547461
1649	GO:0061982	meiosis I cell cycle process	99	23	18.23	0.13416	0.547461
1650	GO:0008202	steroid metabolic process	269	57	49.53	0.13488	0.550065
1651	GO:0007178	transmembrane receptor protein serine/threonine kinase signaling pathway	320	67	58.92	0.13513	0.550751
1652	GO:0098739	import across plasma membrane	104	24	19.15	0.13553	0.552047
1653	GO:0019083	viral transcription	42	11	7.73	0.13608	0.553364
1654	GO:0021587	cerebellum morphogenesis	42	11	7.73	0.13608	0.553364
1655	GO:0032410	negative regulation of transporter activity	75	18	13.81	0.1361	0.553364
1656	GO:0006820	anion transport	542	110	99.79	0.13711	0.554466
1657	GO:0000470	maturation of LSU-rRNA	24	7	4.42	0.13736	0.554466
1658	GO:0003171	atrioventricular valve development	24	7	4.42	0.13736	0.554466
1659	GO:0006925	inflammatory cell apoptotic process	24	7	4.42	0.13736	0.554466
1660	GO:0007020	microtubule nucleation	24	7	4.42	0.13736	0.554466
1661	GO:0014829	vascular smooth muscle contraction	24	7	4.42	0.13736	0.554466
1662	GO:0032891	negative regulation of organic acid transport	24	7	4.42	0.13736	0.554466
1663	GO:0061003	positive regulation of dendritic spine morphogenesis	24	7	4.42	0.13736	0.554466
1664	GO:0090140	regulation of mitochondrial fission	24	7	4.42	0.13736	0.554466
1665	GO:0098901	regulation of cardiac muscle cell action potential	24	7	4.42	0.13736	0.554466
1666	GO:1900117	regulation of execution phase of apoptosis	24	7	4.42	0.13736	0.554466
1667	GO:1901380	negative regulation of potassium ion transmembrane transport	24	7	4.42	0.13736	0.554466
1668	GO:0006836	neurotransmitter transport	295	62	54.31	0.1384	0.555483
1669	GO:0006664	glycolipid metabolic process	80	19	14.73	0.13854	0.555483
1670	GO:1903321	negative regulation of protein modification by small protein conjugation or removal	80	19	14.73	0.13854	0.555483
1671	GO:1903509	liposaccharide metabolic process	80	19	14.73	0.13854	0.555483
1672	GO:0034763	negative regulation of transmembrane transport	119	27	21.91	0.1386	0.555483
1673	GO:0006884	cell volume homeostasis	33	9	6.08	0.13877	0.555483
1674	GO:0007099	centriole replication	33	9	6.08	0.13877	0.555483
1675	GO:0010574	regulation of vascular endothelial growth factor production	33	9	6.08	0.13877	0.555483
1676	GO:0030728	ovulation	33	9	6.08	0.13877	0.555483
1677	GO:0032885	regulation of polysaccharide biosynthetic process	33	9	6.08	0.13877	0.555483
1678	GO:0060674	placenta blood vessel development	33	9	6.08	0.13877	0.555483
1679	GO:0070296	sarcoplasmic reticulum calcium ion transport	33	9	6.08	0.13877	0.555483
1680	GO:0071868	cellular response to monoamine stimulus	33	9	6.08	0.13877	0.555483
1681	GO:1902110	positive regulation of mitochondrial membrane permeability involved in apoptotic process	33	9	6.08	0.13877	0.555483
1682	GO:0001525	angiogenesis	444	91	81.75	0.13885	0.555483
1683	GO:0035637	multicellular organismal signaling	129	29	23.75	0.13996	0.559591
1684	GO:0070192	chromosome organization involved in meiotic cell cycle	61	15	11.23	0.14036	0.560857
1685	GO:0006928	movement of cell or subcellular component	1797	348	330.85	0.14088	0.5626
1686	GO:0071900	regulation of protein serine/threonine kinase activity	429	88	78.99	0.14142	0.564422
1687	GO:0060401	cytosolic calcium ion transport	174	38	32.04	0.14174	0.565308
1688	GO:0048659	smooth muscle cell proliferation	164	36	30.19	0.14181	0.565308
1689	GO:0045646	regulation of erythrocyte differentiation	47	12	8.65	0.14228	0.566175
1690	GO:0120193	tight junction organization	47	12	8.65	0.14228	0.566175
1691	GO:0050808	synapse organization	424	87	78.06	0.14228	0.566175
1692	GO:0048525	negative regulation of viral process	90	21	16.57	0.14246	0.566556
1693	GO:0006869	lipid transport	306	64	56.34	0.14341	0.569998
1694	GO:0010507	negative regulation of autophagy	66	16	12.15	0.1438	0.57121
1695	GO:0043523	regulation of neuron apoptotic process	245	52	45.11	0.14447	0.573533
1696	GO:0019218	regulation of steroid metabolic process	100	23	18.41	0.14537	0.575634
1697	GO:0043266	regulation of potassium ion transport	100	23	18.41	0.14537	0.575634
1698	GO:0006468	protein phosphorylation	1682	326	309.68	0.14614	0.575634
1699	GO:0000079	regulation of cyclin-dependent protein serine/threonine kinase activity	71	17	13.07	0.14673	0.575634
1700	GO:0007045	cell-substrate adherens junction assembly	71	17	13.07	0.14673	0.575634
1701	GO:0048041	focal adhesion assembly	71	17	13.07	0.14673	0.575634
1702	GO:0000154	rRNA modification	20	6	3.68	0.14694	0.575634
1703	GO:0002418	immune response to tumor cell	20	6	3.68	0.14694	0.575634
1704	GO:0006907	pinocytosis	20	6	3.68	0.14694	0.575634
1705	GO:0021801	cerebral cortex radial glia guided migration	20	6	3.68	0.14694	0.575634
1706	GO:0022030	telencephalon glial cell migration	20	6	3.68	0.14694	0.575634
1707	GO:0045723	positive regulation of fatty acid biosynthetic process	20	6	3.68	0.14694	0.575634
1708	GO:0051593	response to folic acid	20	6	3.68	0.14694	0.575634
1709	GO:0061339	establishment or maintenance of monopolar cell polarity	20	6	3.68	0.14694	0.575634
1710	GO:1900101	regulation of endoplasmic reticulum unfolded protein response	20	6	3.68	0.14694	0.575634
1711	GO:1901223	negative regulation of NIK/NF-kappaB signaling	20	6	3.68	0.14694	0.575634
1712	GO:0046777	protein autophosphorylation	220	47	40.51	0.14708	0.575634
1713	GO:0001914	regulation of T cell mediated cytotoxicity	38	10	7	0.14726	0.575634
1714	GO:0010226	response to lithium ion	38	10	7	0.14726	0.575634
1715	GO:0072528	pyrimidine-containing compound biosynthetic process	38	10	7	0.14726	0.575634
1716	GO:0086002	cardiac muscle cell action potential involved in contraction	38	10	7	0.14726	0.575634
1717	GO:0010517	regulation of phospholipase activity	52	13	9.57	0.14742	0.575634
1718	GO:0014072	response to isoquinoline alkaloid	52	13	9.57	0.14742	0.575634
1719	GO:0032781	positive regulation of ATPase activity	52	13	9.57	0.14742	0.575634
1720	GO:0050775	positive regulation of dendrite morphogenesis	52	13	9.57	0.14742	0.575634
1721	GO:1900024	regulation of substrate adhesion-dependent cell spreading	52	13	9.57	0.14742	0.575634
1722	GO:0035304	regulation of protein dephosphorylation	110	25	20.25	0.14748	0.575634
1723	GO:0051952	regulation of amine transport	110	25	20.25	0.14748	0.575634
1724	GO:2000278	regulation of DNA biosynthetic process	110	25	20.25	0.14748	0.575634
1725	GO:0003158	endothelium development	115	26	21.17	0.1483	0.578164
1726	GO:0046822	regulation of nucleocytoplasmic transport	115	26	21.17	0.1483	0.578164
1727	GO:2000377	regulation of reactive oxygen species metabolic process	190	41	34.98	0.14954	0.581113
1728	GO:0000038	very long-chain fatty acid metabolic process	29	8	5.34	0.14992	0.581113
1729	GO:0006308	DNA catabolic process	29	8	5.34	0.14992	0.581113
1730	GO:0009225	nucleotide-sugar metabolic process	29	8	5.34	0.14992	0.581113
1731	GO:0014808	release of sequestered calcium ion into cytosol by sarcoplasmic reticulum	29	8	5.34	0.14992	0.581113
1732	GO:0048011	neurotrophin TRK receptor signaling pathway	29	8	5.34	0.14992	0.581113
1733	GO:0050849	negative regulation of calcium-mediated signaling	29	8	5.34	0.14992	0.581113
1734	GO:0090200	positive regulation of release of cytochrome c from mitochondria	29	8	5.34	0.14992	0.581113
1735	GO:1900181	negative regulation of protein localization to nucleus	29	8	5.34	0.14992	0.581113
1736	GO:1902074	response to salt	29	8	5.34	0.14992	0.581113
1737	GO:0009411	response to UV	135	30	24.86	0.1503	0.581509
1738	GO:0071383	cellular response to steroid hormone stimulus	256	54	47.13	0.15045	0.581509
1739	GO:0048489	synaptic vesicle transport	170	37	31.3	0.15055	0.581509
1740	GO:0097480	establishment of synaptic vesicle localization	170	37	31.3	0.15055	0.581509
1741	GO:0034767	positive regulation of ion transmembrane transport	165	36	30.38	0.1507	0.581509
1742	GO:0021761	limbic system development	145	32	26.7	0.15071	0.581509
1743	GO:0051291	protein heterooligomerization	160	35	29.46	0.15079	0.581509
1744	GO:0051592	response to calcium ion	160	35	29.46	0.15079	0.581509
1745	GO:1904064	positive regulation of cation transmembrane transport	150	33	27.62	0.1508	0.581509
1746	GO:0009994	oocyte differentiation	57	14	10.49	0.15173	0.584425
1747	GO:0048641	regulation of skeletal muscle tissue development	57	14	10.49	0.15173	0.584425
1748	GO:0010660	regulation of muscle cell apoptotic process	86	20	15.83	0.15318	0.589673
1749	GO:0010288	response to lead ion	43	11	7.92	0.1541	0.592537
1750	GO:0045104	intermediate filament cytoskeleton organization	43	11	7.92	0.1541	0.592537
1751	GO:0044419	interspecies interaction between organisms	354	73	65.18	0.15487	0.595157
1752	GO:0010524	positive regulation of calcium ion transport into cytosol	62	15	11.42	0.15533	0.595226
1753	GO:0006206	pyrimidine nucleobase metabolic process	16	5	2.95	0.15648	0.595226
1754	GO:0009226	nucleotide-sugar biosynthetic process	16	5	2.95	0.15648	0.595226
1755	GO:0010752	regulation of cGMP-mediated signaling	16	5	2.95	0.15648	0.595226
1756	GO:0031579	membrane raft organization	16	5	2.95	0.15648	0.595226
1757	GO:0034616	response to laminar fluid shear stress	16	5	2.95	0.15648	0.595226
1758	GO:0035313	wound healing, spreading of epidermal cells	16	5	2.95	0.15648	0.595226
1759	GO:0035457	cellular response to interferon-alpha	16	5	2.95	0.15648	0.595226
1760	GO:0048642	negative regulation of skeletal muscle tissue development	16	5	2.95	0.15648	0.595226
1761	GO:0051546	keratinocyte migration	16	5	2.95	0.15648	0.595226
1762	GO:0070234	positive regulation of T cell apoptotic process	16	5	2.95	0.15648	0.595226
1763	GO:0071394	cellular response to testosterone stimulus	16	5	2.95	0.15648	0.595226
1764	GO:0086011	membrane repolarization during action potential	16	5	2.95	0.15648	0.595226
1765	GO:0098760	response to interleukin-7	16	5	2.95	0.15648	0.595226
1766	GO:0098761	cellular response to interleukin-7	16	5	2.95	0.15648	0.595226
1767	GO:1902259	regulation of delayed rectifier potassium channel activity	16	5	2.95	0.15648	0.595226
1768	GO:1903960	negative regulation of anion transmembrane transport	16	5	2.95	0.15648	0.595226
1769	GO:1905244	regulation of modification of synaptic structure	16	5	2.95	0.15648	0.595226
1770	GO:0002040	sprouting angiogenesis	106	24	19.52	0.158	0.600668
1771	GO:0006778	porphyrin-containing compound metabolic process	34	9	6.26	0.15962	0.602468
1772	GO:0006984	ER-nucleus signaling pathway	34	9	6.26	0.15962	0.602468
1773	GO:0046320	regulation of fatty acid oxidation	34	9	6.26	0.15962	0.602468
1774	GO:0048741	skeletal muscle fiber development	34	9	6.26	0.15962	0.602468
1775	GO:0046688	response to copper ion	48	12	8.84	0.15968	0.602468
1776	GO:0072698	protein localization to microtubule cytoskeleton	48	12	8.84	0.15968	0.602468
1777	GO:1904591	positive regulation of protein import	48	12	8.84	0.15968	0.602468
1778	GO:0001837	epithelial to mesenchymal transition	126	28	23.2	0.16013	0.602468
1779	GO:0051283	negative regulation of sequestering of calcium ion	126	28	23.2	0.16013	0.602468
1780	GO:1901861	regulation of muscle tissue development	151	33	27.8	0.16049	0.602468
1781	GO:0051053	negative regulation of DNA metabolic process	141	31	25.96	0.16058	0.602468
1782	GO:0000731	DNA synthesis involved in DNA repair	25	7	4.6	0.16213	0.602468
1783	GO:0005979	regulation of glycogen biosynthetic process	25	7	4.6	0.16213	0.602468
1784	GO:0010962	regulation of glucan biosynthetic process	25	7	4.6	0.16213	0.602468
1785	GO:0018126	protein hydroxylation	25	7	4.6	0.16213	0.602468
1786	GO:0033137	negative regulation of peptidyl-serine phosphorylation	25	7	4.6	0.16213	0.602468
1787	GO:0045830	positive regulation of isotype switching	25	7	4.6	0.16213	0.602468
1788	GO:0061050	regulation of cell growth involved in cardiac muscle cell development	25	7	4.6	0.16213	0.602468
1789	GO:0071359	cellular response to dsRNA	25	7	4.6	0.16213	0.602468
1790	GO:1904292	regulation of ERAD pathway	25	7	4.6	0.16213	0.602468
1791	GO:0033002	muscle cell proliferation	222	47	40.87	0.16294	0.602468
1792	GO:0032890	regulation of organic acid transport	77	18	14.18	0.16304	0.602468
1793	GO:0043525	positive regulation of neuron apoptotic process	77	18	14.18	0.16304	0.602468
1794	GO:0010876	lipid localization	340	70	62.6	0.16421	0.602468
1795	GO:0008347	glial cell migration	53	13	9.76	0.16425	0.602468
1796	GO:0060193	positive regulation of lipase activity	53	13	9.76	0.16425	0.602468
1797	GO:0040017	positive regulation of locomotion	558	112	102.74	0.16464	0.602468
1798	GO:0001778	plasma membrane repair	12	4	2.21	0.16492	0.602468
1799	GO:0001886	endothelial cell morphogenesis	12	4	2.21	0.16492	0.602468
1800	GO:0003157	endocardium development	12	4	2.21	0.16492	0.602468
1801	GO:0006474	N-terminal protein amino acid acetylation	12	4	2.21	0.16492	0.602468
1802	GO:0006654	phosphatidic acid biosynthetic process	12	4	2.21	0.16492	0.602468
1803	GO:0010457	centriole-centriole cohesion	12	4	2.21	0.16492	0.602468
1804	GO:0014820	tonic smooth muscle contraction	12	4	2.21	0.16492	0.602468
1805	GO:0014841	skeletal muscle satellite cell proliferation	12	4	2.21	0.16492	0.602468
1806	GO:0019184	nonribosomal peptide biosynthetic process	12	4	2.21	0.16492	0.602468
1807	GO:0021670	lateral ventricle development	12	4	2.21	0.16492	0.602468
1808	GO:0021692	cerebellar Purkinje cell layer morphogenesis	12	4	2.21	0.16492	0.602468
1809	GO:0030812	negative regulation of nucleotide catabolic process	12	4	2.21	0.16492	0.602468
1810	GO:0031145	anaphase-promoting complex-dependent catabolic process	12	4	2.21	0.16492	0.602468
1811	GO:0031272	regulation of pseudopodium assembly	12	4	2.21	0.16492	0.602468
1812	GO:0032799	low-density lipoprotein receptor particle metabolic process	12	4	2.21	0.16492	0.602468
1813	GO:0033262	regulation of nuclear cell cycle DNA replication	12	4	2.21	0.16492	0.602468
1814	GO:0034375	high-density lipoprotein particle remodeling	12	4	2.21	0.16492	0.602468
1815	GO:0034433	steroid esterification	12	4	2.21	0.16492	0.602468
1816	GO:0034434	sterol esterification	12	4	2.21	0.16492	0.602468
1817	GO:0034435	cholesterol esterification	12	4	2.21	0.16492	0.602468
1818	GO:0035376	sterol import	12	4	2.21	0.16492	0.602468
1819	GO:0036005	response to macrophage colony-stimulating factor	12	4	2.21	0.16492	0.602468
1820	GO:0036006	cellular response to macrophage colony-stimulating factor stimulus	12	4	2.21	0.16492	0.602468
1821	GO:0043144	snoRNA processing	12	4	2.21	0.16492	0.602468
1822	GO:0043922	negative regulation by host of viral transcription	12	4	2.21	0.16492	0.602468
1823	GO:0045899	positive regulation of RNA polymerase II transcriptional preinitiation complex assembly	12	4	2.21	0.16492	0.602468
1824	GO:0046007	negative regulation of activated T cell proliferation	12	4	2.21	0.16492	0.602468
1825	GO:0046185	aldehyde catabolic process	12	4	2.21	0.16492	0.602468
1826	GO:0046322	negative regulation of fatty acid oxidation	12	4	2.21	0.16492	0.602468
1827	GO:0046607	positive regulation of centrosome cycle	12	4	2.21	0.16492	0.602468
1828	GO:0048312	intracellular distribution of mitochondria	12	4	2.21	0.16492	0.602468
1829	GO:0051198	negative regulation of coenzyme metabolic process	12	4	2.21	0.16492	0.602468
1830	GO:0055089	fatty acid homeostasis	12	4	2.21	0.16492	0.602468
1831	GO:0060363	cranial suture morphogenesis	12	4	2.21	0.16492	0.602468
1832	GO:0070472	regulation of uterine smooth muscle contraction	12	4	2.21	0.16492	0.602468
1833	GO:0070508	cholesterol import	12	4	2.21	0.16492	0.602468
1834	GO:0072608	interleukin-10 secretion	12	4	2.21	0.16492	0.602468
1835	GO:0090557	establishment of endothelial intestinal barrier	12	4	2.21	0.16492	0.602468
1836	GO:0090649	response to oxygen-glucose deprivation	12	4	2.21	0.16492	0.602468
1837	GO:0090650	cellular response to oxygen-glucose deprivation	12	4	2.21	0.16492	0.602468
1838	GO:1900426	positive regulation of defense response to bacterium	12	4	2.21	0.16492	0.602468
1839	GO:1903998	regulation of eating behavior	12	4	2.21	0.16492	0.602468
1840	GO:1905048	regulation of metallopeptidase activity	12	4	2.21	0.16492	0.602468
1841	GO:1990416	cellular response to brain-derived neurotrophic factor stimulus	12	4	2.21	0.16492	0.602468
1842	GO:2000322	regulation of glucocorticoid receptor signaling pathway	12	4	2.21	0.16492	0.602468
1843	GO:0048639	positive regulation of developmental growth	197	42	36.27	0.16624	0.606851
1844	GO:0044264	cellular polysaccharide metabolic process	87	20	16.02	0.1663	0.606851
1845	GO:0045911	positive regulation of DNA recombination	39	10	7.18	0.16722	0.609217
1846	GO:0046854	phosphatidylinositol phosphorylation	39	10	7.18	0.16722	0.609217
1847	GO:0071869	response to catecholamine	39	10	7.18	0.16722	0.609217
1848	GO:0030038	contractile actin filament bundle assembly	92	21	16.94	0.16753	0.609686
1849	GO:0043149	stress fiber assembly	92	21	16.94	0.16753	0.609686
1850	GO:0014009	glial cell proliferation	58	14	10.68	0.16801	0.610772
1851	GO:2001238	positive regulation of extrinsic apoptotic signaling pathway	58	14	10.68	0.16801	0.610772
1852	GO:0009410	response to xenobiotic stimulus	351	72	64.62	0.16874	0.613095
1853	GO:0038061	NIK/NF-kappaB signaling	102	23	18.78	0.16933	0.614906
1854	GO:0050801	ion homeostasis	758	150	139.56	0.16953	0.615301
1855	GO:0045666	positive regulation of neuron differentiation	434	88	79.91	0.16973	0.615694
1856	GO:0048634	regulation of muscle organ development	152	33	27.99	0.17052	0.618227
1857	GO:0015698	inorganic anion transport	147	32	27.06	0.17078	0.618836
1858	GO:0006611	protein export from nucleus	122	27	22.46	0.17102	0.61914
1859	GO:0090130	tissue migration	269	56	49.53	0.17111	0.61914
1860	GO:0051282	regulation of sequestering of calcium ion	127	28	23.38	0.17114	0.61914
1861	GO:2000725	regulation of cardiac muscle cell differentiation	44	11	8.1	0.17326	0.62482
1862	GO:0051085	chaperone cofactor-dependent protein refolding	30	8	5.52	0.17336	0.62482
1863	GO:0071731	response to nitric oxide	30	8	5.52	0.17336	0.62482
1864	GO:0086091	regulation of heart rate by cardiac conduction	30	8	5.52	0.17336	0.62482
1865	GO:1903514	release of sequestered calcium ion into cytosol by endoplasmic reticulum	30	8	5.52	0.17336	0.62482
1866	GO:1904031	positive regulation of cyclin-dependent protein kinase activity	30	8	5.52	0.17336	0.62482
1867	GO:2000406	positive regulation of T cell migration	30	8	5.52	0.17336	0.62482
1868	GO:0071398	cellular response to fatty acid	68	16	12.52	0.17367	0.625268
1869	GO:1904589	regulation of protein import	68	16	12.52	0.17367	0.625268
1870	GO:0060560	developmental growth involved in morphogenesis	254	53	46.77	0.17401	0.626157
1871	GO:0003283	atrial septum development	21	6	3.87	0.17548	0.629092
1872	GO:0032469	endoplasmic reticulum calcium ion homeostasis	21	6	3.87	0.17548	0.629092
1873	GO:0034383	low-density lipoprotein particle clearance	21	6	3.87	0.17548	0.629092
1874	GO:0036315	cellular response to sterol	21	6	3.87	0.17548	0.629092
1875	GO:0060252	positive regulation of glial cell proliferation	21	6	3.87	0.17548	0.629092
1876	GO:0062009	secondary palate development	21	6	3.87	0.17548	0.629092
1877	GO:0086019	cell-cell signaling involved in cardiac conduction	21	6	3.87	0.17548	0.629092
1878	GO:0050810	regulation of steroid biosynthetic process	73	17	13.44	0.17577	0.629796
1879	GO:0006112	energy reserve metabolic process	78	18	14.36	0.17749	0.63562
1880	GO:0055025	positive regulation of cardiac muscle tissue development	49	12	9.02	0.1781	0.637126
1881	GO:0061614	pri-miRNA transcription by RNA polymerase II	49	12	9.02	0.1781	0.637126
1882	GO:0043900	regulation of multi-organism process	368	75	67.75	0.17865	0.638754
1883	GO:2000145	regulation of cell motility	876	172	161.28	0.17929	0.640702
1884	GO:0032869	cellular response to insulin stimulus	224	47	41.24	0.17975	0.642005
1885	GO:0035710	CD4-positive, alpha-beta T cell activation	88	20	16.2	0.18001	0.642593
1886	GO:0048660	regulation of smooth muscle cell proliferation	158	34	29.09	0.18039	0.643608
1887	GO:0097327	response to antineoplastic agent	153	33	28.17	0.18089	0.644708
1888	GO:0032231	regulation of actin filament bundle assembly	93	21	17.12	0.18089	0.644708
1889	GO:0072659	protein localization to plasma membrane	260	54	47.87	0.18099	0.644723
1890	GO:0006221	pyrimidine nucleotide biosynthetic process	35	9	6.44	0.18186	0.644851
1891	GO:0033028	myeloid cell apoptotic process	35	9	6.44	0.18186	0.644851
1892	GO:0046839	phospholipid dephosphorylation	35	9	6.44	0.18186	0.644851
1893	GO:0098534	centriole assembly	35	9	6.44	0.18186	0.644851
1894	GO:2000008	regulation of protein localization to cell surface	35	9	6.44	0.18186	0.644851
1895	GO:2000516	positive regulation of CD4-positive, alpha-beta T cell activation	35	9	6.44	0.18186	0.644851
1896	GO:0055081	anion homeostasis	54	13	9.94	0.182	0.644851
1897	GO:0070231	T cell apoptotic process	54	13	9.94	0.182	0.644851
1898	GO:0000077	DNA damage checkpoint	103	23	18.96	0.18207	0.644851
1899	GO:0032092	positive regulation of protein binding	103	23	18.96	0.18207	0.644851
1900	GO:0072507	divalent inorganic cation homeostasis	509	102	93.71	0.18208	0.644851
1901	GO:0051208	sequestering of calcium ion	128	28	23.57	0.18256	0.645708
1902	GO:0007030	Golgi organization	113	25	20.8	0.18261	0.645708
1903	GO:0034332	adherens junction organization	113	25	20.8	0.18261	0.645708
1904	GO:0009743	response to carbohydrate	317	65	58.36	0.1837	0.649221
1905	GO:0060627	regulation of vesicle-mediated transport	525	105	96.66	0.18397	0.649834
1906	GO:0031348	negative regulation of defense response	199	42	36.64	0.18436	0.650811
1907	GO:0007611	learning or memory	281	58	51.74	0.18444	0.650811
1908	GO:0045739	positive regulation of DNA repair	59	14	10.86	0.18514	0.652939
1909	GO:0015849	organic acid transport	307	63	56.52	0.18613	0.655577
1910	GO:0051403	stress-activated MAPK cascade	235	49	43.27	0.18636	0.655577
1911	GO:0070838	divalent metal ion transport	442	89	81.38	0.1869	0.655577
1912	GO:0009893	positive regulation of metabolic process	3243	615	597.08	0.18745	0.655577
1913	GO:0090278	negative regulation of peptide hormone secretion	64	15	11.78	0.18767	0.655577
1914	GO:0007628	adult walking behavior	40	10	7.36	0.18841	0.655577
1915	GO:0030501	positive regulation of bone mineralization	40	10	7.36	0.18841	0.655577
1916	GO:0038179	neurotrophin signaling pathway	40	10	7.36	0.18841	0.655577
1917	GO:0045740	positive regulation of DNA replication	40	10	7.36	0.18841	0.655577
1918	GO:0045912	negative regulation of carbohydrate metabolic process	40	10	7.36	0.18841	0.655577
1919	GO:0097106	postsynaptic density organization	40	10	7.36	0.18841	0.655577
1920	GO:0003016	respiratory system process	26	7	4.79	0.18873	0.655577
1921	GO:0010575	positive regulation of vascular endothelial growth factor production	26	7	4.79	0.18873	0.655577
1922	GO:0010893	positive regulation of steroid biosynthetic process	26	7	4.79	0.18873	0.655577
1923	GO:0043276	anoikis	26	7	4.79	0.18873	0.655577
1924	GO:0060632	regulation of microtubule-based movement	26	7	4.79	0.18873	0.655577
1925	GO:0099010	modification of postsynaptic structure	26	7	4.79	0.18873	0.655577
1926	GO:2000515	negative regulation of CD4-positive, alpha-beta T cell activation	26	7	4.79	0.18873	0.655577
1927	GO:0051155	positive regulation of striated muscle cell differentiation	69	16	12.7	0.1897	0.655577
1928	GO:0070373	negative regulation of ERK1 and ERK2 cascade	69	16	12.7	0.1897	0.655577
1929	GO:0000469	cleavage involved in rRNA processing	17	5	3.13	0.18998	0.655577
1930	GO:0006044	N-acetylglucosamine metabolic process	17	5	3.13	0.18998	0.655577
1931	GO:0006349	regulation of gene expression by genetic imprinting	17	5	3.13	0.18998	0.655577
1932	GO:0006910	phagocytosis, recognition	17	5	3.13	0.18998	0.655577
1933	GO:0007202	activation of phospholipase C activity	17	5	3.13	0.18998	0.655577
1934	GO:0016074	snoRNA metabolic process	17	5	3.13	0.18998	0.655577
1935	GO:0031167	rRNA methylation	17	5	3.13	0.18998	0.655577
1936	GO:0032400	melanosome localization	17	5	3.13	0.18998	0.655577
1937	GO:0032516	positive regulation of phosphoprotein phosphatase activity	17	5	3.13	0.18998	0.655577
1938	GO:0034138	toll-like receptor 3 signaling pathway	17	5	3.13	0.18998	0.655577
1939	GO:0046112	nucleobase biosynthetic process	17	5	3.13	0.18998	0.655577
1940	GO:0048490	anterograde synaptic vesicle transport	17	5	3.13	0.18998	0.655577
1941	GO:0050774	negative regulation of dendrite morphogenesis	17	5	3.13	0.18998	0.655577
1942	GO:0051797	regulation of hair follicle development	17	5	3.13	0.18998	0.655577
1943	GO:0061179	negative regulation of insulin secretion involved in cellular response to glucose stimulus	17	5	3.13	0.18998	0.655577
1944	GO:0070293	renal absorption	17	5	3.13	0.18998	0.655577
1945	GO:0071397	cellular response to cholesterol	17	5	3.13	0.18998	0.655577
1946	GO:0071786	endoplasmic reticulum tubular network organization	17	5	3.13	0.18998	0.655577
1947	GO:0098974	postsynaptic actin cytoskeleton organization	17	5	3.13	0.18998	0.655577
1948	GO:0099514	synaptic vesicle cytoskeletal transport	17	5	3.13	0.18998	0.655577
1949	GO:0099517	synaptic vesicle transport along microtubule	17	5	3.13	0.18998	0.655577
1950	GO:1904889	regulation of excitatory synapse assembly	17	5	3.13	0.18998	0.655577
1951	GO:0090087	regulation of peptide transport	710	140	130.72	0.19148	0.660415
1952	GO:0032872	regulation of stress-activated MAPK cascade	210	44	38.66	0.1917	0.660835
1953	GO:0071214	cellular response to abiotic stimulus	344	70	63.34	0.19193	0.66095
1954	GO:0104004	cellular response to environmental stimulus	344	70	63.34	0.19193	0.66095
1955	GO:0008643	carbohydrate transport	139	30	25.59	0.19342	0.665507
1956	GO:0051412	response to corticosterone	45	11	8.29	0.1935	0.665507
1957	GO:0009119	ribonucleoside metabolic process	84	19	15.47	0.19355	0.665507
1958	GO:0021549	cerebellum development	124	27	22.83	0.19474	0.668746
1959	GO:0051209	release of sequestered calcium ion into cytosol	124	27	22.83	0.19474	0.668746
1960	GO:0007127	meiosis I	94	21	17.31	0.19479	0.668746
1961	GO:0044070	regulation of anion transport	114	25	20.99	0.19522	0.66988
1962	GO:0071375	cellular response to peptide hormone stimulus	329	67	60.57	0.19597	0.672111
1963	GO:2000146	negative regulation of cell motility	267	55	49.16	0.19618	0.672489
1964	GO:0009611	response to wounding	564	112	103.84	0.19746	0.675946
1965	GO:0010631	epithelial cell migration	262	54	48.24	0.19747	0.675946
1966	GO:0031330	negative regulation of cellular catabolic process	226	47	41.61	0.19749	0.675946
1967	GO:0051222	positive regulation of protein transport	402	81	74.01	0.19783	0.676766
1968	GO:0051446	positive regulation of meiotic cell cycle	31	8	5.71	0.1983	0.677684
1969	GO:0071353	cellular response to interleukin-4	31	8	5.71	0.1983	0.677684
1970	GO:0050803	regulation of synapse structure or activity	257	53	47.32	0.19877	0.678946
1971	GO:0009247	glycolipid biosynthetic process	55	13	10.13	0.20062	0.684325
1972	GO:0017156	calcium ion regulated exocytosis	165	35	30.38	0.2008	0.684325
1973	GO:0071695	anatomical structure maturation	165	35	30.38	0.2008	0.684325
1974	GO:0023057	negative regulation of signaling	1194	231	219.83	0.20297	0.684325
1975	GO:0006446	regulation of translational initiation	60	14	11.05	0.20307	0.684325
1976	GO:0034341	response to interferon-gamma	140	30	25.78	0.20511	0.684325
1977	GO:0019432	triglyceride biosynthetic process	36	9	6.63	0.20539	0.684325
1978	GO:0032228	regulation of synaptic transmission, GABAergic	36	9	6.63	0.20539	0.684325
1979	GO:0035307	positive regulation of protein dephosphorylation	36	9	6.63	0.20539	0.684325
1980	GO:0045191	regulation of isotype switching	36	9	6.63	0.20539	0.684325
1981	GO:0070884	regulation of calcineurin-NFAT signaling cascade	36	9	6.63	0.20539	0.684325
1982	GO:0106056	regulation of calcineurin-mediated signaling	36	9	6.63	0.20539	0.684325
1983	GO:2000142	regulation of DNA-templated transcription, initiation	36	9	6.63	0.20539	0.684325
1984	GO:2000403	positive regulation of lymphocyte migration	36	9	6.63	0.20539	0.684325
1985	GO:0000054	ribosomal subunit export from nucleus	13	4	2.39	0.20542	0.684325
1986	GO:0000722	telomere maintenance via recombination	13	4	2.39	0.20542	0.684325
1987	GO:0003161	cardiac conduction system development	13	4	2.39	0.20542	0.684325
1988	GO:0006337	nucleosome disassembly	13	4	2.39	0.20542	0.684325
1989	GO:0006825	copper ion transport	13	4	2.39	0.20542	0.684325
1990	GO:0006983	ER overload response	13	4	2.39	0.20542	0.684325
1991	GO:0007614	short-term memory	13	4	2.39	0.20542	0.684325
1992	GO:0009130	pyrimidine nucleoside monophosphate biosynthetic process	13	4	2.39	0.20542	0.684325
1993	GO:0010885	regulation of cholesterol storage	13	4	2.39	0.20542	0.684325
1994	GO:0014857	regulation of skeletal muscle cell proliferation	13	4	2.39	0.20542	0.684325
1995	GO:0021683	cerebellar granular layer morphogenesis	13	4	2.39	0.20542	0.684325
1996	GO:0030950	establishment or maintenance of actin cytoskeleton polarity	13	4	2.39	0.20542	0.684325
1997	GO:0032351	negative regulation of hormone metabolic process	13	4	2.39	0.20542	0.684325
1998	GO:0033623	regulation of integrin activation	13	4	2.39	0.20542	0.684325
1999	GO:0033750	ribosome localization	13	4	2.39	0.20542	0.684325
[truncated: 4,730 more rows]

## Sheet: Cluster 3
	GO.ID	Term	Annotated	Significant	Expected	classicFisher	qvalue
1	GO:0006139	nucleobase-containing compound metabolic process	4512	644	492.01	2.4e-17	1.44674e-13
2	GO:0090304	nucleic acid metabolic process	4000	582	436.18	4.3e-17	1.44674e-13
3	GO:0046483	heterocycle metabolic process	4631	654	504.99	1.4e-16	3.1402e-13
4	GO:0034641	cellular nitrogen compound metabolic process	5217	720	568.89	3.5e-16	5.88788e-13
5	GO:0019219	regulation of nucleobase-containing compound metabolic process	3158	474	344.37	7.7e-16	1.03627e-12
6	GO:0006725	cellular aromatic compound metabolic process	4688	656	511.21	1.1e-15	1.23365e-12
7	GO:0016070	RNA metabolic process	3546	520	386.68	1.4e-15	1.3458e-12
8	GO:1901360	organic cyclic compound metabolic process	4856	672	529.52	5.1e-15	4.28974e-12
9	GO:0051252	regulation of RNA metabolic process	2883	435	314.38	9e-15	6.729e-12
10	GO:0010468	regulation of gene expression	3508	504	382.53	2.3e-13	1.54767e-10
11	GO:0010467	gene expression	4416	610	481.54	4.3e-13	2.63043e-10
12	GO:0044271	cellular nitrogen compound biosynthetic process	3838	541	418.52	6.3e-13	3.53272e-10
13	GO:0051171	regulation of nitrogen compound metabolic process	4792	651	522.55	1.2e-12	6.21138e-10
14	GO:0060255	regulation of macromolecule metabolic process	5046	680	550.24	1.4e-12	6.2804e-10
15	GO:0034645	cellular macromolecule biosynthetic process	3813	536	415.79	1.4e-12	6.2804e-10
16	GO:0044237	cellular metabolic process	8727	1085	951.64	2.2e-12	9.25238e-10
17	GO:0044260	cellular macromolecule metabolic process	6671	861	727.44	3.1e-12	1.22705e-09
18	GO:0006351	transcription, DNA-templated	2712	401	295.73	3.5e-12	1.30842e-09
19	GO:0080090	regulation of primary metabolic process	4926	663	537.16	4.6e-12	1.50601e-09
20	GO:0032774	RNA biosynthetic process	2766	407	301.62	4.6e-12	1.50601e-09
21	GO:0097659	nucleic acid-templated transcription	2750	405	299.87	4.7e-12	1.50601e-09
22	GO:2000112	regulation of cellular macromolecule biosynthetic process	3008	436	328.01	5.9e-12	1.8046e-09
23	GO:0009059	macromolecule biosynthetic process	3932	546	428.77	7.3e-12	2.13573e-09
24	GO:0006355	regulation of transcription, DNA-templated	2615	386	285.15	1.3e-11	3.64487e-09
25	GO:1903506	regulation of nucleic acid-templated transcription	2656	391	289.62	1.4e-11	3.76824e-09
26	GO:2001141	regulation of RNA biosynthetic process	2666	392	290.72	1.5e-11	3.88212e-09
27	GO:0031323	regulation of cellular metabolic process	5069	675	552.75	2.3e-11	5.73211e-09
28	GO:0010556	regulation of macromolecule biosynthetic process	3124	446	340.66	3.1e-11	7.44996e-09
29	GO:0034654	nucleobase-containing compound biosynthetic process	3179	452	346.66	4e-11	9.28138e-09
30	GO:0018130	heterocycle biosynthetic process	3238	459	353.09	4.2e-11	9.4206e-09
31	GO:0019222	regulation of metabolic process	5481	719	597.68	6.5e-11	1.40888e-08
32	GO:0031326	regulation of cellular biosynthetic process	3273	462	356.91	6.7e-11	1.40888e-08
33	GO:0010558	negative regulation of macromolecule biosynthetic process	1310	216	142.85	9.8e-11	1.97912e-08
34	GO:0006807	nitrogen compound metabolic process	8258	1024	900.5	1e-10	1.97912e-08
35	GO:0019438	aromatic compound biosynthetic process	3247	457	354.07	1.4e-10	2.6916e-08
36	GO:0043170	macromolecule metabolic process	7768	970	847.07	1.5e-10	2.80375e-08
37	GO:2000113	negative regulation of cellular macromolecule biosynthetic process	1259	208	137.29	1.9e-10	3.45543e-08
38	GO:0031327	negative regulation of cellular biosynthetic process	1363	221	148.63	2.8e-10	4.95821e-08
39	GO:0044238	primary metabolic process	8692	1067	947.82	3.3e-10	5.69377e-08
40	GO:0009889	regulation of biosynthetic process	3342	465	364.43	5e-10	8.41125e-08
41	GO:0008152	metabolic process	9527	1154	1038.88	5.2e-10	8.53434e-08
42	GO:1901362	organic cyclic compound biosynthetic process	3356	466	365.96	6.4e-10	1.02537e-07
43	GO:0071704	organic substance metabolic process	9108	1109	993.19	6.8e-10	1.06412e-07
44	GO:0045934	negative regulation of nucleobase-containing compound metabolic process	1304	211	142.2	9.1e-10	1.39168e-07
45	GO:0044249	cellular biosynthetic process	4701	622	512.62	9.7e-10	1.45047e-07
46	GO:0009890	negative regulation of biosynthetic process	1398	222	152.45	1.7e-09	2.4868e-07
47	GO:1901576	organic substance biosynthetic process	4771	628	520.26	1.9e-09	2.72023e-07
48	GO:0009058	biosynthetic process	4853	637	529.2	2.2e-09	3.08413e-07
49	GO:0010629	negative regulation of gene expression	1581	245	172.4	2.3e-09	3.15851e-07
50	GO:0051253	negative regulation of RNA metabolic process	1184	193	129.11	2.9e-09	3.90282e-07
51	GO:1903507	negative regulation of nucleic acid-templated transcription	1102	180	120.17	9e-09	1.18747e-06
52	GO:1902679	negative regulation of RNA biosynthetic process	1104	180	120.39	1e-08	1.29404e-06
53	GO:0045935	positive regulation of nucleobase-containing compound metabolic process	1711	258	186.58	1.1e-08	1.39658e-06
54	GO:0010604	positive regulation of macromolecule metabolic process	2985	413	325.5	1.5e-08	1.86917e-06
55	GO:0051254	positive regulation of RNA metabolic process	1530	234	166.84	1.8e-08	2.20222e-06
56	GO:0048522	positive regulation of cellular process	4933	639	537.92	2.1e-08	2.52337e-06
57	GO:0045892	negative regulation of transcription, DNA-templated	1077	175	117.44	2.2e-08	2.55238e-06
58	GO:0051173	positive regulation of nitrogen compound metabolic process	2860	397	311.87	2.2e-08	2.55238e-06
59	GO:0048519	negative regulation of biological process	4804	621	523.85	5.5e-08	6.2728e-06
60	GO:0010628	positive regulation of gene expression	1806	264	196.94	1.3e-07	1.45795e-05
61	GO:0048518	positive regulation of biological process	5515	698	601.39	1.5e-07	1.65467e-05
62	GO:0048869	cellular developmental process	3899	513	425.17	1.8e-07	1.95358e-05
63	GO:0048523	negative regulation of cellular process	4324	561	471.51	2.4e-07	2.56343e-05
64	GO:0006366	transcription by RNA polymerase II	1845	267	201.19	2.6e-07	2.73366e-05
65	GO:0031325	positive regulation of cellular metabolic process	2990	405	326.05	2.8e-07	2.89865e-05
66	GO:1903508	positive regulation of nucleic acid-templated transcription	1442	216	157.24	3.6e-07	3.67036e-05
67	GO:1902680	positive regulation of RNA biosynthetic process	1443	216	157.35	3.7e-07	3.71601e-05
68	GO:0016043	cellular component organization	5379	679	586.56	4.3e-07	4.2551e-05
69	GO:0030154	cell differentiation	3701	487	403.58	4.4e-07	4.29096e-05
70	GO:0009893	positive regulation of metabolic process	3243	433	353.63	5.1e-07	4.90256e-05
71	GO:0051172	negative regulation of nitrogen compound metabolic process	2157	303	235.21	5.9e-07	5.5917e-05
72	GO:0032502	developmental process	5684	712	619.81	6e-07	5.6075e-05
73	GO:0045893	positive regulation of transcription, DNA-templated	1389	208	151.46	6.2e-07	5.71504e-05
74	GO:0048856	anatomical structure development	5333	672	581.54	6.9e-07	6.27434e-05
75	GO:0010605	negative regulation of macromolecule metabolic process	2386	329	260.18	1e-06	8.972e-05
76	GO:0071840	cellular component organization or biogenesis	5536	693	603.68	1.1e-06	9.61286e-05
77	GO:0006996	organelle organization	3206	426	349.6	1.1e-06	9.61286e-05
78	GO:0006357	regulation of transcription by RNA polymerase II	1789	256	195.08	1.2e-06	0.000103523
79	GO:0010557	positive regulation of macromolecule biosynthetic process	1697	244	185.05	1.6e-06	0.000136284
80	GO:0031328	positive regulation of cellular biosynthetic process	1798	256	196.06	1.9e-06	0.000159814
81	GO:0000122	negative regulation of transcription by RNA polymerase II	781	127	85.16	2e-06	0.000166148
82	GO:0050793	regulation of developmental process	2495	339	272.07	2.8e-06	0.000229771
83	GO:0031324	negative regulation of cellular metabolic process	2315	317	252.44	3.3e-06	0.000267539
84	GO:0007275	multicellular organism development	4871	612	531.16	5.2e-06	0.000416557
85	GO:0048731	system development	4508	570	491.58	6.4e-06	0.000506654
86	GO:0009891	positive regulation of biosynthetic process	1838	257	200.43	7.3e-06	0.000571183
87	GO:0006325	chromatin organization	636	105	69.35	8.1e-06	0.000626493
88	GO:0051239	regulation of multicellular organismal process	2944	388	321.03	9.5e-06	0.000726426
89	GO:1903311	regulation of mRNA metabolic process	229	47	24.97	1.3e-05	0.000982888
90	GO:0009892	negative regulation of metabolic process	2616	348	285.26	1.4e-05	0.00104673
91	GO:0016071	mRNA metabolic process	533	90	58.12	1.5e-05	0.00110918
92	GO:0008380	RNA splicing	308	57	33.59	4.3e-05	0.00314508
93	GO:0035456	response to interferon-beta	40	14	4.36	4.7e-05	0.00340068
94	GO:0035458	cellular response to interferon-beta	31	12	3.38	5.3e-05	0.00379401
95	GO:0016192	vesicle-mediated transport	1261	180	137.51	6.6e-05	0.00467488
96	GO:1903050	regulation of proteolysis involved in cellular protein catabolic process	190	39	20.72	7e-05	0.00490656
97	GO:0035556	intracellular signal transduction	2394	316	261.05	7.3e-05	0.00506409
98	GO:0045944	positive regulation of transcription by RNA polymerase II	1112	161	121.26	7.9e-05	0.00536961
99	GO:0060562	epithelial tube morphogenesis	336	60	36.64	7.9e-05	0.00536961
100	GO:0006119	oxidative phosphorylation	91	23	9.92	8.6e-05	0.00578694
101	GO:0001961	positive regulation of cytokine-mediated signaling pathway	42	14	4.58	8.8e-05	0.00586289
102	GO:0007265	Ras protein signal transduction	388	67	42.31	9e-05	0.00593735
103	GO:0022603	regulation of anatomical structure morphogenesis	972	143	105.99	9.5e-05	0.00620636
104	GO:0009966	regulation of signal transduction	2703	351	294.75	0.0001	0.00640857
105	GO:0045595	regulation of cell differentiation	1774	241	193.45	0.0001	0.00640857
106	GO:0060627	regulation of vesicle-mediated transport	525	85	57.25	0.00012	0.00754654
107	GO:2000026	regulation of multicellular organismal development	1987	266	216.67	0.00012	0.00754654
108	GO:0042773	ATP synthesis coupled electron transport	59	17	6.43	0.00013	0.00809972
109	GO:0023051	regulation of signaling	3183	405	347.09	0.00016	0.00978764
110	GO:0010646	regulation of cell communication	3158	402	344.37	0.00016	0.00978764
111	GO:0006123	mitochondrial electron transport, cytochrome c to oxygen	13	7	1.42	0.00017	0.0102137
112	GO:0019646	aerobic electron transport chain	13	7	1.42	0.00017	0.0102137
113	GO:0044265	cellular macromolecule catabolic process	905	133	98.69	0.00018	0.0106247
114	GO:0007264	small GTPase mediated signal transduction	456	75	49.72	0.00018	0.0106247
115	GO:0006396	RNA processing	711	108	77.53	0.0002	0.0117026
116	GO:0006397	mRNA processing	363	62	39.58	0.00022	0.0127619
117	GO:0002376	immune system process	2065	273	225.18	0.00023	0.0132279
118	GO:0007166	cell surface receptor signaling pathway	2202	289	240.12	0.00024	0.0136861
119	GO:0043484	regulation of RNA splicing	129	28	14.07	0.00027	0.0152675
120	GO:0009894	regulation of catabolic process	748	112	81.57	0.00028	0.0155712
121	GO:1903313	positive regulation of mRNA metabolic process	80	20	8.72	0.00028	0.0155712
122	GO:0048583	regulation of response to stimulus	3511	440	382.86	0.00029	0.0159952
123	GO:0002274	myeloid leukocyte activation	203	39	22.14	0.0003	0.0164122
124	GO:0048513	animal organ development	3436	431	374.68	0.00032	0.0173652
125	GO:0060760	positive regulation of response to cytokine stimulus	47	14	5.13	0.00034	0.0183029
126	GO:0006887	exocytosis	340	58	37.08	0.00036	0.0192257
127	GO:0007399	nervous system development	2294	298	250.15	0.00038	0.020134
128	GO:0007010	cytoskeleton organization	1173	164	127.91	0.00039	0.0205024
129	GO:0002009	morphogenesis of an epithelium	491	78	53.54	0.0004	0.0208651
130	GO:0035295	tube development	1012	144	110.35	0.00041	0.0210602
131	GO:1903362	regulation of cellular protein catabolic process	220	41	23.99	0.00041	0.0210602
132	GO:0009299	mRNA transcription	23	9	2.51	0.00042	0.0212495
133	GO:0035239	tube morphogenesis	788	116	85.93	0.00042	0.0212495
134	GO:0007417	central nervous system development	1038	147	113.19	0.00045	0.0222651
135	GO:0030097	hemopoiesis	805	118	87.78	0.00045	0.0222651
136	GO:0001959	regulation of cytokine-mediated signaling pathway	101	23	11.01	0.00045	0.0222651
137	GO:0006950	response to stress	3329	417	363.01	0.00047	0.0229176
138	GO:0060433	bronchus development	11	6	1.2	0.00047	0.0229176
139	GO:0140029	exocytic process	83	20	9.05	0.00048	0.0230709
140	GO:0034341	response to interferon-gamma	140	29	15.27	0.00048	0.0230709
141	GO:0031329	regulation of cellular catabolic process	634	96	69.13	0.00051	0.0243389
142	GO:1902894	negative regulation of pri-miRNA transcription by RNA polymerase II	15	7	1.64	0.00053	0.0251153
143	GO:0072331	signal transduction by p53 class mediator	128	27	13.96	0.00055	0.0258808
144	GO:0009895	negative regulation of catabolic process	266	47	29.01	0.00057	0.0264519
145	GO:0009653	anatomical structure morphogenesis	2454	315	267.6	0.00057	0.0264519
146	GO:0060759	regulation of response to cytokine stimulus	109	24	11.89	0.00058	0.0267316
147	GO:0006974	cellular response to DNA damage stimulus	663	99	72.3	0.00068	0.030917
148	GO:0030029	actin filament-based process	663	99	72.3	0.00068	0.030917
149	GO:0031330	negative regulation of cellular catabolic process	226	41	24.64	0.00073	0.0329676
150	GO:0006978	DNA damage response, signal transduction by p53 class mediator resulting in transcription of p21 class mediator	16	7	1.74	0.00085	0.038131
151	GO:0032482	Rab protein signal transduction	63	16	6.87	0.00093	0.0414435
152	GO:0022904	respiratory electron transport chain	75	18	8.18	0.00095	0.0417814
153	GO:0017157	regulation of exocytosis	229	41	24.97	0.00095	0.0417814
154	GO:0042176	regulation of protein catabolic process	346	57	37.73	0.00096	0.041947
155	GO:0051641	cellular localization	2413	308	263.13	0.00097	0.0421105
156	GO:0017148	negative regulation of translation	120	25	13.09	0.00105	0.0451439
157	GO:0042770	signal transduction in response to DNA damage	88	20	9.6	0.00106	0.0451439
158	GO:0090174	organelle membrane fusion	88	20	9.6	0.00106	0.0451439
159	GO:0061136	regulation of proteasomal protein catabolic process	161	31	17.56	0.00115	0.0483647
160	GO:0072659	protein localization to plasma membrane	260	45	28.35	0.00115	0.0483647
161	GO:0006402	mRNA catabolic process	182	34	19.85	0.00118	0.0493181
162	GO:0006906	vesicle fusion	83	19	9.05	0.00127	0.052752
163	GO:1905330	regulation of morphogenesis of an epithelium	102	22	11.12	0.00128	0.0528412
164	GO:0042772	DNA damage response, signal transduction resulting in transcription	17	7	1.85	0.00131	0.0537499
165	GO:0051276	chromosome organization	983	137	107.19	0.00132	0.053832
166	GO:0046626	regulation of insulin receptor signaling pathway	71	17	7.74	0.00133	0.0539131
167	GO:0048024	regulation of mRNA splicing, via spliceosome	96	21	10.47	0.00135	0.0543961
168	GO:0010256	endomembrane system organization	359	58	39.15	0.00141	0.0564755
169	GO:0043412	macromolecule modification	3473	428	378.71	0.00145	0.0573944
170	GO:0071346	cellular response to interferon-gamma	116	24	12.65	0.00145	0.0573944
171	GO:0007009	plasma membrane organization	97	21	10.58	0.00155	0.0609939
172	GO:0072332	intrinsic apoptotic signaling pathway by p53 class mediator	72	17	7.85	0.00157	0.0611024
173	GO:0080134	regulation of response to stress	1210	164	131.94	0.00158	0.0611024
174	GO:0050684	regulation of mRNA processing	130	26	14.18	0.00158	0.0611024
175	GO:0060322	head development	833	118	90.83	0.00159	0.0611378
176	GO:0034976	response to endoplasmic reticulum stress	214	38	23.34	0.00167	0.063849
177	GO:0045089	positive regulation of innate immune response	200	36	21.81	0.00171	0.065009
178	GO:0098609	cell-cell adhesion	674	98	73.5	0.00172	0.0650218
179	GO:0002682	regulation of immune system process	1196	162	130.42	0.00173	0.0650345
180	GO:0048534	hematopoietic or lymphoid organ development	852	120	92.91	0.00179	0.0669162
181	GO:0022607	cellular component assembly	2602	327	283.74	0.00184	0.0683812
182	GO:0042775	mitochondrial ATP synthesis coupled electron transport	55	14	6	0.00186	0.0683812
183	GO:0000375	RNA splicing, via transesterification reactions	237	41	25.84	0.00188	0.0683812
184	GO:0000377	RNA splicing, via transesterification reactions with bulged adenosine as nucleophile	237	41	25.84	0.00188	0.0683812
185	GO:0000398	mRNA splicing, via spliceosome	237	41	25.84	0.00188	0.0683812
186	GO:0051444	negative regulation of ubiquitin-protein transferase activity	18	7	1.96	0.00194	0.0701842
187	GO:0061013	regulation of mRNA catabolic process	112	23	12.21	0.002	0.0719679
188	GO:1903321	negative regulation of protein modification by small protein conjugation or removal	80	18	8.72	0.00208	0.0744106
189	GO:0070555	response to interleukin-1	153	29	16.68	0.00209	0.0744106
190	GO:0061157	mRNA destabilization	28	9	3.05	0.00214	0.0757898
191	GO:0030330	DNA damage response, signal transduction by p53 class mediator	62	15	6.76	0.00224	0.0787362
192	GO:0006412	translation	608	89	66.3	0.00225	0.0787362
193	GO:0051128	regulation of cellular component organization	2325	294	253.53	0.00227	0.0787362
194	GO:0006259	DNA metabolic process	809	114	88.22	0.00227	0.0787362
195	GO:0051649	establishment of localization in cell	1786	231	194.76	0.00233	0.080336
196	GO:0006338	chromatin remodeling	120	24	13.09	0.00234	0.080336
197	GO:0032879	regulation of localization	2621	328	285.81	0.00237	0.0809529
198	GO:1904667	negative regulation of ubiquitin protein ligase activity	10	5	1.09	0.00241	0.0818301
199	GO:0051093	negative regulation of developmental process	974	134	106.21	0.00242	0.0818301
200	GO:0051607	defense response to virus	190	34	20.72	0.0025	0.0836128
201	GO:0031349	positive regulation of defense response	330	53	35.98	0.00251	0.0836128
202	GO:0016477	cell migration	1307	174	142.52	0.00251	0.0836128
203	GO:0090102	cochlea development	57	14	6.22	0.00267	0.0885046
204	GO:0051094	positive regulation of developmental process	1444	190	157.46	0.00273	0.0896106
205	GO:0030099	myeloid cell differentiation	377	59	41.11	0.00273	0.0896106
206	GO:0019221	cytokine-mediated signaling pathway	347	55	37.84	0.00282	0.0916704
207	GO:0048584	positive regulation of response to stimulus	1998	255	217.87	0.00282	0.0916704
208	GO:0030036	actin cytoskeleton organization	589	86	64.23	0.00285	0.0922002
209	GO:0009057	macromolecule catabolic process	1095	148	119.4	0.00294	0.0946567
210	GO:0034622	cellular protein-containing complex assembly	930	128	101.41	0.00296	0.0948469
211	GO:0043488	regulation of mRNA stability	89	19	9.71	0.003	0.095673
212	GO:0034249	negative regulation of cellular amide metabolic process	136	26	14.83	0.00306	0.0971261
213	GO:0045087	innate immune response	543	80	59.21	0.00308	0.097302
214	GO:0045088	regulation of innate immune response	251	42	27.37	0.00315	0.0990484
215	GO:0006928	movement of cell or subcellular component	1797	231	195.95	0.00317	0.0992136
216	GO:0008104	protein localization	2322	292	253.2	0.00324	0.100935
217	GO:0009615	response to virus	252	42	27.48	0.00339	0.104948
218	GO:0006401	RNA catabolic process	208	36	22.68	0.0034	0.104948
219	GO:0022402	cell cycle process	1025	139	111.77	0.00346	0.106312
220	GO:0007420	brain development	787	110	85.82	0.0035	0.106997
221	GO:0000380	alternative mRNA splicing, via spliceosome	71	16	7.74	0.00353	0.106997
222	GO:0061515	myeloid cell development	71	16	7.74	0.00353	0.106997
223	GO:0030520	intracellular estrogen receptor signaling pathway	41	11	4.47	0.00358	0.107544
224	GO:0042771	intrinsic apoptotic signaling pathway in response to DNA damage by p53 class mediator	41	11	4.47	0.00358	0.107544
225	GO:0050779	RNA destabilization	30	9	3.27	0.00363	0.108561
226	GO:0001738	morphogenesis of a polarized epithelium	65	15	7.09	0.00366	0.108974
227	GO:0006367	transcription initiation from RNA polymerase II promoter	59	14	6.43	0.00376	0.110779
228	GO:0016569	covalent chromatin modification	429	65	46.78	0.00377	0.110779
229	GO:0061024	membrane organization	611	88	66.63	0.00377	0.110779
230	GO:0045444	fat cell differentiation	224	38	24.43	0.0038	0.110985
231	GO:0044267	cellular protein metabolic process	4352	522	474.57	0.00381	0.110985
232	GO:0048729	tissue morphogenesis	604	87	65.86	0.00395	0.112243
233	GO:1903047	mitotic cell cycle process	604	87	65.86	0.00395	0.112243
234	GO:0006464	cellular protein modification process	3309	404	360.83	0.00398	0.112243
235	GO:0036211	protein modification process	3309	404	360.83	0.00398	0.112243
236	GO:0030217	T cell differentiation	232	39	25.3	0.00399	0.112243
237	GO:0099003	vesicle-mediated transport in synapse	232	39	25.3	0.00399	0.112243
238	GO:0046907	intracellular transport	1406	184	153.32	0.004	0.112243
239	GO:0048699	generation of neurons	1533	199	167.17	0.00401	0.112243
240	GO:0022008	neurogenesis	1652	213	180.14	0.00401	0.112243
241	GO:0002756	MyD88-independent toll-like receptor signaling pathway	11	5	1.2	0.00402	0.112243
242	GO:0051270	regulation of cellular component movement	955	130	104.14	0.00406	0.112891
243	GO:1900087	positive regulation of G1/S transition of mitotic cell cycle	36	10	3.93	0.00411	0.113811
244	GO:2000058	regulation of ubiquitin-dependent protein catabolic process	132	25	14.39	0.00413	0.113897
245	GO:0034097	response to cytokine	989	134	107.85	0.00419	0.11508
246	GO:0090257	regulation of muscle system process	233	39	25.41	0.0043	0.117621
247	GO:1903320	regulation of protein modification by small protein conjugation or removal	211	36	23.01	0.00432	0.117689
248	GO:0000381	regulation of alternative mRNA splicing, via spliceosome	60	14	6.54	0.00442	0.119928
249	GO:1902253	regulation of intrinsic apoptotic signaling pathway by p53 class mediator	31	9	3.38	0.00463	0.125122
250	GO:0043933	protein-containing complex subunit organization	1820	232	198.46	0.00467	0.125698
251	GO:0007269	neurotransmitter secretion	183	32	19.96	0.00472	0.126302
252	GO:0097435	supramolecular fiber organization	616	88	67.17	0.00473	0.126302
253	GO:0060429	epithelium development	1051	141	114.61	0.00479	0.127162
254	GO:0000209	protein polyubiquitination	176	31	19.19	0.0048	0.127162
255	GO:0046034	ATP metabolic process	220	37	23.99	0.00491	0.129566
256	GO:0043043	peptide biosynthetic process	625	89	68.15	0.00493	0.129586
257	GO:1990778	protein localization to cell periphery	318	50	34.68	0.005	0.130214
258	GO:0010880	regulation of release of sequestered calcium ion into cytosol by sarcoplasmic reticulum	26	8	2.84	0.00507	0.130214
259	GO:0090023	positive regulation of neutrophil chemotaxis	26	8	2.84	0.00507	0.130214
260	GO:0036445	neuronal stem cell division	16	6	1.74	0.00507	0.130214
261	GO:0040015	negative regulation of multicellular organism growth	16	6	1.74	0.00507	0.130214
262	GO:0055057	neuroblast division	16	6	1.74	0.00507	0.130214
263	GO:0099643	signal release from synapse	184	32	20.06	0.00513	0.131254
264	GO:0009888	tissue development	1798	229	196.06	0.00515	0.131266
265	GO:0032469	endoplasmic reticulum calcium ion homeostasis	21	7	2.29	0.00529	0.134326
266	GO:0098657	import into cell	651	92	70.99	0.00532	0.134331
267	GO:0010522	regulation of calcium ion transport into cytosol	107	21	11.67	0.00534	0.134331
268	GO:0061614	pri-miRNA transcription by RNA polymerase II	49	12	5.34	0.00538	0.134331
269	GO:0070727	cellular macromolecule localization	1569	202	171.09	0.00539	0.134331
270	GO:0042116	macrophage activation	87	18	9.49	0.00539	0.134331
271	GO:0003012	muscle system process	389	59	42.42	0.00547	0.135822
272	GO:0040012	regulation of locomotion	947	128	103.27	0.0055	0.136064
273	GO:2000027	regulation of animal organ morphogenesis	185	32	20.17	0.00558	0.137281
274	GO:0071345	cellular response to cytokine stimulus	873	119	95.2	0.00559	0.137281
275	GO:0019882	antigen processing and presentation	94	19	10.25	0.00564	0.138006
276	GO:0033554	cellular response to stress	1699	217	185.27	0.00568	0.138481
277	GO:0006400	tRNA modification	68	15	7.42	0.00574	0.139438
278	GO:0006352	DNA-templated transcription, initiation	101	20	11.01	0.00583	0.141115
279	GO:0034655	nucleobase-containing compound catabolic process	367	56	40.02	0.00589	0.142057
280	GO:2001022	positive regulation of response to DNA damage stimulus	88	18	9.6	0.00611	0.146553
281	GO:0071347	cellular response to interleukin-1	122	23	13.3	0.00612	0.146553
282	GO:2000145	regulation of cell motility	876	119	95.52	0.00623	0.14673
283	GO:0043044	ATP-dependent chromatin remodeling	38	10	4.14	0.00625	0.14673
284	GO:0043030	regulation of macrophage activation	56	13	6.11	0.00625	0.14673
285	GO:0030213	hyaluronan biosynthetic process	12	5	1.31	0.00628	0.14673
286	GO:0032494	response to peptidoglycan	12	5	1.31	0.00628	0.14673
287	GO:0090085	regulation of protein deubiquitination	12	5	1.31	0.00628	0.14673
288	GO:0090161	Golgi ribbon formation	12	5	1.31	0.00628	0.14673
289	GO:0070887	cellular response to chemical stimulus	2945	360	321.14	0.00637	0.147715
290	GO:0061061	muscle structure development	631	89	68.81	0.00638	0.147715
291	GO:0002685	regulation of leukocyte migration	194	33	21.15	0.00639	0.147715
292	GO:1902893	regulation of pri-miRNA transcription by RNA polymerase II	44	11	4.8	0.00641	0.147715
293	GO:0070588	calcium ion transmembrane transport	284	45	30.97	0.00649	0.148722
294	GO:0048103	somatic stem cell division	27	8	2.94	0.00652	0.148722
295	GO:0071624	positive regulation of granulocyte chemotaxis	27	8	2.94	0.00652	0.148722
296	GO:0006897	endocytosis	527	76	57.47	0.00657	0.149257
297	GO:1900076	regulation of cellular response to insulin stimulus	82	17	8.94	0.00659	0.149257
298	GO:1901796	regulation of signal transduction by p53 class mediator	69	15	7.52	0.00661	0.149257
299	GO:0034613	cellular protein localization	1560	200	170.11	0.00671	0.151009
300	GO:0000278	mitotic cell cycle	747	103	81.46	0.00689	0.153965
301	GO:0031399	regulation of protein modification process	1655	211	180.47	0.00689	0.153965
302	GO:0046700	heterocycle catabolic process	409	61	44.6	0.00691	0.153965
303	GO:0099500	vesicle fusion to plasma membrane	22	7	2.4	0.00705	0.156566
304	GO:0031347	regulation of defense response	577	82	62.92	0.00712	0.157084
305	GO:0043487	regulation of RNA stability	96	19	10.47	0.00712	0.157084
306	GO:0002521	leukocyte differentiation	497	72	54.2	0.0072	0.157881
307	GO:0035116	embryonic hindlimb morphogenesis	33	9	3.6	0.00725	0.157881
308	GO:0070296	sarcoplasmic reticulum calcium ion transport	33	9	3.6	0.00725	0.157881
309	GO:0006302	double-strand break repair	203	34	22.14	0.00725	0.157881
310	GO:0031401	positive regulation of protein modification process	1114	147	121.48	0.00728	0.158023
311	GO:0044257	cellular protein catabolic process	667	93	72.73	0.00737	0.159088
312	GO:0007156	homophilic cell adhesion via plasma membrane adhesion molecules	110	21	11.99	0.0074	0.159088
313	GO:0048284	organelle fusion	110	21	11.99	0.0074	0.159088
314	GO:0072359	circulatory system development	1056	140	115.15	0.00744	0.159439
315	GO:1902808	positive regulation of cell cycle G1/S phase transition	45	11	4.91	0.00767	0.163327
316	GO:2000059	negative regulation of ubiquitin-dependent protein catabolic process	45	11	4.91	0.00767	0.163327
317	GO:0009792	embryo development ending in birth or egg hatching	709	98	77.31	0.00772	0.16357
318	GO:0002520	immune system development	907	122	98.9	0.00773	0.16357
319	GO:0043009	chordate embryonic development	693	96	75.57	0.00783	0.16486
320	GO:0051241	negative regulation of multicellular organismal process	1209	158	131.84	0.00784	0.16486
321	GO:0006836	neurotransmitter transport	295	46	32.17	0.00801	0.167911
322	GO:0016570	histone modification	412	61	44.93	0.00807	0.168121
323	GO:0044270	cellular nitrogen compound catabolic process	412	61	44.93	0.00807	0.168121
324	GO:0051279	regulation of release of sequestered calcium ion into cytosol	84	17	9.16	0.00844	0.175286
325	GO:0030334	regulation of cell migration	827	112	90.18	0.00855	0.177024
326	GO:0015980	energy derivation by oxidation of organic compounds	228	37	24.86	0.00877	0.181022
327	GO:0008156	negative regulation of DNA replication	34	9	3.71	0.00893	0.183761
328	GO:0009144	purine nucleoside triphosphate metabolic process	251	40	27.37	0.00897	0.184022
329	GO:0022604	regulation of cell morphogenesis	478	69	52.12	0.00909	0.185403
330	GO:0061014	positive regulation of mRNA catabolic process	46	11	5.02	0.00911	0.185403
331	GO:1903706	regulation of hemopoiesis	375	56	40.89	0.00912	0.185403
332	GO:0070925	organelle assembly	722	99	78.73	0.00927	0.187408
333	GO:1903051	negative regulation of proteolysis involved in cellular protein catabolic process	65	14	7.09	0.00928	0.187408
334	GO:0060340	positive regulation of type I interferon-mediated signaling pathway	13	5	1.42	0.00931	0.187408
335	GO:0071310	cellular response to organic substance	2438	300	265.85	0.00933	0.187408
336	GO:0060341	regulation of cellular localization	913	122	99.56	0.00947	0.189654
337	GO:0044085	cellular component biogenesis	2798	341	305.11	0.00951	0.18989
338	GO:0032940	secretion by cell	997	132	108.72	0.00961	0.19072
339	GO:0051402	neuron apoptotic process	275	43	29.99	0.00963	0.19072
340	GO:0002577	regulation of antigen processing and presentation	18	6	1.96	0.00972	0.19072
341	GO:0099150	regulation of postsynaptic specialization assembly	18	6	1.96	0.00972	0.19072
342	GO:0150052	regulation of postsynapse assembly	18	6	1.96	0.00972	0.19072
343	GO:0050768	negative regulation of neurogenesis	306	47	33.37	0.00974	0.19072
344	GO:0009968	negative regulation of signal transduction	1073	141	117.01	0.00975	0.19072
345	GO:0031647	regulation of protein stability	260	41	28.35	0.00981	0.191338
346	GO:0045739	positive regulation of DNA repair	59	13	6.43	0.00985	0.191563
347	GO:0009967	positive regulation of signal transduction	1421	182	154.95	0.00992	0.19223
348	GO:0043523	regulation of neuron apoptotic process	245	39	26.72	0.00996	0.19223
349	GO:0051282	regulation of sequestering of calcium ion	127	23	13.85	0.00997	0.19223
350	GO:1902806	regulation of cell cycle G1/S phase transition	120	22	13.09	0.01004	0.19286
351	GO:0031570	DNA integrity checkpoint	113	21	12.32	0.01006	0.19286
352	GO:0014808	release of sequestered calcium ion into cytosol by sarcoplasmic reticulum	29	8	3.16	0.01036	0.196373
353	GO:0072401	signal transduction involved in DNA integrity checkpoint	29	8	3.16	0.01036	0.196373
354	GO:0072422	signal transduction involved in DNA damage checkpoint	29	8	3.16	0.01036	0.196373
355	GO:0090162	establishment of epithelial cell polarity	29	8	3.16	0.01036	0.196373
356	GO:0045333	cellular respiration	149	26	16.25	0.01042	0.196956
357	GO:1902531	regulation of intracellular signal transduction	1586	201	172.95	0.01058	0.19942
358	GO:0009141	nucleoside triphosphate metabolic process	269	42	29.33	0.01067	0.200554
359	GO:0006518	peptide metabolic process	759	103	82.77	0.01076	0.200593
360	GO:0036230	granulocyte activation	35	9	3.82	0.01088	0.200593
361	GO:0050685	positive regulation of mRNA processing	35	9	3.82	0.01088	0.200593
362	GO:0060337	type I interferon signaling pathway	35	9	3.82	0.01088	0.200593
363	GO:0051208	sequestering of calcium ion	128	23	13.96	0.01094	0.200593
364	GO:0006904	vesicle docking involved in exocytosis	41	10	4.47	0.01096	0.200593
365	GO:0034340	response to type I interferon	41	10	4.47	0.01096	0.200593
366	GO:0035137	hindlimb morphogenesis	41	10	4.47	0.01096	0.200593
367	GO:0070534	protein K63-linked ubiquitination	41	10	4.47	0.01096	0.200593
368	GO:0048468	cell development	2158	267	235.32	0.01098	0.200593
369	GO:0033043	regulation of organelle organization	1136	148	123.88	0.011	0.200593
370	GO:0035148	tube formation	157	27	17.12	0.01108	0.201506
371	GO:2000045	regulation of G1/S transition of mitotic cell cycle	107	20	11.67	0.01111	0.201507
372	GO:0022411	cellular component disassembly	324	49	35.33	0.0112	0.202594
373	GO:0007017	microtubule-based process	678	93	73.93	0.01133	0.204396
374	GO:0048026	positive regulation of mRNA splicing, via spliceosome	24	7	2.62	0.01178	0.21138
375	GO:1901798	positive regulation of signal transduction by p53 class mediator	24	7	2.62	0.01178	0.21138
376	GO:0051240	positive regulation of multicellular organismal process	1789	224	195.08	0.01195	0.213861
377	GO:0043604	amide biosynthetic process	729	99	79.49	0.01201	0.213975
378	GO:0050821	protein stabilization	158	27	17.23	0.01202	0.213975
379	GO:1902533	positive regulation of intracellular signal transduction	954	126	104.03	0.01211	0.214763
380	GO:0006986	response to unfolded protein	94	18	10.25	0.01216	0.214763
381	GO:0045921	positive regulation of exocytosis	94	18	10.25	0.01216	0.214763
382	GO:0006936	muscle contraction	279	43	30.42	0.01226	0.215574
383	GO:0007098	centrosome cycle	108	20	11.78	0.01227	0.215574
384	GO:1903169	regulation of calcium ion transmembrane transport	151	26	16.47	0.01232	0.215889
385	GO:0051603	proteolysis involved in cellular protein catabolic process	623	86	67.94	0.01242	0.217076
386	GO:0045055	regulated exocytosis	241	38	26.28	0.01257	0.217784
387	GO:0046903	secretion	1166	151	127.15	0.01257	0.217784
388	GO:0070647	protein modification by small protein conjugation or removal	780	105	85.06	0.01259	0.217784
389	GO:1903530	regulation of secretion by cell	780	105	85.06	0.01259	0.217784
390	GO:0040011	locomotion	1619	204	176.54	0.01265	0.218238
391	GO:0072395	signal transduction involved in cell cycle checkpoint	30	8	3.27	0.01281	0.218238
392	GO:1903514	release of sequestered calcium ion into cytosol by endoplasmic reticulum	30	8	3.27	0.01281	0.218238
393	GO:1990126	retrograde transport, endosome to plasma membrane	30	8	3.27	0.01281	0.218238
394	GO:0009199	ribonucleoside triphosphate metabolic process	249	39	27.15	0.01285	0.218238
395	GO:0002687	positive regulation of leukocyte migration	137	24	14.94	0.01286	0.218238
396	GO:0098742	cell-cell adhesion via plasma-membrane adhesion molecules	196	32	21.37	0.01291	0.218238
397	GO:0032211	negative regulation of telomere maintenance via telomerase	19	6	2.07	0.01292	0.218238
398	GO:0065003	protein-containing complex assembly	1620	204	176.65	0.01296	0.218238
399	GO:0030856	regulation of epithelial cell differentiation	130	23	14.18	0.01309	0.218238
400	GO:0045005	DNA-dependent DNA replication maintenance of fidelity	36	9	3.93	0.01314	0.218238
401	GO:0071357	cellular response to type I interferon	36	9	3.93	0.01314	0.218238
402	GO:0003159	morphogenesis of an endothelium	14	5	1.53	0.0132	0.218238
403	GO:0016322	neuron remodeling	14	5	1.53	0.0132	0.218238
404	GO:0055119	relaxation of cardiac muscle	14	5	1.53	0.0132	0.218238
405	GO:0061154	endothelial tube morphogenesis	14	5	1.53	0.0132	0.218238
406	GO:1901077	regulation of relaxation of muscle	14	5	1.53	0.0132	0.218238
407	GO:1901524	regulation of mitophagy	14	5	1.53	0.0132	0.218238
408	GO:0061351	neural precursor cell proliferation	174	29	18.97	0.01326	0.218693
409	GO:0045321	leukocyte activation	765	103	83.42	0.0133	0.218816
410	GO:0018394	peptidyl-lysine acetylation	152	26	16.57	0.01337	0.219431
411	GO:0035966	response to topologically incorrect protein	116	21	12.65	0.01344	0.220043
412	GO:0030048	actin filament-based movement	102	19	11.12	0.01357	0.221632
413	GO:0044843	cell cycle G1/S phase transition	167	28	18.21	0.01368	0.222888
414	GO:0051301	cell division	407	59	44.38	0.0138	0.2243
415	GO:0018205	peptidyl-lysine modification	328	49	35.77	0.01392	0.224784
416	GO:0051961	negative regulation of nervous system development	328	49	35.77	0.01392	0.224784
417	GO:0043067	regulation of programmed cell death	1434	182	156.37	0.01393	0.224784
418	GO:0019827	stem cell population maintenance	138	24	15.05	0.01401	0.225206
419	GO:0048754	branching morphogenesis of an epithelial tube	160	27	17.45	0.01408	0.225206
420	GO:0048870	cell motility	1443	183	157.35	0.01409	0.225206
421	GO:0051674	localization of cell	1443	183	157.35	0.01409	0.225206
422	GO:0009205	purine ribonucleoside triphosphate metabolic process	243	38	26.5	0.01426	0.227383
423	GO:0021872	forebrain generation of neurons	75	15	8.18	0.01431	0.227641
424	GO:0000082	G1/S transition of mitotic cell cycle	153	26	16.68	0.01448	0.229802
425	GO:0035019	somatic stem cell population maintenance	49	11	5.34	0.0147	0.232744
426	GO:0009303	rRNA transcription	25	7	2.73	0.01486	0.233084
427	GO:0051123	RNA polymerase II preinitiation complex assembly	25	7	2.73	0.01486	0.233084
428	GO:0072539	T-helper 17 cell differentiation	25	7	2.73	0.01486	0.233084
429	GO:0090103	cochlea morphogenesis	25	7	2.73	0.01486	0.233084
430	GO:0010721	negative regulation of cell development	353	52	38.49	0.01494	0.233794
431	GO:0001838	embryonic epithelial tube formation	139	24	15.16	0.01524	0.237935
432	GO:0031648	protein destabilization	43	10	4.69	0.01535	0.239098
433	GO:0009451	RNA modification	132	23	14.39	0.01558	0.240171
434	GO:0000281	mitotic cytokinesis	69	14	7.52	0.01559	0.240171
435	GO:0010324	membrane invagination	69	14	7.52	0.01559	0.240171
436	GO:0090022	regulation of neutrophil chemotaxis	31	8	3.38	0.01565	0.240171
437	GO:0010648	negative regulation of cell communication	1191	153	129.87	0.01572	0.240171
438	GO:0046627	negative regulation of insulin receptor signaling pathway	37	9	4.03	0.01573	0.240171
439	GO:1902624	positive regulation of neutrophil migration	37	9	4.03	0.01573	0.240171
440	GO:0030323	respiratory tube development	214	34	23.34	0.01573	0.240171
441	GO:0051146	striated muscle cell differentiation	299	45	32.6	0.0158	0.240171
442	GO:0044770	cell cycle phase transition	370	54	40.35	0.01581	0.240171
443	GO:0007155	cell adhesion	1098	142	119.73	0.0159	0.240171
444	GO:0006898	receptor-mediated endocytosis	199	32	21.7	0.0159	0.240171
445	GO:0051588	regulation of neurotransmitter transport	169	28	18.43	0.01591	0.240171
446	GO:0016197	endosomal transport	184	30	20.06	0.01597	0.240171
447	GO:0030858	positive regulation of epithelial cell differentiation	56	12	6.11	0.01599	0.240171
448	GO:0043967	histone H4 acetylation	56	12	6.11	0.01599	0.240171
449	GO:0016310	phosphorylation	2019	249	220.16	0.01606	0.240279
450	GO:0048589	developmental growth	729	98	79.49	0.01609	0.240279
451	GO:0022610	biological adhesion	1107	143	120.71	0.01614	0.240279
452	GO:0051247	positive regulation of protein metabolic process	1543	194	168.26	0.01614	0.240279
453	GO:0002684	positive regulation of immune system process	846	112	92.25	0.01626	0.241531
454	GO:0070252	actin-mediated cell contraction	83	16	9.05	0.0164	0.243074
455	GO:0000423	mitophagy	20	6	2.18	0.01679	0.247221
456	GO:0048143	astrocyte activation	20	6	2.18	0.01679	0.247221
457	GO:0060333	interferon-gamma-mediated signaling pathway	20	6	2.18	0.01679	0.247221
458	GO:0006305	DNA alkylation	63	13	6.87	0.01693	0.248196
459	GO:0006306	DNA methylation	63	13	6.87	0.01693	0.248196
460	GO:0023057	negative regulation of signaling	1194	153	130.2	0.01706	0.249174
461	GO:0002579	positive regulation of antigen processing and presentation	10	4	1.09	0.01724	0.249174
462	GO:0003207	cardiac chamber formation	10	4	1.09	0.01724	0.249174
463	GO:0006122	mitochondrial electron transport, ubiquinol to cytochrome c	10	4	1.09	0.01724	0.249174
464	GO:0060502	epithelial cell proliferation involved in lung morphogenesis	10	4	1.09	0.01724	0.249174
465	GO:0080135	regulation of cellular response to stress	607	83	66.19	0.01727	0.249174
466	GO:0032989	cellular component morphogenesis	1101	142	120.06	0.0173	0.249174
467	GO:0045598	regulation of fat cell differentiation	126	22	13.74	0.01733	0.249174
468	GO:0051283	negative regulation of sequestering of calcium ion	126	22	13.74	0.01733	0.249174
469	GO:0040017	positive regulation of locomotion	558	77	60.85	0.01742	0.249546
470	GO:0042692	muscle cell differentiation	372	54	40.56	0.01743	0.249546
471	GO:0006333	chromatin assembly or disassembly	119	21	12.98	0.01767	0.25191
472	GO:0051272	positive regulation of cellular component movement	542	75	59.1	0.01767	0.25191
473	GO:0051960	regulation of nervous system development	992	129	108.17	0.01784	0.253567
474	GO:0032270	positive regulation of cellular protein metabolic process	1444	182	157.46	0.01788	0.253567
475	GO:0051963	regulation of synapse assembly	112	20	12.21	0.01795	0.253567
476	GO:0048646	anatomical structure formation involved in morphogenesis	1043	135	113.73	0.01797	0.253567
477	GO:0014733	regulation of skeletal muscle adaptation	15	5	1.64	0.01805	0.253567
478	GO:0031498	chromatin disassembly	15	5	1.64	0.01805	0.253567
479	GO:0090177	establishment of planar polarity involved in neural tube closure	15	5	1.64	0.01805	0.253567
480	GO:0009123	nucleoside monophosphate metabolic process	278	42	30.31	0.01809	0.253599
481	GO:0010941	regulation of cell death	1574	197	171.64	0.01824	0.255089
482	GO:0008033	tRNA processing	98	18	10.69	0.01831	0.255089
483	GO:0043502	regulation of muscle adaptation	98	18	10.69	0.01831	0.255089
484	GO:0007249	I-kappaB kinase/NF-kappaB signaling	186	30	20.28	0.01837	0.255396
485	GO:0000184	nuclear-transcribed mRNA catabolic process, nonsense-mediated decay	26	7	2.84	0.01846	0.255591
486	GO:0031297	replication fork processing	26	7	2.84	0.01846	0.255591
487	GO:0048858	cell projection morphogenesis	634	86	69.13	0.01878	0.259488
488	GO:1902105	regulation of leukocyte differentiation	271	41	29.55	0.01893	0.259959
489	GO:0090075	relaxation of muscle	32	8	3.49	0.01893	0.259959
490	GO:0044087	regulation of cellular component biogenesis	876	115	95.52	0.01893	0.259959
491	GO:0016050	vesicle organization	240	37	26.17	0.01899	0.260252
492	GO:0006952	defense response	1241	158	135.33	0.01913	0.261396
493	GO:0001505	regulation of neurotransmitter levels	366	53	39.91	0.01916	0.261396
494	GO:0030239	myofibril assembly	64	13	6.98	0.01919	0.261396
495	GO:0045596	negative regulation of cell differentiation	726	97	79.17	0.0193	0.262363
496	GO:0042981	regulation of apoptotic process	1413	178	154.08	0.01942	0.262674
497	GO:0018393	internal peptidyl-lysine acetylation	142	24	15.48	0.01944	0.262674
498	GO:0098727	maintenance of cell number	142	24	15.48	0.01944	0.262674
499	GO:0008088	axo-dendritic transport	71	14	7.74	0.01979	0.265802
500	GO:0009060	aerobic respiration	71	14	7.74	0.01979	0.265802
501	GO:0031397	negative regulation of protein ubiquitination	71	14	7.74	0.01979	0.265802
502	GO:0032268	regulation of cellular protein metabolic process	2362	287	257.57	0.02003	0.26783
503	GO:0006281	DNA repair	391	56	42.64	0.02007	0.26783
504	GO:0032446	protein modification by small protein conjugation	669	90	72.95	0.02009	0.26783
505	GO:0040014	regulation of multicellular organism growth	78	15	8.51	0.02014	0.26783
506	GO:0044728	DNA methylation or demethylation	78	15	8.51	0.02014	0.26783
507	GO:0001843	neural tube closure	99	18	10.8	0.02018	0.267833
508	GO:0099504	synaptic vesicle cycle	218	34	23.77	0.02032	0.26916
509	GO:0006473	protein acetylation	180	29	19.63	0.02044	0.26982
510	GO:0009126	purine nucleoside monophosphate metabolic process	249	38	27.15	0.02045	0.26982
511	GO:0051258	protein polymerization	257	39	28.02	0.02071	0.271364
512	GO:0010608	posttranscriptional regulation of gene expression	432	61	47.11	0.02072	0.271364
513	GO:0019439	aromatic compound catabolic process	424	60	46.24	0.02079	0.271364
514	GO:0060425	lung morphogenesis	58	12	6.32	0.02086	0.271364
515	GO:1905515	non-motile cilium assembly	58	12	6.32	0.02086	0.271364
516	GO:0051438	regulation of ubiquitin-protein transferase activity	45	10	4.91	0.02092	0.271364
517	GO:1903115	regulation of actin filament-based movement	45	10	4.91	0.02092	0.271364
518	GO:0030098	lymphocyte differentiation	328	48	35.77	0.02092	0.271364
519	GO:0001934	positive regulation of protein phosphorylation	913	119	99.56	0.02093	0.271364
520	GO:0010970	transport along microtubule	143	24	15.59	0.02102	0.271867
521	GO:0090068	positive regulation of cell cycle process	234	36	25.52	0.02106	0.271867
522	GO:0030182	neuron differentiation	1382	174	150.7	0.02109	0.271867
523	GO:0030324	lung development	211	33	23.01	0.0212	0.272763
524	GO:0030859	polarized epithelial cell differentiation	21	6	2.29	0.02139	0.273118
525	GO:0031629	synaptic vesicle fusion to presynaptic active zone membrane	21	6	2.29	0.02139	0.273118
526	GO:0098780	response to mitochondrial depolarisation	21	6	2.29	0.02139	0.273118
527	GO:1903649	regulation of cytoplasmic transport	21	6	2.29	0.02139	0.273118
528	GO:0051046	regulation of secretion	855	112	93.23	0.02155	0.27464
529	GO:0006417	regulation of translation	297	44	32.39	0.02163	0.274746
530	GO:0032386	regulation of intracellular transport	433	61	47.22	0.02164	0.274746
531	GO:0120039	plasma membrane bounded cell projection morphogenesis	630	85	68.7	0.02189	0.276876
532	GO:0031032	actomyosin structure organization	181	29	19.74	0.02189	0.276876
533	GO:0044093	positive regulation of molecular function	1513	189	164.99	0.022	0.277745
534	GO:0035050	embryonic heart tube development	72	14	7.85	0.02218	0.27845
535	GO:1900182	positive regulation of protein localization to nucleus	72	14	7.85	0.02218	0.27845
536	GO:0060606	tube closure	100	18	10.9	0.02218	0.27845
537	GO:0014888	striated muscle adaptation	52	11	5.67	0.02255	0.281823
538	GO:0001894	tissue homeostasis	212	33	23.12	0.02256	0.281823
539	GO:0090175	regulation of establishment of planar polarity	33	8	3.6	0.02267	0.281823
540	GO:0042110	T cell activation	426	60	46.45	0.02268	0.281823
541	GO:0002218	activation of innate immune response	144	24	15.7	0.0227	0.281823
542	GO:0099111	microtubule-based transport	144	24	15.7	0.0227	0.281823
543	GO:0060401	cytosolic calcium ion transport	174	28	18.97	0.02275	0.281924
544	GO:1901214	regulation of neuron death	346	50	37.73	0.02315	0.286354
545	GO:0030031	cell projection assembly	451	63	49.18	0.02332	0.286411
546	GO:0000902	cell morphogenesis	993	128	108.28	0.0234	0.286411
547	GO:0008283	cell proliferation	1854	228	202.17	0.0234	0.286411
548	GO:0008277	regulation of G protein-coupled receptor signaling pathway	115	20	12.54	0.02341	0.286411
549	GO:0008286	insulin receptor signaling pathway	115	20	12.54	0.02341	0.286411
550	GO:0031023	microtubule organizing center organization	115	20	12.54	0.02341	0.286411
551	GO:0150076	neuroinflammatory response	59	12	6.43	0.02367	0.289066
552	GO:0042249	establishment of planar polarity of embryonic epithelium	16	5	1.74	0.02395	0.289855
553	GO:0042789	mRNA transcription by RNA polymerase II	16	5	1.74	0.02395	0.289855
554	GO:0043968	histone H2A acetylation	16	5	1.74	0.02395	0.289855
555	GO:1903779	regulation of cardiac conduction	16	5	1.74	0.02395	0.289855
556	GO:0051246	regulation of protein metabolic process	2521	304	274.9	0.02395	0.289855
557	GO:2001020	regulation of response to DNA damage stimulus	190	30	20.72	0.02402	0.290181
558	GO:0050900	leukocyte migration	315	46	34.35	0.02416	0.290613
559	GO:0010564	regulation of cell cycle process	542	74	59.1	0.02426	0.290613
560	GO:0035264	multicellular organism growth	175	28	19.08	0.02437	0.290613
561	GO:0006475	internal protein amino acid acetylation	145	24	15.81	0.02449	0.290613
562	GO:0072175	epithelial tube formation	145	24	15.81	0.02449	0.290613
563	GO:0031532	actin cytoskeleton reorganization	94	17	10.25	0.02466	0.290613
564	GO:0010562	positive regulation of phosphorus metabolic process	1029	132	112.21	0.02475	0.290613
565	GO:0045937	positive regulation of phosphate metabolic process	1029	132	112.21	0.02475	0.290613
566	GO:0016575	histone deacetylation	73	14	7.96	0.02478	0.290613
567	GO:0043367	CD4-positive, alpha-beta T cell differentiation	73	14	7.96	0.02478	0.290613
568	GO:0002468	dendritic cell antigen processing and presentation	11	4	1.2	0.02479	0.290613
569	GO:0010881	regulation of cardiac muscle contraction by regulation of the release of sequestered calcium ion	11	4	1.2	0.02479	0.290613
570	GO:0035845	photoreceptor cell outer segment organization	11	4	1.2	0.02479	0.290613
571	GO:0051974	negative regulation of telomerase activity	11	4	1.2	0.02479	0.290613
572	GO:0072173	metanephric tubule morphogenesis	11	4	1.2	0.02479	0.290613
573	GO:0150078	positive regulation of neuroinflammatory response	11	4	1.2	0.02479	0.290613
574	GO:1902946	protein localization to early endosome	11	4	1.2	0.02479	0.290613
575	GO:0072358	cardiovascular system development	667	89	72.73	0.02495	0.29198
576	GO:0048872	homeostasis of number of cells	284	42	30.97	0.02502	0.292291
577	GO:0016573	histone acetylation	138	23	15.05	0.02532	0.295283
578	GO:2000147	positive regulation of cell motility	527	72	57.47	0.02563	0.298114
579	GO:0016925	protein sumoylation	40	9	4.36	0.02571	0.298114
580	GO:0060251	regulation of glial cell proliferation	40	9	4.36	0.02571	0.298114
581	GO:0006911	phagocytosis, engulfment	53	11	5.78	0.02574	0.298114
582	GO:0043543	protein acylation	222	34	24.21	0.02591	0.299568
583	GO:0033036	macromolecule localization	2605	313	284.06	0.02604	0.300554
584	GO:0002244	hematopoietic progenitor cell differentiation	131	22	14.28	0.02613	0.300562
585	GO:0046928	regulation of neurotransmitter secretion	131	22	14.28	0.02613	0.300562
586	GO:0048585	negative regulation of response to stimulus	1443	180	157.35	0.02628	0.301772
587	GO:0016331	morphogenesis of embryonic epithelium	161	26	17.56	0.02634	0.301945
588	GO:0060541	respiratory system development	238	36	25.95	0.02658	0.30377
589	GO:1904062	regulation of cation transmembrane transport	317	46	34.57	0.02667	0.30377
590	GO:0002287	alpha-beta T cell activation involved in immune response	60	12	6.54	0.02675	0.30377
591	GO:0010830	regulation of myotube differentiation	60	12	6.54	0.02675	0.30377
592	GO:0033233	regulation of protein sumoylation	22	6	2.4	0.02677	0.30377
593	GO:2000104	negative regulation of DNA-dependent DNA replication	22	6	2.4	0.02677	0.30377
594	GO:1905606	regulation of presynapse assembly	34	8	3.71	0.02689	0.304047
595	GO:0006633	fatty acid biosynthetic process	124	21	13.52	0.02693	0.304047
596	GO:0051209	release of sequestered calcium ion into cytosol	124	21	13.52	0.02693	0.304047
597	GO:0120036	plasma membrane bounded cell projection organization	1401	175	152.77	0.027	0.304327
598	GO:0030030	cell projection organization	1427	178	155.61	0.02706	0.304493
599	GO:0001819	positive regulation of cytokine production	414	58	45.14	0.02716	0.305108
600	GO:0030335	positive regulation of cell migration	504	69	54.96	0.0273	0.306169
601	GO:0016242	negative regulation of macroautophagy	28	7	3.05	0.02743	0.306605
602	GO:0043032	positive regulation of macrophage activation	28	7	3.05	0.02743	0.306605
603	GO:1903901	negative regulation of viral life cycle	74	14	8.07	0.0276	0.307596
604	GO:0060021	roof of mouth development	81	15	8.83	0.02761	0.307596
605	GO:0007049	cell cycle	1316	165	143.5	0.02776	0.30799
606	GO:0051090	regulation of DNA-binding transcription factor activity	366	52	39.91	0.02781	0.30799
607	GO:0045058	T cell selection	47	10	5.13	0.02784	0.30799
608	GO:0060428	lung epithelium development	47	10	5.13	0.02784	0.30799
609	GO:0032970	regulation of actin filament-based process	358	51	39.04	0.02788	0.30799
610	GO:0045597	positive regulation of cell differentiation	1042	133	113.63	0.02792	0.30799
611	GO:1903900	regulation of viral life cycle	132	22	14.39	0.02825	0.31112
612	GO:1903052	positive regulation of proteolysis involved in cellular protein catabolic process	110	19	11.99	0.02844	0.312701
613	GO:0030163	protein catabolic process	814	106	88.76	0.02875	0.315593
614	GO:0009896	positive regulation of catabolic process	383	54	41.76	0.02887	0.316395
615	GO:0048489	synaptic vesicle transport	170	27	18.54	0.02902	0.31696
616	GO:0097480	establishment of synaptic vesicle localization	170	27	18.54	0.02902	0.31696
617	GO:0006915	apoptotic process	1699	209	185.27	0.02908	0.31696
618	GO:0000077	DNA damage checkpoint	103	18	11.23	0.02911	0.31696
619	GO:0030705	cytoskeleton-dependent intracellular transport	155	25	16.9	0.02936	0.319165
620	GO:0001775	cell activation	874	113	95.31	0.02946	0.319736
621	GO:0042327	positive regulation of phosphorylation	959	123	104.57	0.02959	0.32063
622	GO:0008089	anterograde axonal transport	41	9	4.47	0.02986	0.322458
623	GO:1900077	negative regulation of cellular response to insulin stimulus	41	9	4.47	0.02986	0.322458
624	GO:0009167	purine ribonucleoside monophosphate metabolic process	248	37	27.04	0.02998	0.322458
625	GO:0043123	positive regulation of I-kappaB kinase/NF-kappaB signaling	118	20	12.87	0.03006	0.322458
626	GO:0001816	cytokine production	681	90	74.26	0.03007	0.322458
627	GO:0030968	endoplasmic reticulum unfolded protein response	61	12	6.65	0.03011	0.322458
628	GO:0099024	plasma membrane invagination	61	12	6.65	0.03011	0.322458
629	GO:0007507	heart development	606	81	66.08	0.03017	0.322458
630	GO:0120031	plasma membrane bounded cell projection assembly	441	61	48.09	0.03019	0.322458
631	GO:0046785	microtubule polymerization	75	14	8.18	0.03065	0.326335
632	GO:1901992	positive regulation of mitotic cell cycle phase transition	75	14	8.18	0.03065	0.326335
633	GO:0001817	regulation of cytokine production	615	82	67.06	0.03087	0.327973
634	GO:0002755	MyD88-dependent toll-like receptor signaling pathway	17	5	1.85	0.03095	0.327973
635	GO:0010882	regulation of cardiac muscle contraction by calcium ion signaling	17	5	1.85	0.03095	0.327973
636	GO:2001235	positive regulation of apoptotic signaling pathway	171	27	18.65	0.03101	0.328052
637	GO:0012501	programmed cell death	1737	213	189.41	0.03106	0.328052
638	GO:0032990	cell part morphogenesis	657	87	71.64	0.03116	0.328052
639	GO:0045665	negative regulation of neuron differentiation	241	36	26.28	0.03141	0.328052
640	GO:0008219	cell death	1886	230	205.66	0.03145	0.328052
641	GO:0002221	pattern recognition receptor signaling pathway	126	21	13.74	0.03153	0.328052
642	GO:0002758	innate immune response-activating signal transduction	126	21	13.74	0.03153	0.328052
643	GO:0043500	muscle adaptation	126	21	13.74	0.03153	0.328052
644	GO:0044839	cell cycle G2/M phase transition	126	21	13.74	0.03153	0.328052
645	GO:0061025	membrane fusion	126	21	13.74	0.03153	0.328052
646	GO:0014002	astrocyte development	35	8	3.82	0.03164	0.328052
647	GO:0019884	antigen processing and presentation of exogenous antigen	35	8	3.82	0.03164	0.328052
648	GO:0045601	regulation of endothelial cell differentiation	35	8	3.82	0.03164	0.328052
649	GO:0048821	erythrocyte development	35	8	3.82	0.03164	0.328052
650	GO:0035308	negative regulation of protein dephosphorylation	48	10	5.23	0.03185	0.329721
651	GO:0002573	myeloid leukocyte differentiation	210	32	22.9	0.0319	0.329731
652	GO:0009607	response to biotic stimulus	1056	134	115.15	0.03221	0.331127
653	GO:0043122	regulation of I-kappaB kinase/NF-kappaB signaling	164	26	17.88	0.03233	0.331127
654	GO:0014897	striated muscle hypertrophy	97	17	10.58	0.03248	0.331127
655	GO:0035967	cellular response to topologically incorrect protein	97	17	10.58	0.03248	0.331127
656	GO:0001841	neural tube formation	119	20	12.98	0.03257	0.331127
657	GO:1901216	positive regulation of neuron death	119	20	12.98	0.03257	0.331127
658	GO:0019538	protein metabolic process	4961	575	540.97	0.03266	0.331127
659	GO:0070997	neuron death	386	54	42.09	0.03285	0.331127
660	GO:0030212	hyaluronan metabolic process	29	7	3.16	0.03286	0.331127
661	GO:0042119	neutrophil activation	29	7	3.16	0.03286	0.331127
662	GO:0072538	T-helper 17 type immune response	29	7	3.16	0.03286	0.331127
663	GO:0003299	muscle hypertrophy in response to stress	23	6	2.51	0.03297	0.331127
664	GO:0014898	cardiac muscle hypertrophy in response to stress	23	6	2.51	0.03297	0.331127
665	GO:0030970	retrograde protein transport, ER to cytosol	23	6	2.51	0.03297	0.331127
666	GO:0036010	protein localization to endosome	23	6	2.51	0.03297	0.331127
667	GO:0050995	negative regulation of lipid catabolic process	23	6	2.51	0.03297	0.331127
668	GO:0060338	regulation of type I interferon-mediated signaling pathway	23	6	2.51	0.03297	0.331127
669	GO:1903513	endoplasmic reticulum to cytosol transport	23	6	2.51	0.03297	0.331127
670	GO:2000757	negative regulation of peptidyl-lysine acetylation	23	6	2.51	0.03297	0.331127
671	GO:0042093	T-helper cell differentiation	55	11	6	0.03309	0.331484
672	GO:0003007	heart morphogenesis	242	36	26.39	0.03317	0.331484
673	GO:0060537	muscle tissue development	419	58	45.69	0.03341	0.331484
674	GO:0032101	regulation of response to external stimulus	718	94	78.29	0.03352	0.331484
675	GO:0009161	ribonucleoside monophosphate metabolic process	258	38	28.13	0.03354	0.331484
676	GO:1901361	organic cyclic compound catabolic process	452	62	49.29	0.03374	0.331484
677	GO:0002292	T cell differentiation involved in immune response	62	12	6.76	0.03376	0.331484
678	GO:1903670	regulation of sprouting angiogenesis	62	12	6.76	0.03376	0.331484
679	GO:1903363	negative regulation of cellular protein catabolic process	76	14	8.29	0.03394	0.331484
680	GO:1903725	regulation of phospholipid metabolic process	76	14	8.29	0.03394	0.331484
681	GO:0090087	regulation of peptide transport	710	93	77.42	0.03395	0.331484
682	GO:2001259	positive regulation of cation channel activity	69	13	7.52	0.03401	0.331484
683	GO:0002551	mast cell chemotaxis	12	4	1.31	0.03404	0.331484
684	GO:0010457	centriole-centriole cohesion	12	4	1.31	0.03404	0.331484
685	GO:0021670	lateral ventricle development	12	4	1.31	0.03404	0.331484
686	GO:0035589	G protein-coupled purinergic nucleotide receptor signaling pathway	12	4	1.31	0.03404	0.331484
687	GO:0090520	sphingolipid mediated signaling pathway	12	4	1.31	0.03404	0.331484
688	GO:0099159	regulation of modification of postsynaptic structure	12	4	1.31	0.03404	0.331484
689	GO:1900221	regulation of amyloid-beta clearance	12	4	1.31	0.03404	0.331484
690	GO:1902166	negative regulation of intrinsic apoptotic signaling pathway in response to DNA damage by p53 class mediator	12	4	1.31	0.03404	0.331484
691	GO:2000402	negative regulation of lymphocyte migration	12	4	1.31	0.03404	0.331484
692	GO:0033120	positive regulation of RNA splicing	42	9	4.58	0.03446	0.334996
693	GO:0006282	regulation of DNA repair	105	18	11.45	0.03455	0.334996
694	GO:0014020	primary neural tube formation	105	18	11.45	0.03455	0.334996
695	GO:0030595	leukocyte chemotaxis	196	30	21.37	0.03493	0.337707
696	GO:0061138	morphogenesis of a branching epithelium	196	30	21.37	0.03493	0.337707
697	GO:0006468	protein phosphorylation	1682	206	183.41	0.03511	0.33896
698	GO:1901800	positive regulation of proteasomal protein catabolic process	98	17	10.69	0.03546	0.341841
699	GO:0014706	striated muscle tissue development	396	55	43.18	0.03551	0.341841
700	GO:0009987	cellular process	14008	1549	1527.51	0.03576	0.343756
701	GO:0097479	synaptic vesicle localization	181	28	19.74	0.03597	0.345281
702	GO:0009266	response to temperature stimulus	220	33	23.99	0.03616	0.345695
703	GO:0046777	protein autophosphorylation	220	33	23.99	0.03616	0.345695
704	GO:0045071	negative regulation of viral genome replication	49	10	5.34	0.03624	0.345695
705	GO:0000956	nuclear-transcribed mRNA catabolic process	91	16	9.92	0.03627	0.345695
706	GO:0061640	cytoskeleton-dependent cytokinesis	91	16	9.92	0.03627	0.345695
707	GO:1903364	positive regulation of cellular protein catabolic process	128	21	13.96	0.03669	0.349204
708	GO:0051179	localization	5377	620	586.34	0.03691	0.350781
709	GO:0036503	ERAD pathway	84	15	9.16	0.03696	0.350781
710	GO:0045732	positive regulation of protein catabolic process	197	30	21.48	0.03707	0.35133
711	GO:0022406	membrane docking	77	14	8.4	0.03747	0.353131
712	GO:0034620	cellular response to unfolded protein	77	14	8.4	0.03747	0.353131
713	GO:0043525	positive regulation of neuron apoptotic process	77	14	8.4	0.03747	0.353131
714	GO:1903312	negative regulation of mRNA metabolic process	77	14	8.4	0.03747	0.353131
715	GO:0043949	regulation of cAMP-mediated signaling	63	12	6.87	0.03772	0.35487
716	GO:0051965	positive regulation of synapse assembly	70	13	7.63	0.03776	0.35487
717	GO:0051049	regulation of transport	1808	220	197.15	0.03784	0.355126
718	GO:1901565	organonitrogen compound catabolic process	1071	135	116.79	0.0379	0.355194
719	GO:0016079	synaptic vesicle exocytosis	136	22	14.83	0.038	0.355636
720	GO:0000226	microtubule cytoskeleton organization	513	69	55.94	0.03808	0.355889
721	GO:0014896	muscle hypertrophy	99	17	10.8	0.03862	0.359125
722	GO:1902115	regulation of organelle assembly	190	29	20.72	0.03881	0.359125
723	GO:0021591	ventricular system development	30	7	3.27	0.03896	0.359125
724	GO:0034122	negative regulation of toll-like receptor signaling pathway	30	7	3.27	0.03896	0.359125
725	GO:2000036	regulation of stem cell population maintenance	30	7	3.27	0.03896	0.359125
726	GO:0007398	ectoderm development	18	5	1.96	0.03912	0.359125
727	GO:0018279	protein N-linked glycosylation via asparagine	18	5	1.96	0.03912	0.359125
728	GO:0035067	negative regulation of histone acetylation	18	5	1.96	0.03912	0.359125
729	GO:0035855	megakaryocyte development	18	5	1.96	0.03912	0.359125
730	GO:0071107	response to parathyroid hormone	18	5	1.96	0.03912	0.359125
731	GO:0071380	cellular response to prostaglandin E stimulus	18	5	1.96	0.03912	0.359125
732	GO:0072529	pyrimidine-containing compound catabolic process	18	5	1.96	0.03912	0.359125
733	GO:1903975	regulation of glial cell migration	18	5	1.96	0.03912	0.359125
734	GO:0060284	regulation of cell development	1021	129	111.34	0.03928	0.360102
735	GO:0001944	vasculature development	656	86	71.53	0.03945	0.361169
736	GO:0002286	T cell activation involved in immune response	92	16	10.03	0.03963	0.361832
737	GO:0098876	vesicle-mediated transport to the plasma membrane	92	16	10.03	0.03963	0.361832
738	GO:0045637	regulation of myeloid cell differentiation	206	31	22.46	0.03972	0.362162
739	GO:0010800	positive regulation of peptidyl-threonine phosphorylation	24	6	2.62	0.04004	0.363384
740	GO:0014887	cardiac muscle adaptation	24	6	2.62	0.04004	0.363384
741	GO:1904357	negative regulation of telomere maintenance via telomere lengthening	24	6	2.62	0.04004	0.363384
742	GO:0001763	morphogenesis of a branching structure	214	32	23.34	0.04007	0.363384
743	GO:0098662	inorganic cation transmembrane transport	665	87	72.52	0.04019	0.363982
744	GO:0002690	positive regulation of leukocyte chemotaxis	85	15	9.27	0.04053	0.366076
745	GO:0045582	positive regulation of T cell differentiation	85	15	9.27	0.04053	0.366076
746	GO:0007623	circadian rhythm	230	34	25.08	0.04061	0.366137
747	GO:0048812	neuron projection morphogenesis	615	81	67.06	0.04067	0.366137
748	GO:0002688	regulation of leukocyte chemotaxis	107	18	11.67	0.0407	0.366137
749	GO:0071824	protein-DNA complex subunit organization	191	29	20.83	0.04118	0.36996
750	GO:1903708	positive regulation of hemopoiesis	199	30	21.7	0.04163	0.372635
751	GO:0051781	positive regulation of cell division	71	13	7.74	0.04178	0.372635
752	GO:0002294	CD4-positive, alpha-beta T cell differentiation involved in immune response	57	11	6.22	0.0418	0.372635
753	GO:0046847	filopodium assembly	57	11	6.22	0.0418	0.372635
754	GO:0048278	vesicle docking	57	11	6.22	0.0418	0.372635
755	GO:0019220	regulation of phosphate metabolic process	1586	194	172.95	0.04181	0.372635
756	GO:0030522	intracellular receptor signaling pathway	207	31	22.57	0.04202	0.373962
757	GO:1901653	cellular response to peptide	392	54	42.75	0.04207	0.373962
758	GO:0003158	endothelium development	115	19	12.54	0.04254	0.376648
759	GO:0051174	regulation of phosphorus metabolic process	1587	194	173.06	0.04267	0.376648
760	GO:0001569	branching involved in blood vessel morphogenesis	37	8	4.03	0.04277	0.376648
761	GO:0007131	reciprocal meiotic recombination	37	8	4.03	0.04277	0.376648
762	GO:0035196	production of miRNAs involved in gene silencing by miRNA	37	8	4.03	0.04277	0.376648
763	GO:0042073	intraciliary transport	37	8	4.03	0.04277	0.376648
764	GO:0007169	transmembrane receptor protein tyrosine kinase signaling pathway	508	68	55.4	0.04279	0.376648
765	GO:0051091	positive regulation of DNA-binding transcription factor activity	231	34	25.19	0.04282	0.376648
766	GO:0003300	cardiac muscle hypertrophy	93	16	10.14	0.04321	0.379582
767	GO:0007219	Notch signaling pathway	161	25	17.56	0.04379	0.383676
768	GO:0060402	calcium ion transport into cytosol	161	25	17.56	0.04379	0.383676
769	GO:1902803	regulation of synaptic vesicle transport	108	18	11.78	0.04406	0.385539
770	GO:0002224	toll-like receptor signaling pathway	86	15	9.38	0.04434	0.385676
771	GO:0032880	regulation of protein localization	966	122	105.34	0.04453	0.385676
772	GO:0023014	signal transduction by protein phosphorylation	753	97	82.11	0.04466	0.385676
773	GO:1901564	organonitrogen compound metabolic process	5782	663	630.5	0.04469	0.385676
774	GO:0060249	anatomical structure homeostasis	369	51	40.24	0.04479	0.385676
775	GO:0001845	phagolysosome assembly	13	4	1.42	0.04503	0.385676
776	GO:0042759	long-chain fatty acid biosynthetic process	13	4	1.42	0.04503	0.385676
777	GO:0043129	surfactant homeostasis	13	4	1.42	0.04503	0.385676
778	GO:0044546	NLRP3 inflammasome complex assembly	13	4	1.42	0.04503	0.385676
779	GO:0045351	type I interferon biosynthetic process	13	4	1.42	0.04503	0.385676
780	GO:0051451	myoblast migration	13	4	1.42	0.04503	0.385676
781	GO:0072425	signal transduction involved in G2 DNA damage checkpoint	13	4	1.42	0.04503	0.385676
782	GO:0097531	mast cell migration	13	4	1.42	0.04503	0.385676
783	GO:1901550	regulation of endothelial cell development	13	4	1.42	0.04503	0.385676
784	GO:1903140	regulation of establishment of endothelial barrier	13	4	1.42	0.04503	0.385676
785	GO:0000245	spliceosomal complex assembly	44	9	4.8	0.04505	0.385676
786	GO:1902622	regulation of neutrophil migration	44	9	4.8	0.04505	0.385676
787	GO:1903305	regulation of regulated secretory pathway	177	27	19.3	0.04519	0.386023
788	GO:1901575	organic substance catabolic process	1686	205	183.85	0.04522	0.386023
789	GO:1901987	regulation of cell cycle phase transition	272	39	29.66	0.04531	0.386023
790	GO:0061333	renal tubule morphogenesis	79	14	8.61	0.04532	0.386023
791	GO:0030316	osteoclast differentiation	101	17	11.01	0.04556	0.386833
792	GO:0006195	purine nucleotide catabolic process	31	7	3.38	0.04576	0.386833
793	GO:0060071	Wnt signaling pathway, planar cell polarity pathway	31	7	3.38	0.04576	0.386833
[truncated: 5,936 more rows]

## Sheet: Cluster 4
	GO.ID	Term	Annotated	Significant	Expected	classicFisher	qvalue
[truncated: 6,729 more rows]

[truncated: 2 more sheets: Cluster 5, Cluster 6]
