# Supplementary material for: Targeting transcription in heart failure via CDK7/12/13 inhibition
Source: Nat Commun. 2022 Jul 27;13:4345. doi: 10.1038/s41467-022-31541-8 (PMC9329381; doi:10.1038/s41467-022-31541-8)
Supplement: Supplementary file 6 — Supplementary Data 3 [file 41467_2022_31541_MOESM6_ESM.xlsx]

## Sheet: Keys
3A = Sham + vehicle
3B = Sham + THZ1
3C = TAC + vehicle
3D = TAC + THZ1

## Sheet: all groups
gene	name	3C-3A_baseMean	3C-3A_log2FoldChange	3C-3A_lfcSE	3C-3A_stat	3C-3A_pvalue	3C-3A_padj	3C-3D_baseMean	3C-3D_log2FoldChange	3C-3D_lfcSE	3C-3D_stat	3C-3D_pvalue	3C-3D_padj
ENSMUSG00000000001.4	Gnai3	772.199	0.425015	0.0901416	4.71497	2.41742e-06	1.86205e-05	772.199	-0.346484	0.0901903	-3.8417	0.000122185	0.0010898
ENSMUSG00000000003.9	Pbsn	0	NA	NA	NA	NA	NA	0	NA	NA	NA	NA	NA
ENSMUSG00000000028.8	Cdc45	60.8389	0.0413586	0.182686	0.226392	0.820897	0.886853	60.8389	0.0357704	0.182951	0.195519	0.844986	0.912456
ENSMUSG00000000037.9	Scml2	19.3462	0.346599	0.322103	1.07605	0.281904	0.421333	19.3462	0.0959006	0.312302	0.307076	0.758785	0.85865
ENSMUSG00000000049.5	Apoh	4.02683	2.36136	0.723852	3.26221	0.00110547	0.00423228	4.02683	-1.79094	0.670875	-2.66955	0.00759523	0.0308519
ENSMUSG00000000056.7	Narf	2544.1	-0.128256	0.0770364	-1.66488	0.0959368	0.181293	2544.1	0.0970095	0.0771523	1.25738	0.208617	0.373042
ENSMUSG00000000058.6	Cav2	2109.14	-0.0399684	0.0606033	-0.65951	0.509569	0.643976	2109.14	-0.178262	0.0610605	-2.91944	0.00350664	0.0166622
ENSMUSG00000000078.6	Klf6	1918.41	0.215	0.146966	1.46292	0.143488	0.249369	1918.41	-0.349016	0.147124	-2.37225	0.0176801	0.0597515
ENSMUSG00000000085.9	Scmh1	835.711	-0.368429	0.0832376	-4.42623	9.58921e-06	6.35588e-05	835.711	0.333135	0.0835709	3.98626	6.71236e-05	0.00066745
ENSMUSG00000000088.6	Cox5a	14722.4	-0.277494	0.105455	-2.6314	0.00850338	0.024451	14722.4	0.435398	0.105448	4.12902	3.6432e-05	0.000408336
ENSMUSG00000000093.6	Tbx2	239.609	-0.436247	0.114319	-3.81605	0.000135606	0.000670383	239.609	0.124442	0.116978	1.0638	0.287417	0.46432
ENSMUSG00000000094.6	Tbx4	0.29565	1.27177	3.0772	0.413289	0.679395	NA	0.29565	-1.89981	3.07723	-0.617375	0.536987	NA
ENSMUSG00000000103.6	Zfy2	0	NA	NA	NA	NA	NA	0	NA	NA	NA	NA	NA
ENSMUSG00000000120.6	Ngfr	14.2807	-0.133756	0.429883	-0.311144	0.755691	0.841696	14.2807	-0.57853	0.459593	-1.25879	0.208107	0.372264
ENSMUSG00000000125.5	Wnt3	0.0508577	-0.0712625	4.32794	-0.0164657	0.986863	NA	0.0508577	0.885891	4.32804	0.204686	0.837817	NA
ENSMUSG00000000126.5	Wnt9a	172.1	0.490525	0.097111	5.05117	4.39102e-07	4.01043e-06	172.1	-0.543268	0.0988725	-5.49463	3.91527e-08	1.3145e-06
ENSMUSG00000000127.7	Fer	389.515	-0.0359386	0.0680595	-0.528047	0.597466	0.719435	389.515	-0.0162468	0.069009	-0.235431	0.813874	0.892502
ENSMUSG00000000131.9	Xpo6	989.805	-0.251457	0.0786047	-3.19901	0.00137901	0.00511881	989.805	0.124522	0.0791119	1.57399	0.115489	0.244171
ENSMUSG00000000134.11	Tfe3	440.183	0.148314	0.0835682	1.77476	0.0759372	0.150034	440.183	-0.032865	0.0834624	-0.39377	0.693751	0.817613
ENSMUSG00000000142.9	Axin2	99.1514	-0.353722	0.168148	-2.10364	0.0354103	0.0806388	99.1514	0.314091	0.169578	1.85219	0.0639983	0.159307
ENSMUSG00000000148.10	Brat1	228.535	-0.0107774	0.120575	-0.0893835	0.928777	0.958031	228.535	-0.0671547	0.121735	-0.551647	0.58119	0.738889
ENSMUSG00000000149.5	Gna12	3082.35	-0.368583	0.123047	-2.99547	0.00274027	0.00934333	3082.35	0.197627	0.123175	1.60444	0.108617	0.233815
ENSMUSG00000000154.8	Slc22a18	11.4936	0.777745	0.393905	1.97445	0.048331	0.103806	11.4936	-0.317135	0.377769	-0.839494	0.401192	0.582701
ENSMUSG00000000157.8	Itgb2l	1.67519	-0.0713101	4.32794	-0.0164767	0.986854	0.992366	1.67519	5.24566	4.21615	1.24418	0.213433	0.378862
ENSMUSG00000000159.9	Igsf5	0.136398	-0.0712692	4.32794	-0.0164672	0.986862	NA	0.136398	0.885891	4.32804	0.204686	0.837817	NA
ENSMUSG00000000167.8	Pih1d2	7.33558	0.388774	0.487321	0.797778	0.425	0.567081	7.33558	-0.00110352	0.474276	-0.00232675	0.998144	0.998946
ENSMUSG00000000168.3	Dlat	9299.97	-0.432645	0.0832783	-5.19517	2.04529e-07	1.99884e-06	9299.97	0.381738	0.0833111	4.58208	4.60374e-06	7.54016e-05
ENSMUSG00000000171.4	Sdhd	10165.4	-0.168092	0.109331	-1.53746	0.12418	0.222813	10165.4	0.427964	0.109306	3.91528	9.03005e-05	0.000847806
ENSMUSG00000000182.7	Fgf23	1.9434	3.53001	1.48133	2.38299	0.0171724	0.044245	1.9434	0.196968	1.13708	0.173223	0.862476	0.923276
ENSMUSG00000000183.5	Fgf6	10.7047	2.82769	0.54735	5.16615	2.38969e-07	2.30344e-06	10.7047	-0.740505	0.425135	-1.74181	0.0815417	0.190547
ENSMUSG00000000184.9	Ccnd2	2647.23	0.290983	0.139134	2.09139	0.0364933	0.0826315	2647.23	-0.424241	0.139251	-3.0466	0.00231443	0.0119357
ENSMUSG00000000194.7	Gpr107	965.994	-0.0823669	0.0640884	-1.28521	0.19872	0.321985	965.994	0.0120352	0.064572	0.186384	0.852143	0.916988
ENSMUSG00000000197.6	Nalcn	43.0269	0.972209	0.249786	3.89218	9.93495e-05	0.00051144	43.0269	-0.787281	0.248017	-3.17431	0.00150195	0.00840117
ENSMUSG00000000202.3	Btbd17	0.333051	1.4979	2.61022	0.573861	0.566062	NA	0.333051	-0.683259	2.61024	-0.261761	0.793506	NA
ENSMUSG00000000204.8	Slfn4	34.6843	0.657155	0.871929	0.75368	0.451042	0.591737	34.6843	2.71972	0.845305	3.21745	0.00129337	0.0074252
ENSMUSG00000000214.4	Th	0.233326	2.3903	3.13935	0.761398	0.446419	NA	0.233326	-2.297	3.13939	-0.731671	0.464369	NA
ENSMUSG00000000215.4	Ins2	0.068254	-0.0712625	4.32794	-0.0164657	0.986863	NA	0.068254	0.885891	4.32804	0.204686	0.837817	NA
ENSMUSG00000000216.7	Scnn1g	0	NA	NA	NA	NA	NA	0	NA	NA	NA	NA	NA
ENSMUSG00000000223.6	Drp2	13.2657	1.24299	0.388801	3.19699	0.00138872	0.00514992	13.2657	-1.37081	0.39869	-3.4383	0.000585389	0.00389716
ENSMUSG00000000244.9	Tspan32	12.9803	0.804331	0.434024	1.85319	0.0638546	0.130266	12.9803	0.164408	0.404212	0.406737	0.684201	0.810841
ENSMUSG00000000247.4	Lhx2	0.530448	-1.20316	2.12704	-0.565649	0.571632	NA	0.530448	-0.596576	2.25843	-0.264155	0.791661	NA
ENSMUSG00000000248.9	Clec2g	0.0501338	-0.792569	4.32794	-0.183128	0.854697	NA	0.0501338	0.16455	4.32804	0.0380194	0.969672	NA
ENSMUSG00000000253.6	Gmpr	2274.25	-0.169908	0.093717	-1.81299	0.0698337	0.140053	2274.25	0.215663	0.0937582	2.30021	0.0214363	0.069472
ENSMUSG00000000263.9	Glra1	0	NA	NA	NA	NA	NA	0	NA	NA	NA	NA	NA
ENSMUSG00000000266.5	Mid2	562.659	-0.0679413	0.0820306	-0.828243	0.407533	0.549964	562.659	-0.220082	0.0835401	-2.63445	0.00842737	0.0334429
ENSMUSG00000000275.9	Trim25	832.916	-0.01264	0.079166	-0.159664	0.873146	0.921763	832.916	-0.136647	0.0798644	-1.71099	0.0870828	0.199945
ENSMUSG00000000276.5	Dgke	653.981	-0.371273	0.130298	-2.84941	0.00438001	0.0139832	653.981	-0.000406188	0.131307	-0.00309343	0.997532	0.998611
ENSMUSG00000000278.9	Scpep1	473.983	0.724666	0.115854	6.25498	3.97556e-10	6.78957e-09	473.983	-0.5135	0.115425	-4.44877	8.63647e-06	0.000125498
ENSMUSG00000000282.6	Mnt	297.217	-0.299325	0.133369	-2.24433	0.024811	0.0601256	297.217	-0.0234167	0.135397	-0.172948	0.862692	0.92344
ENSMUSG00000000290.7	Itgb2	218.357	0.663131	0.248312	2.67056	0.00757258	0.0222284	218.357	-0.113004	0.246704	-0.458053	0.646914	0.786065
ENSMUSG00000000295.6	Hddc2	58.4485	0.466913	0.248112	1.88186	0.0598548	0.123604	58.4485	0.0322916	0.242871	0.132958	0.894227	0.942856
ENSMUSG00000000296.6	Tpd52l1	147.953	-0.408686	0.162434	-2.51601	0.011869	0.0323796	147.953	0.499199	0.162468	3.0726	0.00212202	0.0111253
ENSMUSG00000000301.9	Pemt	20.1122	1.20707	0.330392	3.65344	0.000258752	0.00118582	20.1122	-0.535588	0.312099	-1.71609	0.0861463	0.198367
ENSMUSG00000000303.6	Cdh1	0.644441	1.10628	1.71544	0.644896	0.518995	NA	0.644441	-1.05813	1.7197	-0.6153	0.538356	NA
ENSMUSG00000000305.6	Cdh4	214.44	-0.556479	0.231845	-2.40022	0.0163853	0.0425055	214.44	0.608392	0.231993	2.62246	0.00872972	0.0344341
ENSMUSG00000000308.8	Ckmt1	8.7613	2.93782	0.660202	4.44988	8.59168e-06	5.77798e-05	8.7613	-2.61811	0.642887	-4.07243	4.65256e-05	0.000497201
ENSMUSG00000000317.5	Bcl6b	750.284	-0.15413	0.189143	-0.814889	0.415136	0.557763	750.284	-0.217927	0.189748	-1.14851	0.250759	0.424362
ENSMUSG00000000318.9	Clec10a	39.2558	-0.592918	0.28503	-2.0802	0.0375074	0.0843113	39.2558	0.764806	0.283911	2.69382	0.00706379	0.0290922
ENSMUSG00000000320.3	Alox12	162.306	-0.340068	0.173097	-1.96461	0.0494599	0.105674	162.306	0.935218	0.170226	5.49397	3.92991e-08	1.31643e-06
ENSMUSG00000000325.8	Arvcf	466.262	0.0793277	0.133611	0.593723	0.552698	0.680656	466.262	0.211473	0.133059	1.58932	0.111988	0.239057
ENSMUSG00000000326.6	Comt	3409.3	1.08222	0.123901	8.73453	2.44669e-18	1.58574e-16	3409.3	-0.654718	0.123731	-5.29147	1.21337e-07	3.50881e-06
ENSMUSG00000000339.8	Rtca	473.323	0.332444	0.11565	2.87456	0.00404595	0.0130648	473.323	0.00884456	0.11483	0.0770232	0.938605	0.96586
ENSMUSG00000000340.6	Dbt	1806.36	-0.934	0.125436	-7.44606	9.61719e-14	2.99967e-12	1806.36	0.627692	0.125734	4.99221	5.96912e-07	1.35343e-05
ENSMUSG00000000346.7	Dazap2	5320.78	0.197204	0.0838733	2.35122	0.0187121	0.047571	5320.78	-0.0820901	0.083866	-0.978824	0.327667	0.50824
ENSMUSG00000000355.6	Mcts1	530.182	0.173816	0.0912944	1.90391	0.0569225	0.118687	530.182	0.0542953	0.0908083	0.597911	0.549899	0.715135
ENSMUSG00000000359.3	Rem1	136.373	-0.227808	0.242693	-0.938667	0.347902	0.491697	136.373	0.551125	0.241544	2.28168	0.0225082	0.071869
ENSMUSG00000000365.7	Rnf17	14.9588	-0.302541	0.373553	-0.809901	0.417997	0.560878	14.9588	0.346274	0.374969	0.923475	0.35576	0.538752
ENSMUSG00000000374.7	Trappc10	1410.07	-0.0876864	0.0635328	-1.38018	0.167533	0.281401	1410.07	0.0781557	0.0637417	1.22613	0.220149	0.387347
ENSMUSG00000000378.8	Ccm2	434.256	0.284334	0.0788212	3.60732	0.000309372	0.00138863	434.256	-0.0513126	0.0780708	-0.657257	0.511016	0.682183
ENSMUSG00000000381.9	Wap	0	NA	NA	NA	NA	NA	0	NA	NA	NA	NA	NA
ENSMUSG00000000384.8	Tbrg4	1274.13	-0.272747	0.0886349	-3.0772	0.00208956	0.00739656	1274.13	0.386738	0.0886088	4.36455	1.27382e-05	0.000174148
ENSMUSG00000000385.7	Tmprss2	0	NA	NA	NA	NA	NA	0	NA	NA	NA	NA	NA
ENSMUSG00000000386.8	Mx1	29.3953	0.639441	0.460101	1.38978	0.164594	0.277489	29.3953	-0.154884	0.455045	-0.34037	0.733578	0.843843
ENSMUSG00000000392.11	Fap	149.439	0.378847	0.148161	2.557	0.0105579	0.0293612	149.439	-0.275299	0.14809	-1.85899	0.0630279	0.157815
ENSMUSG00000000394.9	Gcg	0.0446893	0.650078	4.32794	0.150205	0.880603	NA	0.0446893	-0.556791	4.32804	-0.128647	0.897637	NA
ENSMUSG00000000399.7	Ndufa9	9585.43	-0.268711	0.100126	-2.68374	0.00728036	0.0214846	9585.43	0.340775	0.10013	3.40333	0.000665706	0.0043325
ENSMUSG00000000402.2	Egfl6	0.991706	1.17849	1.53525	0.76762	0.442713	0.583876	0.991706	0.247142	1.34149	0.18423	0.853833	NA
ENSMUSG00000000409.8	Lck	7.04882	0.0596751	0.530215	0.112549	0.910388	0.945628	7.04882	0.420149	0.511838	0.820865	0.411723	0.593321
ENSMUSG00000000411.7	Tssk3	0	NA	NA	NA	NA	NA	0	NA	NA	NA	NA	NA
ENSMUSG00000000416.9	Cttnbp2	22.8985	-0.417333	0.268915	-1.55191	0.120683	0.217958	22.8985	0.0867177	0.281305	0.30827	0.757877	0.858278
ENSMUSG00000000420.8	Galnt1	2309.44	0.0911588	0.0435032	2.09545	0.036131	0.0820629	2309.44	-0.0419425	0.043586	-0.962293	0.335902	0.51752
ENSMUSG00000000435.1	Myf5	0.0552589	-0.792569	4.32794	-0.183128	0.854697	NA	0.0552589	0.16455	4.32804	0.0380194	0.969672	NA
ENSMUSG00000000439.7	Mkrn2	885.468	0.0324762	0.0769133	0.422244	0.672847	0.779773	885.468	0.138105	0.0767196	1.80013	0.0718404	0.173774
ENSMUSG00000000440.6	Pparg	308.669	0.200139	0.21759	0.919796	0.357679	0.501036	308.669	-0.48548	0.218754	-2.2193	0.0264665	0.0819112
ENSMUSG00000000441.10	Raf1	2479.46	-0.258063	0.0791031	-3.26236	0.00110488	0.00423106	2479.46	0.249337	0.0791972	3.1483	0.00164221	0.00903551
ENSMUSG00000000486.7	2017-09-01	39.605	0.0803119	0.22072	0.363863	0.715961	0.811757	39.605	-0.489716	0.231575	-2.11473	0.0344534	0.100082
ENSMUSG00000000489.6	Pdgfb	921.871	-0.170404	0.121216	-1.40579	0.159787	0.271184	921.871	0.215641	0.1213	1.77775	0.0754452	0.179909
ENSMUSG00000000530.9	Acvrl1	922.83	0.375808	0.10415	3.60832	0.00030819	0.00138493	922.83	-0.210238	0.104011	-2.02131	0.0432479	0.118777
ENSMUSG00000000531.4	Grasp	280.01	0.242746	0.12524	1.93824	0.0525934	0.111263	280.01	-0.222655	0.125652	-1.772	0.0763939	0.181759
ENSMUSG00000000532.8	Acvr1b	368.94	-0.342293	0.0955619	-3.58189	0.000341114	0.00151011	368.94	0.152599	0.097007	1.57307	0.115703	0.244449
ENSMUSG00000000538.11	Tom1l2	3634.44	-0.200183	0.0693641	-2.88597	0.00390212	0.0126637	3634.44	0.0019301	0.0695828	0.0277381	0.977871	0.988448
ENSMUSG00000000544.8	Gpa33	0.190001	-0.792583	4.32794	-0.183132	0.854695	NA	0.190001	1.63537	4.31949	0.378602	0.704984	NA
ENSMUSG00000000552.8	Zfp385a	285.514	-0.46886	0.155005	-3.0248	0.00248794	0.00860393	285.514	0.0964087	0.157001	0.614064	0.539173	0.705665
ENSMUSG00000000555.6	Itga5	1685.35	0.605183	0.140897	4.29521	1.74525e-05	0.000108135	1685.35	-0.608356	0.140985	-4.31504	1.59574e-05	0.000208292
ENSMUSG00000000560.5	Gabra2	0.123513	-0.792576	4.32794	-0.18313	0.854696	NA	0.123513	0.885891	4.32804	0.204686	0.837817	NA
ENSMUSG00000000561.8	Wdr77	821.08	0.0892031	0.0577414	1.54487	0.122377	0.220447	821.08	0.0576127	0.0575469	1.00114	0.316757	0.497286
ENSMUSG00000000562.4	Adora3	9.33408	-0.707567	0.493395	-1.43408	0.15155	0.26027	9.33408	1.17157	0.480765	2.43688	0.0148146	0.052309
ENSMUSG00000000563.11	Atp5f1	14845.7	-0.340865	0.10109	-3.37191	0.000746493	0.00300186	14845.7	0.46208	0.101087	4.57111	4.85149e-06	7.83327e-05
ENSMUSG00000000567.4	Sox9	104.26	1.42811	0.358739	3.98092	6.8648e-05	0.000367309	104.26	-1.09755	0.357188	-3.07275	0.00212098	0.0111241
ENSMUSG00000000568.9	Hnrnpd	1276.83	-0.354526	0.0892921	-3.97041	7.17488e-05	0.000382578	1276.83	0.0520662	0.0899142	0.579065	0.562545	0.725527
ENSMUSG00000000579.8	Dynlt1c	5.23485	0.0419164	0.594312	0.0705292	0.943772	0.967704	5.23485	0.0431693	0.594755	0.0725833	0.942138	0.967559
ENSMUSG00000000581.2	C1d	999.07	0.340033	0.125783	2.70332	0.00686496	0.0204418	999.07	0.0160861	0.125407	0.128271	0.897935	0.944677
ENSMUSG00000000594.7	Gm2a	564.887	0.351297	0.0851687	4.12472	3.71178e-05	0.000212868	564.887	-0.203904	0.0849674	-2.39979	0.0164043	0.0565367
ENSMUSG00000000600.8	Krit1	970.904	-0.0512415	0.0556442	-0.920879	0.357114	0.50056	970.904	0.0649874	0.0559094	1.16237	0.245085	0.41796
ENSMUSG00000000605.7	Clcn4	2085.48	-0.234433	0.0603498	-3.88458	0.000102507	0.000525426	2085.48	0.0458689	0.0607534	0.755001	0.450248	0.628726
ENSMUSG00000000606.8	Vmn2r88	0	NA	NA	NA	NA	NA	0	NA	NA	NA	NA	NA
ENSMUSG00000000617.8	Grm6	0.0745465	-0.0712625	4.32794	-0.0164657	0.986863	NA	0.0745465	0.16455	4.32804	0.0380194	0.969672	NA
ENSMUSG00000000627.9	Sema4f	8.6864	-1.25185	0.539104	-2.32209	0.0202281	0.0507751	8.6864	0.323637	0.578277	0.559657	0.575713	0.735082
ENSMUSG00000000628.4	Hk2	7305.98	-0.521023	0.0794953	-6.55414	5.59634e-11	1.1171e-09	7305.98	0.114026	0.0796516	1.43156	0.15227	0.29811
ENSMUSG00000000631.12	Myo18a	3825.78	-0.482074	0.153612	-3.13827	0.00169949	0.0061825	3825.78	0.115175	0.153755	0.749079	0.453809	0.632386
ENSMUSG00000000632.7	Sez6	14.5814	-0.556152	0.437544	-1.27108	0.203701	0.327588	14.5814	0.134556	0.450597	0.298618	0.765232	0.861905
ENSMUSG00000000673.8	Haao	4.15279	1.34128	0.662434	2.02478	0.0428902	0.0938508	4.15279	-1.89071	0.722949	-2.61527	0.00891569	0.0350241
ENSMUSG00000000682.7	Cd52	96.3393	1.1728	0.315962	3.71185	0.000205749	0.00096724	96.3393	0.0708237	0.30869	0.229433	0.818532	0.895157
ENSMUSG00000000686.11	Abhd15	42.8121	1.19067	0.326945	3.64179	0.000270746	0.0012364	42.8121	-0.944962	0.324467	-2.91235	0.00358715	0.0169198
ENSMUSG00000000690.3	Hoxb6	1.47153	-0.945867	1.17035	-0.808194	0.418979	0.561806	1.47153	-0.294689	1.30035	-0.226624	0.820716	NA
ENSMUSG00000000693.4	Loxl3	392.01	2.92626	0.352102	8.31082	9.50396e-17	4.97353e-15	392.01	-2.31681	0.350543	-6.6092	3.86395e-11	3.3456e-09
ENSMUSG00000000701.7	Tcl1b5	0	NA	NA	NA	NA	NA	0	NA	NA	NA	NA	NA
ENSMUSG00000000706.9	Btn1a1	0.188554	0.650065	4.32794	0.150202	0.880605	NA	0.188554	-0.556791	4.32804	-0.128647	0.897637	NA
ENSMUSG00000000708.8	Kat2b	2449.06	-0.0903767	0.0524664	-1.72256	0.0849678	0.164354	2449.06	-0.0143062	0.0527466	-0.271224	0.786218	0.876233
ENSMUSG00000000711.2	Rab5b	2241.59	-0.193104	0.0589678	-3.27474	0.00105759	0.00407108	2241.59	0.0740788	0.0592613	1.25004	0.211286	0.376632
ENSMUSG00000000724.9	Cryba1	0.110518	-1.4994	4.32086	-0.347013	0.728581	NA	0.110518	0.16455	4.32804	0.0380194	0.969672	NA
ENSMUSG00000000730.7	Dnmt3l	7.4775	0.771944	0.567351	1.36061	0.173636	0.28955	7.4775	0.102393	0.531425	0.192677	0.847212	0.913722
ENSMUSG00000000731.9	Aire	0.160132	-0.792583	4.32794	-0.183132	0.854695	NA	0.160132	0.885891	4.32804	0.204686	0.837817	NA
ENSMUSG00000000732.7	Icosl	297.575	-0.0505432	0.144987	-0.348604	0.727387	0.820343	297.575	0.293023	0.144395	2.02931	0.0424263	0.11702
ENSMUSG00000000738.11	Spg7	2304.16	-0.457735	0.088003	-5.20136	1.97834e-07	1.94075e-06	2304.16	0.387154	0.0881462	4.39217	1.12223e-05	0.000156753
ENSMUSG00000000739.7	Sult5a1	15.3663	1.0211	0.476649	2.14224	0.032174	0.0744955	15.3663	-0.496909	0.462377	-1.07468	0.282516	0.459519
ENSMUSG00000000740.5	Rpl13	1340.16	0.318451	0.118493	2.6875	0.00719899	0.0212932	1340.16	0.112896	0.118118	0.955784	0.339181	0.521054
ENSMUSG00000000743.8	Chmp1a	1346.54	0.311713	0.0688887	4.52488	6.04289e-06	4.21641e-05	1346.54	-0.111689	0.0686834	-1.62614	0.103919	0.226402
ENSMUSG00000000751.7	Rpa1	1161.76	-0.465911	0.0580231	-8.02975	9.76697e-16	4.32258e-14	1161.76	0.251223	0.0588165	4.27131	1.94328e-05	0.000242599
ENSMUSG00000000753.8	Serpinf1	1723.46	2.36432	0.179181	13.1952	9.35542e-40	6.58706e-37	1723.46	-1.80011	0.178697	-10.0735	7.23512e-24	1.33904e-20
ENSMUSG00000000759.8	Tubgcp3	549.979	-0.0714818	0.0612642	-1.16678	0.243299	0.375481	549.979	-0.0338275	0.062299	-0.542986	0.587139	0.742548
ENSMUSG00000000766.11	Oprm1	0	NA	NA	NA	NA	NA	0	NA	NA	NA	NA	NA
ENSMUSG00000000776.5	Polr3d	418.31	-0.0661827	0.120321	-0.550052	0.582284	0.706792	418.31	0.122833	0.120463	1.01967	0.307884	0.487804
ENSMUSG00000000782.8	Tcf7	17.8186	0.273287	0.337045	0.810831	0.417463	0.560473	17.8186	0.0758496	0.328102	0.231177	0.817177	0.894244
ENSMUSG00000000787.6	Ddx3x	4811.35	-0.0339465	0.0877789	-0.386727	0.698958	0.798854	4811.35	-0.291062	0.0879723	-3.30856	0.000937769	0.00569976
ENSMUSG00000000791.7	Il12rb1	1.29734	-0.0738236	1.21141	-0.0609401	0.951407	0.971925	1.29734	-0.437644	1.28723	-0.339988	0.733866	NA
ENSMUSG00000000792.2	Slc5a5	3.30846	2.21246	0.914014	2.4206	0.0154948	0.0405637	3.30846	-0.0921477	0.668183	-0.137908	0.890313	0.940393
ENSMUSG00000000794.7	Kcnn3	4.9378	0.586394	0.646371	0.90721	0.364296	0.508186	4.9378	-1.32456	0.697698	-1.89847	0.0576341	0.147431
ENSMUSG00000000804.8	Usp32	820.678	0.141456	0.0617457	2.29095	0.0219664	0.0543111	820.678	-0.23904	0.0624413	-3.82824	0.000129063	0.00113609
ENSMUSG00000000805.11	Car4	490.505	-0.742715	0.329206	-2.25608	0.0240656	0.0586035	490.505	0.267385	0.329886	0.810539	0.41763	0.598938
ENSMUSG00000000811.7	Txnrd3	325.614	-0.111441	0.110699	-1.0067	0.314077	0.456041	325.614	-0.0256344	0.111877	-0.229129	0.818769	0.895157
ENSMUSG00000000817.8	Fasl	0.697792	0.181557	1.59229	0.114022	0.90922	NA	0.697792	-0.138807	1.59997	-0.0867557	0.930866	NA
ENSMUSG00000000823.9	Zfp512b	604.382	-0.295228	0.0818814	-3.60555	0.000311488	0.0013953	604.382	0.0121444	0.0832864	0.145814	0.884068	0.936436
ENSMUSG00000000826.10	Dnajc5	1841.6	-0.14683	0.0702951	-2.08877	0.0367283	0.0830179	1841.6	-0.0534027	0.0707128	-0.755206	0.450125	0.62865
ENSMUSG00000000827.10	Tpd52l2	1296.24	0.197802	0.0616475	3.2086	0.00133383	0.00497438	1296.24	-0.0415321	0.0615089	-0.675221	0.499535	0.671886
ENSMUSG00000000838.10	Fmr1	524.553	0.258989	0.097491	2.65654	0.00789467	0.0230212	524.553	-0.328653	0.0981082	-3.3499	0.000808402	0.0050503
ENSMUSG00000000861.9	Bcl11a	64.2764	-0.545461	0.22124	-2.46547	0.0136833	0.0364843	64.2764	0.357819	0.224729	1.59222	0.111335	0.238041
ENSMUSG00000000869.6	Il4	0.0552589	-0.792569	4.32794	-0.183128	0.854697	NA	0.0552589	0.16455	4.32804	0.0380194	0.969672	NA
ENSMUSG00000000876.5	Pxmp4	617.687	-0.375708	0.125008	-3.00547	0.00265168	0.00908526	617.687	0.265066	0.12548	2.11241	0.0346513	0.100519
ENSMUSG00000000881.6	Dlg3	214.554	0.062914	0.102016	0.616705	0.537429	0.668281	214.554	-0.173874	0.103724	-1.67631	0.093677	0.210692
ENSMUSG00000000884.9	Gnb1l	60.517	-0.0460884	0.204584	-0.225279	0.821763	0.88754	60.517	0.106996	0.205067	0.52176	0.601837	0.753811
ENSMUSG00000000889.7	Dbh	26.6248	-1.14292	0.39599	-2.88624	0.0038987	0.0126579	26.6248	0.528315	0.408481	1.29337	0.195885	0.357616
ENSMUSG00000000901.8	Mmp11	180.847	0.0925215	0.139074	0.665268	0.505879	0.640725	180.847	0.24485	0.137304	1.78327	0.0745428	0.178363
ENSMUSG00000000902.6	Smarcb1	362.183	0.0449489	0.097392	0.461525	0.644422	0.757253	362.183	-0.00303729	0.0976628	-0.0310998	0.97519	0.986719
ENSMUSG00000000903.3	Vpreb3	1.04379	0.080076	1.14749	0.0697837	0.944366	0.967923	1.04379	-1.01344	1.29263	-0.78402	0.433029	NA
ENSMUSG00000000915.9	Hip1r	600.533	0.0244831	0.0830701	0.294728	0.768202	0.849475	600.533	-0.0115357	0.0833718	-0.138364	0.889953	0.940181
ENSMUSG00000000916.9	Nsun5	193.18	-0.233591	0.116345	-2.00774	0.0446711	0.0971302	193.18	0.312694	0.116463	2.68493	0.00725447	0.0297534
ENSMUSG00000000934.8	Top1mt	124.008	-0.348373	0.152442	-2.28529	0.0222957	0.0550024	124.008	0.199584	0.154714	1.29002	0.197044	0.358941
ENSMUSG00000000938.9	Hoxa10	0	NA	NA	NA	NA	NA	0	NA	NA	NA	NA	NA
ENSMUSG00000000942.9	Hoxa4	4.79097	-0.0595428	0.591266	-0.100704	0.919786	0.952308	4.79097	-1.46463	0.723909	-2.02323	0.0430497	0.118365
ENSMUSG00000000948.9	Gm38393	1370.58	-0.686917	0.123666	-5.55461	2.78233e-08	3.28995e-07	1370.58	0.817737	0.123634	6.6142	3.7357e-11	3.29231e-09
ENSMUSG00000000957.8	Mmp14	403.658	0.773916	0.194583	3.97731	6.97006e-05	0.000372554	403.658	-0.946907	0.195395	-4.84612	1.25902e-06	2.52931e-05
ENSMUSG00000000958.4	Slc7a7	59.5717	0.664387	0.216911	3.06295	0.00219166	0.00771213	59.5717	-0.524934	0.216233	-2.42763	0.0151979	0.0533349
ENSMUSG00000000959.5	Oxa1l	1850.31	-0.24677	0.0821791	-3.00283	0.00267477	0.00914715	1850.31	0.398572	0.082118	4.85365	1.21208e-06	2.45837e-05
ENSMUSG00000000976.7	Heatr6	286.353	-0.188687	0.117844	-1.60116	0.109342	0.201489	286.353	0.125498	0.118673	1.05751	0.290279	0.467784
ENSMUSG00000000982.5	Ccl3	3.7211	0.944729	0.808224	1.1689	0.242446	0.374574	3.7211	0.0294729	0.747717	0.0394171	0.968558	0.982358
ENSMUSG00000000983.7	Wfdc18	1.68329	2.29218	1.12061	2.04548	0.0408078	0.090124	1.68329	-0.832145	0.913703	-0.910739	0.362433	0.545233
ENSMUSG00000001014.5	Icam4	8.9544	-0.684702	0.507465	-1.34926	0.177254	0.294662	8.9544	1.90231	0.467414	4.06986	4.70405e-05	0.000500706
ENSMUSG00000001016.8	Ilf2	634.479	0.00728669	0.0819117	0.0889578	0.929115	0.958317	634.479	0.0476084	0.082051	0.58023	0.56176	0.724892
ENSMUSG00000001017.9	Chtop	1657.87	-0.134552	0.0501463	-2.68319	0.00729245	0.0215121	1657.87	0.102821	0.0504171	2.03941	0.041409	0.114899
ENSMUSG00000001018.7	Snapin	1799.05	0.125586	0.0666328	1.88474	0.059465	0.122946	1799.05	0.087007	0.0664616	1.30913	0.19049	0.350752
ENSMUSG00000001020.7	S100a4	189.951	1.22691	0.236362	5.19082	2.09373e-07	2.04102e-06	189.951	-0.831613	0.234865	-3.54081	0.000398902	0.00286289
ENSMUSG00000001021.8	S100a3	0.604225	3.24127	1.91862	1.68937	0.091148	NA	0.604225	-1.13267	1.82828	-0.619528	0.535568	NA
ENSMUSG00000001023.4	S100a5	0.0734815	0.650078	4.32794	0.150205	0.880603	NA	0.0734815	-0.556791	4.32804	-0.128647	0.897637	NA
ENSMUSG00000001025.4	S100a6	1108.33	1.51055	0.192515	7.84639	4.28171e-15	1.64984e-13	1108.33	-0.647575	0.191698	-3.37811	0.000729858	0.00465587
ENSMUSG00000001027.7	Scn4a	555.366	-1.50284	0.369964	-4.06213	4.86276e-05	0.000270464	555.366	0.363806	0.371176	0.980143	0.327016	0.507738
ENSMUSG00000001029.9	Icam2	556.132	0.150771	0.124853	1.20759	0.227205	0.35637	556.132	-0.102403	0.124979	-0.819356	0.412583	0.594059
ENSMUSG00000001034.10	Mapk7	210.614	0.21592	0.11424	1.89005	0.0587509	0.121729	210.614	-0.130164	0.114307	-1.13873	0.254817	0.429082
ENSMUSG00000001036.10	Epn2	953.159	-0.103431	0.0524708	-1.9712	0.0487007	0.104368	953.159	-0.0454532	0.0533494	-0.85199	0.39422	0.575509
ENSMUSG00000001039.5	B9d1	54.7904	0.481113	0.170684	2.81874	0.00482121	0.0151666	54.7904	-0.27641	0.168378	-1.64161	0.100671	0.221671
ENSMUSG00000001052.8	Sec24b	751.651	-0.067903	0.072905	-0.93139	0.351652	0.49546	751.651	-0.150342	0.0739524	-2.03296	0.0420566	0.116195
ENSMUSG00000001053.9	N4bp3	286.818	0.0165431	0.08599	0.192384	0.847442	0.903992	286.818	-0.179137	0.0878768	-2.0385	0.0414999	0.115028
ENSMUSG00000001054.3	Rmnd5b	321.565	0.328497	0.0944033	3.47972	0.000501939	0.00211335	321.565	-0.116145	0.0936852	-1.23974	0.215072	0.381087
ENSMUSG00000001056.3	Nhp2	280.408	0.833615	0.114951	7.25193	4.10883e-13	1.1572e-11	280.408	-0.21941	0.111802	-1.96249	0.0497058	0.131866
ENSMUSG00000001062.11	Vps9d1	616.621	-0.0579505	0.0872226	-0.664398	0.506436	0.641111	616.621	0.203509	0.0870583	2.33762	0.0194069	0.0642814
ENSMUSG00000001065.8	Zfp276	374.93	-0.153665	0.0867514	-1.77132	0.0765072	0.15094	374.93	0.225213	0.0868755	2.59236	0.00953191	0.0370418
ENSMUSG00000001076.6	C1ql4	0.292187	0.650072	3.78318	0.171832	0.86357	NA	0.292187	-0.556792	3.78325	-0.147173	0.882995	NA
ENSMUSG00000001082.6	Mfsd10	179.447	0.321685	0.146986	2.18855	0.0286295	0.0676191	179.447	-0.0332323	0.145635	-0.228188	0.8195	0.895431
ENSMUSG00000001089.8	Luzp1	1052.2	0.231537	0.0936922	2.47125	0.013464	0.0359769	1052.2	-0.310781	0.0940289	-3.30517	0.000949199	0.00575977
ENSMUSG00000001095.5	Slc13a2	0.168393	1.92862	4.29043	0.449517	0.653058	NA	0.168393	-1.83535	4.29053	-0.427767	0.668821	NA
ENSMUSG00000001098.8	Kctd10	1357.83	0.500241	0.121018	4.13362	3.571e-05	0.00020525	1357.83	-0.500632	0.121138	-4.13276	3.58436e-05	0.000403268
ENSMUSG00000001100.4	Poldip2	2965.79	-0.16268	0.0892083	-1.8236	0.0682128	0.137447	2965.79	0.230223	0.0892278	2.58017	0.00987529	0.0380592
ENSMUSG00000001103.6	Sebox	1.44744	0.362033	1.37172	0.263927	0.791836	0.866639	1.44744	0.442475	1.27203	0.347849	0.727953	NA
ENSMUSG00000001105.9	Ift20	488.298	0.163875	0.0879633	1.86299	0.062464	0.1279	488.298	0.102504	0.0872481	1.17485	0.240053	0.412562
ENSMUSG00000001119.6	Col6a1	3022.7	0.753371	0.135252	5.57011	2.54583e-08	3.03345e-07	3022.7	-1.1618	0.135543	-8.5715	1.02147e-17	5.60146e-15
ENSMUSG00000001120.8	Pcbp3	60.8987	0.0557749	0.162367	0.343511	0.731214	0.823507	60.8987	-0.308364	0.168946	-1.82522	0.0679678	0.166694
ENSMUSG00000001123.9	Lgals9	694.612	0.438318	0.14195	3.08784	0.00201619	0.00717454	694.612	-0.37973	0.142024	-2.6737	0.00750188	0.0305145
ENSMUSG00000001127.5	Araf	1927.24	-0.0417274	0.0712646	-0.585528	0.558193	0.685244	1927.24	0.140259	0.0712623	1.96821	0.0490441	0.130332
ENSMUSG00000001128.7	Cfp	204.616	-0.0778618	0.176713	-0.440613	0.659494	0.768896	204.616	0.499834	0.175164	2.85352	0.00432381	0.019698
ENSMUSG00000001131.5	Timp1	313.902	4.37448	0.545181	8.02391	1.02433e-15	4.48072e-14	313.902	-2.44478	0.538045	-4.54381	5.52466e-06	8.69268e-05
ENSMUSG00000001134.3	Uxt	397.777	-0.161875	0.111623	-1.45019	0.147006	0.254001	397.777	0.293191	0.111487	2.62982	0.0085429	0.0338018
ENSMUSG00000001138.7	Cnnm3	353.368	-0.475127	0.13172	-3.6071	0.000309641	0.00138944	353.368	0.117995	0.133451	0.884183	0.376598	0.558988
ENSMUSG00000001143.7	Lman2l	534.181	-0.339042	0.11482	-2.95282	0.00314888	0.0105416	534.181	0.245463	0.115358	2.12784	0.0333507	0.097703
ENSMUSG00000001150.5	Mcm3ap	695.987	-0.222507	0.0831428	-2.6762	0.00744612	0.0218862	695.987	-0.100846	0.0844522	-1.19412	0.232432	0.403114
ENSMUSG00000001151.8	Pcnt	1689.21	-0.992132	0.113292	-8.75729	2.00006e-18	1.32397e-16	1689.21	0.480367	0.113842	4.21962	2.44719e-05	0.000295058
ENSMUSG00000001155.7	Ftcd	0.391916	0.269867	2.54374	0.10609	0.915511	NA	0.391916	-0.104817	2.53922	-0.0412791	0.967073	NA
ENSMUSG00000001156.7	Mxd1	185.942	-0.171075	0.13959	-1.22555	0.220368	0.347678	185.942	0.223449	0.13987	1.59754	0.110145	0.236227
ENSMUSG00000001157.7	Gmcl1	181.727	0.0304376	0.13001	0.234118	0.814893	0.882398	181.727	-0.0687447	0.130994	-0.524791	0.599728	0.752188
ENSMUSG00000001158.7	Snrnp27	843.798	0.0790348	0.0964059	0.819813	0.412323	0.555091	843.798	0.179791	0.0960559	1.87174	0.0612432	0.154422
ENSMUSG00000001166.10	Oas1c	25.1329	0.587482	0.289583	2.02872	0.042487	0.0931922	25.1329	-0.458754	0.288638	-1.58938	0.111975	0.239057
ENSMUSG00000001168.9	Oas1h	0	NA	NA	NA	NA	NA	0	NA	NA	NA	NA	NA
ENSMUSG00000001173.9	Ocrl	470.34	-0.135936	0.0966915	-1.40587	0.159761	0.271171	470.34	-0.0975472	0.0979853	-0.995529	0.319479	0.500445
ENSMUSG00000001175.7	Calm1	5245.21	0.23999	0.0745368	3.21975	0.00128303	0.00481679	5245.21	-0.108788	0.0745209	-1.45982	0.144338	0.287086
ENSMUSG00000001211.8	Agpat3	4027.38	-0.593672	0.0716254	-8.28857	1.14618e-16	5.91809e-15	4027.38	0.347673	0.0718426	4.83938	1.30247e-06	2.60247e-05
ENSMUSG00000001225.6	Slc26a3	1.96898	2.79527	1.44531	1.93402	0.0531107	0.112235	1.96898	-0.533792	1.16076	-0.459863	0.645614	0.785195
ENSMUSG00000001227.5	Sema6b	244.632	0.171813	0.180059	0.9542	0.339982	0.483859	244.632	0.00303256	0.179729	0.0168729	0.986538	0.992997
ENSMUSG00000001228.8	Uhrf1	43.154	0.693409	0.31516	2.20018	0.027794	0.0659612	43.154	-0.765295	0.317764	-2.40837	0.0160238	0.0554965
ENSMUSG00000001229.6	Dpp9	1243.97	-0.262746	0.0699662	-3.75533	0.000173114	0.000831483	1243.97	0.144454	0.0704034	2.05181	0.0401881	0.112375
ENSMUSG00000001240.7	Ramp2	818.53	0.29896	0.158813	1.88247	0.0597726	0.123467	818.53	-0.269822	0.158912	-1.69793	0.0895208	0.20382
ENSMUSG00000001247.9	Lsr	24.2018	0.361088	0.304844	1.1845	0.236214	0.367328	24.2018	-0.0715907	0.299661	-0.238906	0.811179	0.890378
ENSMUSG00000001248.7	Gramd1a	789.915	0.376311	0.0784466	4.79703	1.61034e-06	1.28711e-05	789.915	-0.176822	0.0781262	-2.26329	0.0236179	0.0748314
ENSMUSG00000001249.8	Hpn	34.8041	-0.25774	0.232933	-1.1065	0.268511	0.405527	34.8041	0.237779	0.235473	1.00979	0.312595	0.492737
ENSMUSG00000001260.5	Gabrg1	0	NA	NA	NA	NA	NA	0	NA	NA	NA	NA	NA
ENSMUSG00000001270.8	Ckb	722.776	0.8916	0.12973	6.87273	6.29859e-12	1.48501e-10	722.776	-0.817853	0.129783	-6.30169	2.94425e-10	1.98148e-08
ENSMUSG00000001280.6	Sp1	1026.64	-0.108257	0.0739984	-1.46297	0.143476	0.249369	1026.64	-0.160948	0.0748759	-2.14953	0.0315923	0.0938138
ENSMUSG00000001281.3	Itgb7	20.039	-0.19378	0.377441	-0.513404	0.607669	0.727812	20.039	0.441599	0.373995	1.18076	0.237697	0.409941
ENSMUSG00000001285.6	Myg1	224.567	0.0663675	0.110068	0.602967	0.546531	0.675423	224.567	0.0482522	0.109923	0.438963	0.660688	0.795544
ENSMUSG00000001288.8	Rarg	601.761	-0.272683	0.147336	-1.85075	0.0642051	0.130843	601.761	0.206917	0.147672	1.40119	0.161157	0.310972
ENSMUSG00000001289.6	Pfdn5	1517.43	0.22236	0.126401	1.75916	0.0785497	0.154076	1517.43	0.146791	0.126147	1.16365	0.244565	0.417313
ENSMUSG00000001300.8	Efnb2	644.372	-0.06813	0.122281	-0.557159	0.577419	0.702554	644.372	-0.134523	0.123004	-1.09364	0.274111	0.450881
ENSMUSG00000001305.5	Rrp15	169.98	0.393981	0.142576	2.7633	0.00572199	0.0175686	169.98	-0.0275688	0.140524	-0.196185	0.844465	0.912243
ENSMUSG00000001313.6	Rnd2	67.2261	0.305441	0.157551	1.93868	0.0525403	0.111166	67.2261	-0.259982	0.15841	-1.64119	0.100757	0.221798
ENSMUSG00000001323.10	Srr	617.902	-0.0593205	0.0678708	-0.874022	0.382107	0.524921	617.902	0.0458159	0.0683311	0.670498	0.50254	0.674335
ENSMUSG00000001333.8	Sync	566.375	0.00614827	0.0943451	0.0651679	0.94804	0.969765	566.375	-0.0084855	0.094684	-0.0896192	0.92859	0.961112
ENSMUSG00000001334.9	Fndc5	7840.86	-0.490338	0.13278	-3.69286	0.000221748	0.00103335	7840.86	0.542281	0.132787	4.08383	4.42992e-05	0.000478405
ENSMUSG00000001348.8	Acp5	13.7607	1.48587	0.382174	3.88793	0.000101103	0.000519776	13.7607	-0.341482	0.33567	-1.01731	0.309004	0.489108
ENSMUSG00000001349.4	Cnn1	48.781	0.235328	0.282057	0.834328	0.404096	0.54662	48.781	-0.600663	0.288796	-2.07989	0.0375357	0.106548
ENSMUSG00000001366.8	Fbxo9	727.728	-0.310236	0.0960758	-3.22908	0.00124189	0.00467823	727.728	0.226522	0.0965123	2.34707	0.0189215	0.0629555
ENSMUSG00000001376.9	Vps50	567.231	-0.0674767	0.0723689	-0.9324	0.35113	0.49495	567.231	-0.0564569	0.0733103	-0.770108	0.441236	0.620442
ENSMUSG00000001379.8	NA	244.018	0.135856	0.136027	0.998746	0.317918	0.460152	244.018	-0.0132323	0.135879	-0.0973829	0.922422	0.957674
ENSMUSG00000001380.6	Hars	822.24	0.294958	0.0843667	3.49614	0.00047204	0.00200381	822.24	-0.0787961	0.0840473	-0.93752	0.348491	0.530965
ENSMUSG00000001383.8	Zmat2	1033.56	0.434387	0.109575	3.96429	7.3615e-05	0.000391317	1033.56	-0.175831	0.109309	-1.60857	0.107711	0.232304
ENSMUSG00000001403.7	Ube2c	25.6082	0.643172	0.319542	2.0128	0.0441361	0.0961694	25.6082	-0.969654	0.330164	-2.93689	0.00331525	0.0159472
ENSMUSG00000001415.5	Smg5	1636.51	-0.249225	0.11774	-2.11675	0.0342812	0.0785527	1636.51	0.337621	0.117748	2.86733	0.0041395	0.0190035
ENSMUSG00000001416.7	Cct3	2213.45	0.269615	0.0595953	4.52411	6.06511e-06	4.22873e-05	2213.45	-0.204834	0.0596397	-3.43453	0.000593577	0.0039428
ENSMUSG00000001417.4	NA	0	NA	NA	NA	NA	NA	0	NA	NA	NA	NA	NA
ENSMUSG00000001418.6	Glmp	749.043	0.357119	0.0852698	4.18811	2.81287e-05	0.000165419	749.043	-0.0661927	0.084707	-0.781431	0.434549	0.614511
ENSMUSG00000001419.10	Mef2d	3487.68	-0.717974	0.125078	-5.74023	9.45492e-09	1.23176e-07	3487.68	0.235533	0.125327	1.87935	0.0601964	0.152606
ENSMUSG00000001420.7	Tmem79	5.48759	-0.00455306	0.562841	-0.00808944	0.993546	0.995796	5.48759	-0.221343	0.581773	-0.380462	0.703603	0.824191
ENSMUSG00000001424.7	Snd1	1549.99	-0.134557	0.0458742	-2.93318	0.00335505	0.0111094	1549.99	0.0743935	0.0462639	1.60803	0.10783	0.232526
ENSMUSG00000001435.8	Col18a1	339.094	0.434205	0.175303	2.47688	0.0132536	0.0355186	339.094	-0.98233	0.177754	-5.52635	3.26958e-08	1.12842e-06
ENSMUSG00000001436.9	Slc19a1	71.6468	-0.440259	0.159782	-2.75538	0.00586243	0.0179465	71.6468	0.231338	0.164207	1.40882	0.15889	0.3076
ENSMUSG00000001440.5	Kpnb1	3353.78	-0.095754	0.0720764	-1.32851	0.184011	0.303388	3353.78	-0.0300807	0.0722428	-0.416383	0.67713	0.806045
ENSMUSG00000001441.7	Npepps	2192.2	-0.610778	0.111505	-5.47759	4.31151e-08	4.89628e-07	2192.2	0.182801	0.111899	1.63361	0.10234	0.224248
ENSMUSG00000001444.2	Tbx21	1.69989	0.141222	1.06552	0.132538	0.894559	0.936012	1.69989	-0.0425183	1.06495	-0.0399251	0.968153	0.982149
ENSMUSG00000001445.4	Mrpl10	1199.1	-0.105479	0.0661222	-1.59521	0.110666	0.20354	1199.1	0.219121	0.0660837	3.31581	0.000913779	0.00557684
ENSMUSG00000001467.4	Cyp51	313.229	-0.194022	0.108123	-1.79446	0.0727395	0.144731	313.229	-0.0455289	0.109854	-0.414449	0.678545	0.806953
ENSMUSG00000001472.9	Tcf25	4261.02	0.282595	0.0667119	4.23605	2.27489e-05	0.000137143	4261.02	-0.158836	0.0666941	-2.38156	0.0172395	0.0586778
ENSMUSG00000001473.6	Tubb6	530	0.657653	0.233287	2.81908	0.0048162	0.015154	530	-0.141774	0.232633	-0.609432	0.542238	0.708404
ENSMUSG00000001482.8	Def8	1510.18	0.134104	0.051908	2.58349	0.00978062	0.0274868	1510.18	0.0245677	0.0517628	0.474621	0.635057	0.778172
ENSMUSG00000001493.9	Meox1	767.358	2.46406	0.25542	9.64707	5.05792e-22	5.59622e-20	767.358	-1.98417	0.254749	-7.78872	6.76932e-15	1.43181e-12
ENSMUSG00000001494.5	Sost	21.6792	1.64515	0.605546	2.7168	0.00659157	0.0197569	21.6792	-1.3117	0.600727	-2.18353	0.0289968	0.0878703
ENSMUSG00000001496.7	Nkx2-1	0.0662981	-0.792569	4.32794	-0.183128	0.854697	NA	0.0662981	0.16455	4.32804	0.0380194	0.969672	NA
ENSMUSG00000001497.11	Pax9	0.193296	-0.0712414	4.15911	-0.017129	0.986334	NA	0.193296	0.16455	4.1592	0.0395629	0.968442	NA
ENSMUSG00000001504.8	Irx2	82.5383	-1.47175	0.315584	-4.66357	3.10774e-06	2.33911e-05	82.5383	0.966978	0.319224	3.02915	0.00245243	0.012495
ENSMUSG00000001506.9	Col1a1	1973.48	1.22599	0.231049	5.30617	1.11952e-07	1.16541e-06	1973.48	-1.87135	0.231528	-8.08258	6.34127e-16	1.99763e-13
ENSMUSG00000001507.9	Itga3	242.449	-0.297323	0.121358	-2.44997	0.0142869	0.0378168	242.449	-0.090382	0.124327	-0.726967	0.467246	0.644139
ENSMUSG00000001508.9	Sgca	2569.09	-0.406218	0.0944961	-4.29878	1.7174e-05	0.000106581	2569.09	0.457721	0.0945281	4.84217	1.2843e-06	2.5766e-05
ENSMUSG00000001510.7	Dlx3	0.533964	2.38131	1.99086	1.19612	0.231649	NA	0.533964	-2.288	1.99087	-1.14925	0.250455	NA
ENSMUSG00000001517.8	Foxm1	35.2903	0.440118	0.240445	1.83043	0.0671854	0.13579	35.2903	-1.12817	0.260938	-4.32353	1.53553e-05	0.000201256
ENSMUSG00000001518.9	Itfg2	216.011	-0.51836	0.106345	-4.87434	1.09171e-06	9.08685e-06	216.011	0.57301	0.106619	5.37438	7.68447e-08	2.32671e-06
ENSMUSG00000001520.6	Nrip2	32.3935	-0.299138	0.296203	-1.00991	0.31254	0.454619	32.3935	0.402587	0.296034	1.35993	0.173851	0.328656
ENSMUSG00000001521.6	Tulp3	268.324	0.191606	0.123471	1.55183	0.120702	0.217962	268.324	0.00329695	0.122906	0.0268249	0.978599	0.988936
ENSMUSG00000001524.8	Gtf2h4	247.951	-0.10964	0.107252	-1.02226	0.306658	0.448422	247.951	0.21645	0.107172	2.01966	0.0434192	0.119071
ENSMUSG00000001525.9	Tubb5	2401.52	0.450515	0.16243	2.7736	0.005544	0.0171069	2401.52	-0.074645	0.162298	-0.459926	0.64557	0.785195
ENSMUSG00000001542.6	Ell2	491.084	0.66868	0.0683401	9.78458	1.31139e-22	1.59948e-20	491.084	-0.433278	0.067484	-6.42046	1.35863e-10	1.01596e-08
ENSMUSG00000001552.8	Jup	4889.21	-0.193282	0.110731	-1.74551	0.0808961	0.157826	4889.21	-0.194736	0.110905	-1.75589	0.0791072	0.186521
ENSMUSG00000001555.4	Fkbp10	549.208	0.208883	0.149071	1.40123	0.161147	0.272834	549.208	-0.455823	0.149927	-3.04031	0.00236337	0.0121205
ENSMUSG00000001558.4	Klhl10	13.1623	-0.338376	0.46609	-0.725988	0.467846	0.607811	13.1623	-0.299408	0.48812	-0.61339	0.539619	0.706044
ENSMUSG00000001566.8	Mnx1	0	NA	NA	NA	NA	NA	0	NA	NA	NA	NA	NA
ENSMUSG00000001569.9	Nom1	518.783	0.124163	0.079351	1.56473	0.117646	0.213839	518.783	-0.143018	0.0798526	-1.79103	0.073289	0.176241
ENSMUSG00000001576.8	Ergic1	1013.95	0.188115	0.0656475	2.86554	0.00416298	0.0133897	1013.95	-0.0684431	0.0655815	-1.04363	0.296655	0.4752
ENSMUSG00000001583.6	Tnk1	4.91475	0.210543	0.521562	0.403679	0.686449	0.790388	4.91475	-1.13453	0.599787	-1.89156	0.0585497	0.149309
ENSMUSG00000001588.6	Acap1	16.5302	0.26874	0.328948	0.816967	0.413947	0.556649	16.5302	-0.167891	0.328672	-0.510815	0.609481	0.760272
ENSMUSG00000001604.8	Tcea3	1903.49	-0.933426	0.137721	-6.77767	1.22132e-11	2.76986e-10	1903.49	0.785743	0.137877	5.69885	1.20617e-08	4.99258e-07
ENSMUSG00000001622.9	Csn3	0	NA	NA	NA	NA	NA	0	NA	NA	NA	NA	NA
ENSMUSG00000001627.5	Ifrd1	983.142	0.628526	0.17686	3.5538	0.00037971	0.00165916	983.142	-0.420602	0.176729	-2.37993	0.0173158	0.0588358
ENSMUSG00000001630.7	Stk38l	399.508	0.114601	0.0904779	1.26661	0.205294	0.329564	399.508	-0.158117	0.0911954	-1.73382	0.0829494	0.19323
ENSMUSG00000001632.9	Brpf1	573.972	-0.134415	0.116263	-1.15613	0.247629	0.381062	573.972	0.0973406	0.116621	0.834674	0.403901	0.585487
ENSMUSG00000001642.11	Akr1b3	1441.45	-0.317911	0.0953296	-3.33486	0.000853409	0.00337744	1441.45	0.280776	0.0954974	2.94015	0.00328056	0.0158009
ENSMUSG00000001655.6	Hoxc13	0.0540151	-0.0712625	4.32794	-0.0164657	0.986863	NA	0.0540151	0.16455	4.32804	0.0380194	0.969672	NA
ENSMUSG00000001656.3	Hoxc11	0.0795649	-0.0712625	4.32794	-0.0164657	0.986863	NA	0.0795649	0.885891	4.32804	0.204686	0.837817	NA
ENSMUSG00000001657.6	Hoxc8	0.0834756	-0.0712625	4.32794	-0.0164657	0.986863	NA	0.0834756	0.16455	4.32804	0.0380194	0.969672	NA
ENSMUSG00000001661.4	Hoxc6	1.38356	-0.864365	1.18648	-0.728512	0.4663	0.60621	1.38356	1.19119	1.16687	1.02084	0.30733	NA
ENSMUSG00000001663.4	Gstt1	254.292	-0.817516	0.134731	-6.06775	1.29716e-09	2.01132e-08	254.292	0.787267	0.135326	5.81756	5.97124e-09	2.66296e-07
ENSMUSG00000001665.4	Gstt3	87.2372	0.184666	0.151524	1.21873	0.222947	0.350925	87.2372	-0.17144	0.152643	-1.12315	0.261375	0.436096
ENSMUSG00000001666.8	Ddt	299.241	-0.274895	0.119934	-2.29206	0.0219022	0.0541964	299.241	0.482266	0.119412	4.03868	5.37519e-05	0.000559626
ENSMUSG00000001670.7	Tat	0.142883	-0.0712692	4.32794	-0.0164672	0.986862	NA	0.142883	0.885891	4.32804	0.204686	0.837817	NA
ENSMUSG00000001672.8	Marveld3	0.167968	-0.792582	4.32794	-0.183131	0.854695	NA	0.167968	1.55351	4.32254	0.359399	0.719297	NA
ENSMUSG00000001674.5	Ddx18	221.974	0.147883	0.102334	1.4451	0.14843	0.256195	221.974	0.0359068	0.101639	0.353278	0.72388	0.837439
ENSMUSG00000001687.9	Ubl3	1733.84	-0.3012	0.0579978	-5.1933	2.06596e-07	2.01522e-06	1733.84	0.241554	0.0582678	4.14558	3.38951e-05	0.000385652
ENSMUSG00000001700.8	Gramd3	444.694	0.0493678	0.116307	0.424461	0.67123	0.778361	444.694	0.0347441	0.116349	0.298618	0.765231	0.861905
ENSMUSG00000001707.7	Eef1e1	270.476	0.362467	0.10324	3.51091	0.000446584	0.00190883	270.476	-0.0224588	0.101641	-0.220962	0.825122	0.899415
ENSMUSG00000001729.7	Akt1	4369.32	-0.119387	0.111938	-1.06654	0.286178	0.425774	4369.32	0.223731	0.111936	1.99874	0.0456366	0.12355
ENSMUSG00000001739.7	Cldn15	98.7771	1.3524	0.294073	4.59886	4.24805e-06	3.09512e-05	98.7771	-1.02331	0.292141	-3.50279	0.00046042	0.00322555
ENSMUSG00000001741.5	Il16	284.821	0.379272	0.192126	1.97408	0.0483722	0.103819	284.821	-0.511819	0.192925	-2.65294	0.00797941	0.0320779
ENSMUSG00000001750.9	Tcirg1	439.975	0.144649	0.12077	1.19773	0.231023	0.360814	439.975	0.21121	0.119901	1.76154	0.0781464	0.184972
ENSMUSG00000001751.8	Naglu	248.792	0.24881	0.10222	2.43408	0.0149298	0.0392436	248.792	-0.118596	0.101966	-1.16309	0.244793	0.417654
ENSMUSG00000001755.6	Coasy	353.525	-0.141432	0.0981329	-1.44123	0.14952	0.257626	353.525	0.183821	0.0984029	1.86805	0.0617557	0.15532
ENSMUSG00000001761.6	Smo	330.861	0.241486	0.113864	2.12083	0.033936	0.0778652	330.861	-0.246676	0.114384	-2.15657	0.0310394	0.0925433
ENSMUSG00000001763.8	Tspan33	27.549	-0.961842	0.285177	-3.37279	0.000744096	0.00299378	27.549	0.934348	0.287636	3.24837	0.00116068	0.00680057
ENSMUSG00000001767.5	Crnkl1	546.262	-0.0854415	0.0797854	-1.07089	0.284218	0.423647	546.262	-0.0233902	0.0806167	-0.290141	0.771708	0.866387
ENSMUSG00000001768.9	Rin2	808.625	0.0389642	0.089422	0.435734	0.66303	0.771683	808.625	-0.0390044	0.0896648	-0.435002	0.663561	0.79707
ENSMUSG00000001773.7	Folh1	1.02157	-1.13238	1.52919	-0.740512	0.458989	0.599205	1.02157	1.95354	1.46421	1.33419	0.182141	NA
ENSMUSG00000001774.7	Chordc1	976.056	-0.16144	0.114878	-1.40531	0.159928	0.271319	976.056	0.106074	0.115119	0.921432	0.356825	0.53979
ENSMUSG00000001783.3	Rtcb	1621.7	0.0947025	0.0596135	1.58861	0.112149	0.205613	1621.7	0.03793	0.0595459	0.636988	0.524133	0.692761
ENSMUSG00000001785.5	Pwp1	468.56	0.0377192	0.0744392	0.506712	0.612357	0.731629	468.56	-0.107265	0.0752795	-1.42488	0.154191	0.300942
ENSMUSG00000001786.8	Fbxo7	310.395	-0.0483127	0.136214	-0.354682	0.722828	0.816865	310.395	-0.0116575	0.136862	-0.0851769	0.932121	0.962344
ENSMUSG00000001794.6	Capns1	5348.79	0.114755	0.0555152	2.06708	0.0387262	0.086424	5348.79	-0.136563	0.0555896	-2.45662	0.014025	0.0501218
ENSMUSG00000001802.9	Lrp3	232.264	-0.488984	0.109923	-4.44843	8.65013e-06	5.8022e-05	232.264	0.190068	0.112616	1.68775	0.0914587	0.207055
ENSMUSG00000001804.8	Dsg4	0.632147	-0.727521	1.97787	-0.367831	0.712999	NA	0.632147	-1.89191	2.12576	-0.889992	0.37347	NA
ENSMUSG00000001815.8	Evx2	0	NA	NA	NA	NA	NA	0	NA	NA	NA	NA	NA
ENSMUSG00000001819.4	Hoxd13	0	NA	NA	NA	NA	NA	0	NA	NA	NA	NA	NA
ENSMUSG00000001823.4	Hoxd12	0	NA	NA	NA	NA	NA	0	NA	NA	NA	NA	NA
ENSMUSG00000001827.5	Folr1	0.870783	3.81899	1.45653	2.62197	0.00874222	0.0250216	0.870783	-2.31221	1.43571	-1.61049	0.10729	NA
ENSMUSG00000001829.9	Clpb	1638.74	-0.304681	0.107452	-2.83551	0.00457522	0.0145077	1638.74	0.121204	0.107734	1.12503	0.260575	0.435064
ENSMUSG00000001833.9	2017-09-07	4306.77	0.128581	0.0682182	1.88484	0.0594512	0.122934	4306.77	-0.179721	0.0683108	-2.63093	0.00851505	0.0337313
ENSMUSG00000001844.4	Zdhhc4	318.964	0.236009	0.120345	1.9611	0.049867	0.106356	318.964	0.0904484	0.119269	0.758359	0.448236	0.62698
ENSMUSG00000001847.8	Rac1	3206.45	-0.00558454	0.0719295	-0.0776391	0.938115	0.964324	3206.45	-0.0777823	0.0720739	-1.0792	0.280498	0.457435
ENSMUSG00000001855.8	Nup214	479.458	-0.396709	0.0875364	-4.53194	5.84457e-06	4.08909e-05	479.458	-0.157286	0.0903473	-1.7409	0.081701	0.190829
ENSMUSG00000001864.7	Aif1l	42.5522	-1.11177	0.220324	-5.04606	4.51014e-07	4.1168e-06	42.5522	0.448864	0.234192	1.91665	0.0552822	0.142921
ENSMUSG00000001865.1	Cpa3	19.2822	-0.257805	0.342282	-0.753195	0.451333	0.591918	19.2822	0.729705	0.332563	2.19419	0.0282218	0.0860442
ENSMUSG00000001870.8	Ltbp1	1167.94	-0.602034	0.1006	-5.98441	2.17179e-09	3.22541e-08	1167.94	-0.0523324	0.101775	-0.514196	0.607115	0.758235
ENSMUSG00000001891.10	Ugp2	11108.8	0.765859	0.0875232	8.75035	2.12692e-18	1.39601e-16	11108.8	-0.318671	0.0874524	-3.64393	0.000268502	0.00208274
ENSMUSG00000001901.8	Kcnh6	0.636486	-2.60847	1.88572	-1.38327	0.166582	NA	0.636486	0.164551	2.07349	0.0793596	0.936747	NA
ENSMUSG00000001909.7	Trmt1	596.128	0.0492135	0.0797233	0.617304	0.537034	0.668042	596.128	0.0621403	0.0796638	0.780031	0.435372	0.615094
ENSMUSG00000001910.4	Nacc1	854.454	-0.0807167	0.107965	-0.747617	0.454691	0.595314	854.454	0.00910202	0.1083	0.0840449	0.933021	0.96276
ENSMUSG00000001911.9	Nfix	2225.02	-0.859155	0.287536	-2.98799	0.00280816	0.00953912	2225.02	-0.188021	0.287905	-0.653067	0.513713	0.684462
ENSMUSG00000001918.10	Slc1a5	786.515	0.498057	0.126316	3.94296	8.0483e-05	0.000423897	786.515	0.0785643	0.125437	0.626324	0.531103	0.698234
ENSMUSG00000001924.9	Uba1	4560.41	-0.176006	0.0454767	-3.87025	0.000108722	0.000553616	4560.41	-0.0128123	0.0457262	-0.280195	0.779328	0.871179
ENSMUSG00000001930.10	Vwf	1257.95	0.482991	0.234388	2.06064	0.0393369	0.0875347	1257.95	-0.275233	0.234313	-1.17464	0.24014	0.412613
ENSMUSG00000001942.7	Siae	349.771	-0.411691	0.0999425	-4.11928	3.80054e-05	0.000217234	349.771	-0.00587281	0.102576	-0.0572535	0.954343	0.974111
ENSMUSG00000001943.6	Vsig2	172.388	-0.0809502	0.157051	-0.51544	0.606246	0.726693	172.388	-0.0257132	0.158388	-0.162343	0.871036	0.928077
ENSMUSG00000001946.7	Esam	1449.35	0.174007	0.119876	1.45156	0.146623	0.25351	1449.35	-0.232243	0.120045	-1.93464	0.0530347	0.138458
ENSMUSG00000001948.8	Spa17	80.1543	-0.335773	0.172828	-1.94281	0.0520391	0.110241	80.1543	0.624855	0.170539	3.66399	0.000248313	0.00195144
ENSMUSG00000001962.7	Fam50a	486.32	0.336435	0.08272	4.06715	4.75909e-05	0.000265174	486.32	0.038206	0.0814334	0.469169	0.638949	0.781194
ENSMUSG00000001964.8	Emd	681.601	0.0356809	0.0966156	0.369308	0.711898	0.80869	681.601	0.170793	0.0963108	1.77335	0.0761703	0.181278
ENSMUSG00000001983.7	Taco1	973.358	-0.199254	0.107129	-1.85994	0.0628941	0.128662	973.358	0.234244	0.107232	2.18447	0.0289278	0.0877147
ENSMUSG00000001985.8	Grik3	9.3723	-1.16207	0.522785	-2.22284	0.0262265	0.062964	9.3723	-0.272604	0.590672	-0.461515	0.644429	0.784592
ENSMUSG00000001986.9	Gria3	45.4882	1.871	0.266221	7.028	2.09519e-12	5.3117e-11	45.4882	-1.41332	0.258001	-5.47795	4.30277e-08	1.42041e-06
ENSMUSG00000001988.8	Npas1	0.22221	-0.792585	4.32794	-0.183132	0.854694	NA	0.22221	0.16455	4.32804	0.0380194	0.969672	NA
ENSMUSG00000001995.7	Sipa1l2	1295.3	-0.556336	0.120102	-4.63218	3.61828e-06	2.67685e-05	1295.3	0.114836	0.120718	0.951269	0.341468	0.523914
ENSMUSG00000001998.8	Ap4e1	363.287	0.0928864	0.106781	0.86988	0.384366	0.527074	363.287	-0.201975	0.107739	-1.87467	0.0608387	0.153848
ENSMUSG00000001999.9	Blvra	344.207	0.342503	0.0835396	4.09989	4.13349e-05	0.000233422	344.207	-0.118243	0.0827058	-1.42968	0.152808	0.298873
ENSMUSG00000002006.6	Pdzd4	61.7193	-0.0136759	0.19392	-0.0705235	0.943777	0.967704	61.7193	-0.101739	0.197061	-0.516285	0.605655	0.756801
ENSMUSG00000002007.5	Srpk3	635.667	-0.0684769	0.108831	-0.629201	0.529217	0.661735	635.667	0.444228	0.108155	4.10731	4.00286e-05	0.000441299
ENSMUSG00000002010.10	Idh3g	8074.53	-0.425639	0.09428	-4.51463	6.34265e-06	4.39783e-05	8074.53	0.36857	0.0943153	3.90785	9.31216e-05	0.000867144
ENSMUSG00000002012.7	Pnck	148.18	-0.812979	0.190503	-4.26755	1.97631e-05	0.000120377	148.18	0.621172	0.192226	3.23146	0.00123159	0.00713976
ENSMUSG00000002014.6	Ssr4	695.068	0.419522	0.105566	3.97403	7.06678e-05	0.000377464	695.068	0.0306767	0.104676	0.293065	0.769473	0.864927
ENSMUSG00000002015.5	Bcap31	1030.87	0.28331	0.0742423	3.81602	0.000135623	0.000670383	1030.87	-0.120657	0.0740819	-1.62869	0.103378	0.225655
ENSMUSG00000002017.9	Fam98a	1004.2	0.143104	0.0587424	2.43613	0.0148452	0.0390742	1004.2	-0.179945	0.059155	-3.04192	0.00235076	0.012081
ENSMUSG00000002020.8	Ltbp2	1218.87	5.19367	0.39841	13.036	7.63561e-39	4.73102e-36	1218.87	-3.25675	0.394417	-8.25712	1.49228e-16	5.81438e-14
ENSMUSG00000002028.6	Kmt2a	1190.28	-0.035296	0.100172	-0.352356	0.724571	0.818226	1190.28	-0.0605469	0.100458	-0.602707	0.546704	0.712167
ENSMUSG00000002031.4	Ift46	287.387	0.41782	0.106929	3.90745	9.32746e-05	0.000482251	287.387	-0.223478	0.106305	-2.10225	0.0355317	0.102371
ENSMUSG00000002032.9	Tmem25	250.807	-0.759066	0.157742	-4.81206	1.49381e-06	1.20141e-05	250.807	0.604885	0.158853	3.80782	0.000140196	0.00121673
ENSMUSG00000002033.7	Cd3g	4.16103	0.48455	0.680085	0.712485	0.476164	0.614905	4.16103	-0.268447	0.672473	-0.399193	0.689751	0.81478
ENSMUSG00000002043.10	Trappc6a	206.501	-0.00619438	0.16523	-0.0374895	0.970095	0.982604	206.501	0.360945	0.163914	2.20204	0.0276624	0.0847795
ENSMUSG00000002052.6	Supt6	1375.94	-0.159801	0.0696691	-2.29372	0.0218066	0.0540196	1375.94	-0.154575	0.070465	-2.19364	0.0282616	0.0861169
ENSMUSG00000002055.3	Spag5	28.3247	0.732828	0.296076	2.47513	0.0133187	0.035644	28.3247	-1.60251	0.321968	-4.97725	6.4493e-07	1.45119e-05
ENSMUSG00000002057.4	Foxn1	0	NA	NA	NA	NA	NA	0	NA	NA	NA	NA	NA
ENSMUSG00000002058.7	Unc119	83.3091	0.130029	0.154269	0.842872	0.3993	0.54193	83.3091	-0.0413381	0.154334	-0.267849	0.788815	0.87774
ENSMUSG00000002059.11	Rab34	187.433	0.423176	0.134961	3.13554	0.00171538	0.00622713	187.433	-0.394978	0.135472	-2.91558	0.00355028	0.0167887
ENSMUSG00000002064.9	Sdf2	665.142	0.178797	0.0929433	1.92372	0.05439	0.114332	665.142	-0.0117785	0.092733	-0.127015	0.898928	0.945155
ENSMUSG00000002068.10	Ccne1	28.1683	0.0706725	0.249472	0.283289	0.776956	0.854883	28.1683	-0.372991	0.259516	-1.43726	0.150645	0.295775
ENSMUSG00000002076.5	Hsf2bp	11.0897	0.977987	0.521224	1.87633	0.0606103	0.124765	11.0897	0.0440877	0.487234	0.0904856	0.927901	0.960863
ENSMUSG00000002083.6	Bbc3	64.7625	0.126449	0.266709	0.474108	0.635423	0.750034	64.7625	0.037296	0.266001	0.14021	0.888494	0.939243
ENSMUSG00000002100.8	Mybpc3	93767.3	0.0377725	0.0760387	0.496753	0.619363	0.737272	93767.3	0.129052	0.076037	1.69723	0.0896532	0.203965
ENSMUSG00000002102.9	Psmc3	4205.83	0.104478	0.0783324	1.33378	0.182276	0.301232	4205.83	0.129516	0.0782583	1.65498	0.0979292	0.217219
ENSMUSG00000002103.8	Acp2	797.164	0.194201	0.0746291	2.60222	0.0092623	0.0262867	797.164	-0.158539	0.0748134	-2.11913	0.0340799	0.099307
ENSMUSG00000002104.5	Rapsn	206.168	-0.550325	0.130623	-4.21309	2.51905e-05	0.000150366	206.168	0.386736	0.132221	2.92493	0.00344534	0.0164501
ENSMUSG00000002105.8	Slc39a13	527.589	0.384556	0.119962	3.20564	0.00134761	0.00501549	527.589	-0.353514	0.120163	-2.94196	0.00326137	0.0157238
ENSMUSG00000002107.9	Celf2	1710.55	0.113822	0.0636897	1.78714	0.0739151	0.146581	1710.55	-0.290563	0.0641504	-4.5294	5.9152e-06	9.17073e-05
ENSMUSG00000002108.4	Nr1h3	316.078	-0.257244	0.170138	-1.51197	0.130541	0.231916	316.078	0.412721	0.16995	2.42849	0.015162	0.0532596
ENSMUSG00000002109.7	Ddb2	163.681	-0.33911	0.128736	-2.63416	0.00843459	0.0243021	163.681	0.474976	0.128399	3.69923	0.000216252	0.00174392
ENSMUSG00000002111.8	Spi1	124.748	0.432302	0.252771	1.71025	0.0872193	0.167975	124.748	0.0501781	0.250563	0.200262	0.841276	0.910329
ENSMUSG00000002129.5	Sf3a1	748.787	-0.5973	0.12366	-4.83017	1.36419e-06	1.10984e-05	748.787	0.247248	0.124515	1.98569	0.0470674	0.12643
ENSMUSG00000002147.11	Stat6	1527.02	0.0348241	0.0594107	0.586158	0.557769	0.684941	1527.02	-0.0603294	0.0596581	-1.01125	0.311896	0.492054
ENSMUSG00000002190.7	Clgn	2.50977	2.26354	0.96683	2.3412	0.0192219	0.0486595	2.50977	-0.667548	0.772567	-0.864065	0.387552	0.568972
ENSMUSG00000002204.8	Napsa	11.5128	1.26134	0.444157	2.83985	0.00451354	0.0143385	11.5128	-0.18419	0.404616	-0.455221	0.648951	0.787345
ENSMUSG00000002205.9	Vrk3	445.307	-0.0579711	0.0754659	-0.768176	0.442383	0.58354	445.307	0.10144	0.075735	1.3394	0.180439	0.337619
ENSMUSG00000002210.5	Smg9	201.876	-0.0132457	0.132603	-0.0998901	0.920432	0.952617	201.876	0.208436	0.131948	1.57969	0.114177	0.24207
ENSMUSG00000002221.7	Paxip1	408.41	-0.479727	0.0913485	-5.25161	1.50774e-07	1.53348e-06	408.41	0.218587	0.093058	2.34893	0.0188272	0.0627464
ENSMUSG00000002222.8	Rmnd5a	2452.07	-0.603353	0.108222	-5.57513	2.4734e-08	2.95624e-07	2452.07	0.133983	0.108607	1.23365	0.217332	0.383805
ENSMUSG00000002227.8	Mov10	241.122	-0.0522702	0.14412	-0.362685	0.716841	0.812517	241.122	0.18558	0.143938	1.2893	0.197292	0.359124
ENSMUSG00000002228.6	Ppm1j	511.479	0.0714652	0.0939328	0.760812	0.446769	0.587546	511.479	0.261911	0.0930486	2.81478	0.00488113	0.0217746
ENSMUSG00000002233.6	Rhoc	1467.18	1.00069	0.168131	5.95184	2.65137e-09	3.87816e-08	1467.18	-0.706267	0.16796	-4.20498	2.6111e-05	0.000311272
ENSMUSG00000002240.6	Prr27	0	NA	NA	NA	NA	NA	0	NA	NA	NA	NA	NA
ENSMUSG00000002249.10	Tead3	369.902	-0.255009	0.0806577	-3.16161	0.00156897	0.00575638	369.902	0.0285489	0.0826657	0.345354	0.729829	0.841576
ENSMUSG00000002250.9	Ppard	495.897	-0.539644	0.14988	-3.60051	0.000317592	0.00141772	495.897	-0.00407754	0.151528	-0.0269095	0.978532	0.988936
ENSMUSG00000002257.6	Def6	68.5736	0.493715	0.168934	2.92253	0.00347201	0.0114356	68.5736	-0.320251	0.167602	-1.91078	0.0560329	0.14432
ENSMUSG00000002265.8	Peg3	250.315	0.343891	0.1968	1.74741	0.0805654	0.157431	250.315	-0.177119	0.19653	-0.901233	0.367464	0.550453
ENSMUSG00000002266.9	Zim1	12.7321	-1.07639	0.38338	-2.80763	0.00499078	0.0156397	12.7321	0.400243	0.406388	0.98488	0.324683	0.505868
ENSMUSG00000002274.6	Metrn	419.984	-0.238511	0.161687	-1.47514	0.140176	0.244802	419.984	0.171726	0.162101	1.05938	0.289428	0.466805
ENSMUSG00000002279.11	Lmf1	532.107	-0.201517	0.090293	-2.23181	0.0256275	0.0617467	532.107	0.245784	0.0904792	2.71648	0.00659811	0.0275965
ENSMUSG00000002280.4	Narfl	812.005	-0.0411592	0.0859553	-0.478844	0.63205	0.747578	812.005	0.233971	0.0857112	2.72975	0.00633815	0.0267969
ENSMUSG00000002289.9	Angptl4	170.714	1.12943	0.448758	2.5168	0.0118427	0.0323306	170.714	-2.08497	0.454625	-4.58613	4.51548e-06	7.42022e-05
ENSMUSG00000002297.9	Dbf4	52.0704	0.260049	0.194616	1.33622	0.181477	0.30012	52.0704	-0.485164	0.200461	-2.42025	0.01551	0.0541606
ENSMUSG00000002307.9	Daxx	382.56	0.043038	0.0822569	0.523215	0.600825	0.722408	382.56	-0.0436937	0.0828064	-0.527661	0.597735	0.750514
ENSMUSG00000002308.9	Cd320	259.025	0.11427	0.122968	0.929263	0.352753	0.496379	259.025	0.0281293	0.1227	0.229252	0.818673	0.895157
ENSMUSG00000002319.9	Ipo4	935.012	0.38954	0.0646116	6.02895	1.65025e-09	2.5135e-08	935.012	-0.295708	0.0646163	-4.57636	4.7313e-06	7.70645e-05
ENSMUSG00000002320.9	Tm9sf1	830.219	0.0473486	0.0719249	0.658305	0.510342	0.644691	830.219	-0.00617141	0.0720878	-0.0856097	0.931777	0.96219
ENSMUSG00000002324.7	Rec8	5.74423	0.189378	0.56678	0.33413	0.738281	0.828278	5.74423	0.0790003	0.557164	0.14179	0.887246	0.938728
ENSMUSG00000002325.8	Irf9	507.33	0.00683427	0.216824	0.03152	0.974855	0.985466	507.33	0.388113	0.216369	1.79375	0.0728525	0.175619
ENSMUSG00000002326.5	Gmpr2	252.744	0.198729	0.113127	1.7567	0.0789694	0.154762	252.744	-0.137466	0.113337	-1.21289	0.225171	0.394377
ENSMUSG00000002329.6	Mdp1	1249.46	0.124343	0.0906086	1.37231	0.169968	0.28472	1249.46	0.128123	0.0903667	1.41781	0.156246	0.303793
ENSMUSG00000002332.9	Dhrs1	725.569	0.0777303	0.0726244	1.0703	0.284482	0.423959	725.569	0.0759495	0.0724262	1.04865	0.29434	0.472464
ENSMUSG00000002341.8	Ncan	0.730766	0.624758	1.75419	0.356152	0.721727	0.816078	0.730766	0.728143	1.65886	0.438941	0.660704	NA
ENSMUSG00000002342.9	Tmem161a	1372.74	-0.23693	0.0729304	-3.24871	0.00115929	0.00440565	1372.74	0.1829	0.0731923	2.4989	0.0124579	0.0457129
ENSMUSG00000002343.5	Armc6	126.766	0.0046971	0.140964	0.0333213	0.973418	0.984747	126.766	0.157789	0.140309	1.12458	0.260769	0.435281
ENSMUSG00000002345.10	Borcs8	239.241	0.233126	0.0947919	2.45935	0.0139189	0.0370263	239.241	0.0468855	0.0933001	0.502524	0.615299	0.764656
ENSMUSG00000002346.9	Slc25a42	1354.71	-1.63932	0.210867	-7.77418	7.59353e-15	2.81397e-13	1354.71	1.02483	0.211316	4.84975	1.23619e-06	2.497e-05
ENSMUSG00000002365.8	Snx9	1044.91	0.0848652	0.0535412	1.58504	0.112956	0.206771	1044.91	-0.160571	0.0541046	-2.96779	0.00299951	0.0146619
ENSMUSG00000002372.7	Ranbp3	810.233	0.0546017	0.0583423	0.935885	0.349332	0.493089	810.233	0.0220373	0.0584107	0.377282	0.705964	0.825547
ENSMUSG00000002379.6	Ndufa11	3969.51	0.179138	0.131051	1.36694	0.171644	0.286845	3969.51	0.204348	0.130953	1.56047	0.118648	0.249318
ENSMUSG00000002384.2	Bmp8b	0	NA	NA	NA	NA	NA	0	NA	NA	NA	NA	NA
ENSMUSG00000002393.8	Nr2f6	769.017	-0.0777928	0.0973038	-0.799484	0.42401	0.566142	769.017	0.280524	0.0970515	2.89047	0.00384669	0.0179045
ENSMUSG00000002395.8	Use1	1902.71	0.296116	0.109445	2.70562	0.00681775	0.0203286	1902.71	0.292119	0.109031	2.67924	0.00737902	0.0301223
ENSMUSG00000002396.8	Ocel1	261.707	-0.00573976	0.102704	-0.0558863	0.955432	0.974302	261.707	0.212772	0.101973	2.08655	0.0369288	0.105411
ENSMUSG00000002409.10	Dyrk1b	386.734	-0.425497	0.129615	-3.28278	0.00102789	0.00397715	386.734	-0.014599	0.131508	-0.111012	0.911607	0.952187
ENSMUSG00000002413.8	Braf	629.561	0.0583934	0.0915316	0.637959	0.5235	0.656176	629.561	-0.159324	0.0921604	-1.72877	0.0838502	0.194743
ENSMUSG00000002416.7	Ndufb2	2832.96	-0.124904	0.131166	-0.95226	0.340965	0.484937	2832.96	0.361549	0.131101	2.75779	0.0058193	0.0250686
ENSMUSG00000002428.6	Hltf	547.703	-0.238566	0.0921264	-2.58955	0.00961003	0.0270653	547.703	-0.0317294	0.0934052	-0.339696	0.734085	0.844184
ENSMUSG00000002455.8	Prpf6	1016.99	0.000120008	0.0570497	0.00210357	0.998322	0.99875	1016.99	-0.0414751	0.0574799	-0.721558	0.470566	0.64688
ENSMUSG00000002458.7	Rgs19	128.547	0.353331	0.160359	2.20337	0.0275684	0.0655364	128.547	-0.170843	0.159581	-1.07058	0.28436	0.461233
ENSMUSG00000002459.10	Rgs20	1.10234	-0.029375	1.35046	-0.0217518	0.982646	0.989822	1.10234	0.488762	1.30373	0.374896	0.707738	NA
ENSMUSG00000002475.9	Abhd3	105.035	0.0251113	0.149146	0.168367	0.866295	0.91703	105.035	0.136174	0.148395	0.917647	0.358804	0.541699
ENSMUSG00000002477.4	Snrpd1	283.116	0.295332	0.157807	1.87148	0.0612782	0.125889	283.116	-0.0901258	0.157369	-0.572703	0.566846	0.729168
ENSMUSG00000002486.9	Tchp	188.063	-0.133234	0.137875	-0.966342	0.333873	0.477313	188.063	0.285147	0.137497	2.07384	0.0380943	0.107659
ENSMUSG00000002489.8	Tiam1	131.29	0.145673	0.236	0.617258	0.537065	0.668042	131.29	-0.5063	0.23884	-2.11983	0.0340203	0.0991739
ENSMUSG00000002496.8	Tsc2	2760.69	-0.325103	0.0951583	-3.41644	0.000634447	0.00260333	2760.69	0.287635	0.0952477	3.01987	0.00252886	0.0128227
ENSMUSG00000002500.8	Rpl3l	4722.85	-1.2097	0.18092	-6.68638	2.28754e-11	4.94197e-10	4722.85	1.15038	0.180949	6.3575	2.0506e-10	1.44577e-08
ENSMUSG00000002504.7	Slc9a3r2	2673.58	0.0795659	0.0926055	0.859191	0.390235	0.532952	2673.58	-0.0934575	0.0926896	-1.00828	0.313318	0.493561
ENSMUSG00000002524.9	Puf60	1341.08	0.0780348	0.0682407	1.14352	0.252822	0.386977	1341.08	0.029541	0.0682182	0.433037	0.664988	0.798072
ENSMUSG00000002546.9	Golga2	2351.07	-0.000646739	0.0595259	-0.0108648	0.991331	0.994864	2351.07	0.0171613	0.0596315	0.28779	0.773508	0.867224
ENSMUSG00000002550.9	Uck1	189.416	-0.14708	0.115841	-1.26966	0.204204	0.328213	189.416	0.160789	0.11649	1.38028	0.167501	0.320126
ENSMUSG00000002565.9	Scin	136.06	-0.108212	0.175899	-0.615194	0.538427	0.669038	136.06	0.300212	0.175265	1.71291	0.0867298	0.199305
ENSMUSG00000002578.8	Ikzf4	16.2002	-0.639382	0.343123	-1.86342	0.0624035	0.127794	16.2002	-0.0639639	0.368556	-0.173553	0.862217	0.923194
ENSMUSG00000002580.7	Mien1	640.49	0.217971	0.10278	2.12075	0.0339427	0.0778691	640.49	0.0211346	0.102395	0.206401	0.836477	0.907251
ENSMUSG00000002588.5	Pon1	1.05254	-0.44158	1.23552	-0.357405	0.720789	0.815441	1.05254	-3.10254	1.52938	-2.02862	0.0424967	NA
ENSMUSG00000002602.9	Axl	3471.15	0.750289	0.132237	5.67383	1.39637e-08	1.75282e-07	3471.15	-0.549684	0.13219	-4.15827	3.2066e-05	0.000368324
ENSMUSG00000002603.9	Tgfb1	493.453	0.445689	0.120718	3.692	0.000222502	0.00103589	493.453	-0.407701	0.120911	-3.3719	0.000746516	0.00474171
ENSMUSG00000002608.2	Ccdc97	803.75	-0.58031	0.105842	-5.4828	4.18645e-08	4.75838e-07	803.75	0.251003	0.106756	2.35119	0.0187133	0.0624811
ENSMUSG00000002617.8	Zfp40	168.531	0.230979	0.119802	1.928	0.053855	0.11339	168.531	-0.182973	0.120219	-1.522	0.128009	0.263065
ENSMUSG00000002625.8	Akap8l	1190.85	-0.107133	0.0995771	-1.07588	0.28198	0.421406	1190.85	0.109671	0.0997235	1.09975	0.271439	0.447741
ENSMUSG00000002633.3	Shh	0	NA	NA	NA	NA	NA	0	NA	NA	NA	NA	NA
ENSMUSG00000002635.5	Pdcd2l	240.772	-0.0247511	0.101674	-0.243437	0.807667	0.877517	240.772	0.143704	0.101498	1.41583	0.156825	0.304597
ENSMUSG00000002658.8	Gtf2f1	586.561	0.34568	0.0948119	3.64595	0.000266401	0.00121799	586.561	-0.219536	0.0947104	-2.31797	0.0204507	0.0669655
ENSMUSG00000002660.7	Clpp	922.569	-0.278614	0.102079	-2.72938	0.00634536	0.0191635	922.569	0.370962	0.102087	3.63376	0.000279316	0.00215282
ENSMUSG00000002661.8	Alkbh7	553.876	-0.197803	0.106819	-1.85176	0.0640608	0.130583	553.876	0.54244	0.106093	5.11285	3.1733e-07	7.93646e-06
ENSMUSG00000002664.2	Pspn	0	NA	NA	NA	NA	NA	0	NA	NA	NA	NA	NA
ENSMUSG00000002668.7	Dennd1c	69.6428	0.0827311	0.255699	0.323549	0.746279	0.834278	69.6428	0.0566753	0.255265	0.222025	0.824294	0.89891
ENSMUSG00000002679.8	Med6	201.547	0.12368	0.106328	1.16319	0.244754	0.377538	201.547	-0.0497866	0.106492	-0.467514	0.640132	0.781744
ENSMUSG00000002688.7	Prkd1	155.625	-0.133571	0.155259	-0.860315	0.389615	0.532481	155.625	-0.199284	0.158776	-1.25513	0.209432	0.374093
ENSMUSG00000002699.5	Lcp2	97.8175	0.242485	0.266021	0.911525	0.362019	0.505651	97.8175	0.364129	0.262733	1.38593	0.165768	0.317799
ENSMUSG00000002718.8	Cse1l	1366.14	-0.1742	0.0666268	-2.61456	0.00893419	0.0254722	1366.14	0.0313157	0.0670911	0.466764	0.640669	0.782265
ENSMUSG00000002728.8	Naa20	1136.42	0.0348863	0.0871991	0.400077	0.6891	0.792189	1136.42	0.263516	0.0868401	3.0345	0.00240938	0.0123181
ENSMUSG00000002731.6	Prkra	332.199	0.176534	0.0793246	2.22547	0.02605	0.0626186	332.199	-0.0731213	0.0792575	-0.922578	0.356227	0.539237
ENSMUSG00000002732.7	Fkbp7	432.133	0.688171	0.172101	3.99864	6.37066e-05	0.000343001	432.133	-0.533816	0.171945	-3.10457	0.00190557	0.0102002
ENSMUSG00000002733.8	Plekha3	598.68	0.134659	0.107156	1.25666	0.208875	0.333937	598.68	-0.193921	0.107609	-1.80208	0.0715321	0.173295
ENSMUSG00000002741.9	Ykt6	1583.85	0.126015	0.0869729	1.4489	0.147367	0.254539	1583.85	0.0502748	0.0868692	0.578741	0.562764	0.725745
ENSMUSG00000002748.5	Baz1b	1885.65	-0.403079	0.100218	-4.022	5.77062e-05	0.000314743	1885.65	0.131464	0.100565	1.30726	0.191124	0.351481
ENSMUSG00000002763.10	Pex6	828.019	-0.611504	0.0915887	-6.67663	2.445e-11	5.24557e-10	828.019	0.41181	0.0922626	4.46346	8.06478e-06	0.000118813
ENSMUSG00000002767.7	Mrpl2	1336.98	-0.0262341	0.105748	-0.248082	0.804071	0.874961	1336.98	0.374551	0.105439	3.55229	0.000381896	0.00276092
ENSMUSG00000002768.7	Mea1	512.943	0.636529	0.0794311	8.01361	1.11392e-15	4.81974e-14	512.943	-0.158616	0.0776461	-2.0428	0.0410721	0.114307
ENSMUSG00000002769.8	Gnmt	38.4769	-1.65268	0.370591	-4.45958	8.21206e-06	5.55479e-05	38.4769	1.99174	0.36813	5.41044	6.28707e-08	1.9515e-06
ENSMUSG00000002771.9	Grin2d	36.1691	-0.370092	0.27567	-1.34252	0.179427	0.297389	36.1691	-0.536707	0.294473	-1.8226	0.0683634	0.167526
ENSMUSG00000002778.6	Kdelr1	2240.72	-0.0101992	0.0576402	-0.176946	0.85955	0.912248	2240.72	0.103413	0.0576446	1.79398	0.0728162	0.175589
ENSMUSG00000002781.9	Tmem143	2191.68	-0.775823	0.135701	-5.71716	1.08317e-08	1.39239e-07	2191.68	0.512323	0.13591	3.76957	0.000163529	0.00138197
ENSMUSG00000002797.7	Ggct	353.051	-0.0526515	0.117691	-0.447369	0.654609	0.764986	353.051	0.17191	0.117594	1.46189	0.143771	0.286112
ENSMUSG00000002799.5	Jag2	703.767	-0.168168	0.074127	-2.26864	0.02329	0.0570105	703.767	-0.0212275	0.0751441	-0.282491	0.777567	0.869668
ENSMUSG00000002803.7	Btbd6	402.28	-0.0792897	0.109117	-0.726647	0.467443	0.607338	402.28	0.202617	0.109007	1.85876	0.0630618	0.157852
ENSMUSG00000002804.3	Nudt14	85.0867	0.141426	0.152063	0.930046	0.352348	0.495899	85.0867	-0.161511	0.153707	-1.05077	0.293365	0.471153
ENSMUSG00000002808.6	Epdr1	685.844	-0.109588	0.110972	-0.987532	0.323382	0.465927	685.844	0.0672385	0.111299	0.604126	0.54576	0.711376
ENSMUSG00000002812.4	Flii	3269.27	-0.104552	0.0458413	-2.28074	0.0225637	0.0555396	3269.27	-0.06111	0.0461643	-1.32375	0.185586	0.34442
ENSMUSG00000002814.8	Top3a	142.451	0.272543	0.116831	2.33279	0.0196592	0.0495961	142.451	-0.208391	0.117165	-1.77861	0.0753033	0.179626
ENSMUSG00000002820.5	Atg4d	1054.81	-0.195483	0.10594	-1.84522	0.0650053	0.132077	1054.81	0.474966	0.105664	4.49507	6.95475e-06	0.000105073
ENSMUSG00000002825.6	Qtrt1	126.768	0.1052	0.117031	0.898912	0.3687	0.511833	126.768	0.167734	0.114892	1.45993	0.144311	0.28707
ENSMUSG00000002831.7	Plin4	4029.43	-0.555803	0.282885	-1.96476	0.0494417	0.105649	4029.43	0.134634	0.282974	0.475783	0.634229	0.777737
ENSMUSG00000002833.9	Hdgfl2	1039.04	0.0752698	0.0714621	1.05328	0.292211	0.432565	1039.04	0.0498924	0.0713908	0.698864	0.484637	0.658682
ENSMUSG00000002835.7	Chaf1a	66.3192	0.411411	0.169816	2.42268	0.0154064	0.0403594	66.3192	-0.461366	0.172177	-2.67961	0.00737084	0.0301139
ENSMUSG00000002844.8	Adprh	791.149	0.129216	0.0669915	1.92885	0.0537498	0.113234	791.149	0.0518072	0.0667002	0.776718	0.437325	0.616729
ENSMUSG00000002845.8	Tmem39a	219.914	0.418013	0.145402	2.87488	0.00404185	0.013057	219.914	-0.29171	0.145216	-2.00881	0.0445576	0.121406
ENSMUSG00000002846.9	Timmdc1	910.127	0.164342	0.0796746	2.06267	0.039144	0.0871805	910.127	0.102718	0.0792565	1.29603	0.194967	0.356505
ENSMUSG00000002847.6	Pla1a	661.834	1.19336	0.150995	7.90328	2.71654e-15	1.08732e-13	661.834	-0.868082	0.150489	-5.76839	8.00309e-09	3.45463e-07
ENSMUSG00000002870.7	Mcm2	176.137	0.167119	0.155171	1.077	0.281479	0.42086	176.137	-0.330921	0.156907	-2.10902	0.0349427	0.101143
ENSMUSG00000002871.8	Tpra1	626.934	0.27602	0.0884436	3.12086	0.00180325	0.00651711	626.934	0.0563879	0.087648	0.643345	0.52	0.689336
ENSMUSG00000002881.8	Nab1	742.451	0.101366	0.0718971	1.40988	0.158575	0.26957	742.451	-0.0711324	0.0721201	-0.986305	0.323984	0.50515
ENSMUSG00000002885.8	Adgre5	1586.01	0.0956089	0.0520363	1.83735	0.0661582	0.133924	1586.01	-0.156631	0.0523882	-2.98981	0.00279155	0.013871
ENSMUSG00000002897.3	Il17ra	134.528	0.925869	0.166773	5.55169	2.82926e-08	3.34034e-07	134.528	-0.470658	0.163495	-2.87872	0.00399293	0.0184345
ENSMUSG00000002900.8	Lamb1	2762.04	-0.318731	0.110798	-2.87669	0.00401864	0.0129956	2762.04	-0.159876	0.111153	-1.43835	0.150334	0.295402
ENSMUSG00000002908.8	Kcnn1	349.984	-0.199198	0.136843	-1.45567	0.145485	0.25202	349.984	0.365575	0.136588	2.67648	0.0074401	0.0303215
ENSMUSG00000002910.9	Arrdc2	260.978	-0.132971	0.481775	-0.276003	0.782546	0.859216	260.978	0.26302	0.481729	0.545991	0.585072	0.7411
ENSMUSG00000002930.5	Ppp1r17	0	NA	NA	NA	NA	NA	0	NA	NA	NA	NA	NA
ENSMUSG00000002944.8	Cd36	47611.2	-0.438651	0.116479	-3.76592	0.000165936	0.000800981	47611.2	0.136459	0.116492	1.1714	0.241439	0.413983
ENSMUSG00000002948.11	Map2k7	1546.64	-0.221554	0.0848018	-2.61261	0.00898542	0.0256089	1546.64	-0.0956573	0.0853944	-1.12018	0.262636	0.437707
ENSMUSG00000002949.8	Timm44	2107.83	-0.158848	0.0861522	-1.8438	0.0652118	0.132355	2107.83	0.261171	0.0861471	3.03169	0.00243189	0.0124118
ENSMUSG00000002957.8	Ap2a2	1609.72	-0.0904243	0.0434413	-2.08153	0.0373856	0.0841475	1609.72	-0.0145641	0.0439548	-0.331342	0.740386	0.848661
ENSMUSG00000002963.9	Pnkp	413.454	0.0290816	0.0718947	0.404503	0.685843	0.790041	413.454	-0.00902582	0.072333	-0.124781	0.900697	0.945763
ENSMUSG00000002968.6	Med25	1073.35	-0.333748	0.102328	-3.26154	0.00110808	0.00423806	1073.35	0.349531	0.102461	3.41136	0.000646404	0.00423856
ENSMUSG00000002980.8	Bcam	4584.52	-0.341569	0.101718	-3.35799	0.000785106	0.00313759	4584.52	0.321604	0.101762	3.16035	0.00157581	0.0087253
ENSMUSG00000002981.9	Clptm1	2437.08	-0.0833204	0.0565988	-1.47212	0.140988	0.245851	2437.08	0.181152	0.0565971	3.20074	0.00137076	0.00778798
ENSMUSG00000002983.9	Relb	219.413	0.498419	0.181341	2.74852	0.00598642	0.0182323	219.413	-0.0874093	0.179839	-0.486042	0.626937	0.772378
ENSMUSG00000002984.10	Tomm40	1306.54	-0.0711169	0.0881722	-0.806568	0.419915	0.562669	1306.54	0.319207	0.0879419	3.62975	0.000283694	0.00217298
ENSMUSG00000002985.9	Apoe	6864.16	0.646579	0.123324	5.24294	1.58039e-07	1.59585e-06	6864.16	-0.06252	0.123214	-0.50741	0.611867	0.761991
ENSMUSG00000002992.10	Apoc2	2.5973	1.58207	0.919855	1.71991	0.0854486	0.165161	2.5973	-0.0573044	0.764045	-0.0750013	0.940214	0.96632
ENSMUSG00000002996.9	Hbp1	1860.69	-0.127918	0.112767	-1.13436	0.256643	0.391357	1860.69	-0.117625	0.113068	-1.0403	0.298201	0.477005
ENSMUSG00000002997.9	Prkar2b	43.4219	-0.291301	0.247498	-1.17698	0.239203	0.370955	43.4219	0.115271	0.251859	0.457682	0.647181	0.786196
ENSMUSG00000003031.8	Cdkn1b	1242.19	-0.290332	0.0811258	-3.57879	0.000345192	0.00152519	1242.19	0.206411	0.0814402	2.53451	0.0112606	0.042198
ENSMUSG00000003032.7	Klf4	1109.78	0.414889	0.199351	2.0812	0.0374154	0.0841829	1109.78	-0.421718	0.199447	-2.11444	0.0344777	0.100133
ENSMUSG00000003033.8	Ap1m1	1011.92	0.00827712	0.0652851	0.126784	0.899111	0.939204	1011.92	0.0106108	0.0654959	0.162007	0.871301	0.928292
ENSMUSG00000003037.9	Rab8a	634.488	0.119899	0.0735692	1.62974	0.103156	0.19233	634.488	0.0029385	0.073463	0.0399997	0.968093	0.982149
ENSMUSG00000003038.9	Hmgn2	402.654	-0.182668	0.0925378	-1.97398	0.0483835	0.103819	402.654	0.405264	0.0919469	4.40759	1.04527e-05	0.000148383
ENSMUSG00000003039.8	Fam32a	607.761	0.105784	0.103051	1.02653	0.304644	0.446234	607.761	0.0312384	0.102936	0.303474	0.761528	0.859651
ENSMUSG00000003051.7	Elf3	0.922027	4.29398	1.86012	2.30844	0.0209746	0.0523015	0.922027	-3.47933	1.86013	-1.87048	0.0614178	NA
ENSMUSG00000003053.9	Cyp2c29	0	NA	NA	NA	NA	NA	0	NA	NA	NA	NA	NA
ENSMUSG00000003062.8	Stard3nl	239.823	0.283984	0.0954734	2.97448	0.00293487	0.00990221	239.823	-0.106715	0.0948252	-1.12538	0.260427	0.434956
ENSMUSG00000003068.8	Stk11	2246.23	-0.140413	0.0846887	-1.65799	0.0973191	0.183346	2246.23	0.21001	0.0847148	2.47903	0.0131741	0.0477727
ENSMUSG00000003070.6	Efna2	22.0853	-0.560387	0.328409	-1.70637	0.0879396	0.169108	22.0853	0.514248	0.331728	1.55021	0.121091	0.253017
ENSMUSG00000003072.9	Atp5d	10175.3	-0.291133	0.0784895	-3.7092	0.000207917	0.000975951	10175.3	0.38282	0.0784908	4.87726	1.07567e-06	2.22746e-05
ENSMUSG00000003099.5	Ppp5c	1582.12	-0.32478	0.0768879	-4.22407	2.39929e-05	0.000143828	1582.12	0.339774	0.0770035	4.41245	1.02208e-05	0.000145648
ENSMUSG00000003119.7	Cdk12	361.619	-0.197395	0.0976229	-2.02201	0.043175	0.0943672	361.619	-0.0290342	0.0993065	-0.292369	0.770004	0.865327
ENSMUSG00000003123.9	Lipe	1005.62	-0.663424	0.16102	-4.12014	3.78644e-05	0.000216508	1005.62	0.284728	0.16158	1.76215	0.0780447	0.184843
ENSMUSG00000003131.5	Pafah1b2	943.664	0.268614	0.0741028	3.62488	0.000289092	0.00130822	943.664	-0.255881	0.074326	-3.44268	0.000575984	0.00385534
ENSMUSG00000003134.5	Tbc1d8	207.588	-0.165359	0.0978605	-1.68974	0.0910777	0.174194	207.588	0.0434888	0.0997596	0.435936	0.662883	0.796596
ENSMUSG00000003135.9	Cnot11	524.041	-0.277365	0.0728315	-3.8083	0.000139923	0.000688721	524.041	0.219561	0.0735279	2.9861	0.00282563	0.0140061
ENSMUSG00000003153.4	Slc2a3	63.8487	0.418097	0.230409	1.81459	0.0695874	0.139662	63.8487	0.121994	0.224579	0.543211	0.586984	0.742494
ENSMUSG00000003154.8	Foxj2	1067.64	-0.604497	0.107244	-5.63665	1.73388e-08	2.13496e-07	1067.64	0.352668	0.107794	3.27167	0.00106915	0.00634971
ENSMUSG00000003161.9	Sri	1077.36	0.53635	0.12604	4.25539	2.08685e-05	0.000126468	1077.36	-0.279006	0.125811	-2.21767	0.0265775	0.0822144
ENSMUSG00000003166.12	Dgcr2	1091.15	-0.305109	0.0725044	-4.20815	2.5747e-05	0.00015304	1091.15	0.243272	0.0728571	3.33903	0.00084071	0.00519948
ENSMUSG00000003178.6	NA	448.41	0.261199	0.11086	2.35612	0.0184671	0.0471236	448.41	-0.304623	0.111401	-2.73448	0.00624798	0.026489
ENSMUSG00000003184.8	Irf3	674.896	0.0296208	0.062811	0.471585	0.637223	0.751415	674.896	0.149282	0.0624581	2.39011	0.0168433	0.0576605
ENSMUSG00000003190.5	Bcl2l12	162.648	-0.147261	0.119361	-1.23374	0.217299	0.343985	162.648	0.230408	0.119456	1.92882	0.0537533	0.14002
ENSMUSG00000003198.8	Zfp959	59.3077	-0.048623	0.202938	-0.239595	0.810644	0.879615	59.3077	0.308615	0.200526	1.53903	0.123798	0.257257
ENSMUSG00000003199.10	Mpnd	826.896	-0.0539655	0.0744424	-0.72493	0.468495	0.608297	826.896	0.172281	0.074377	2.31633	0.0205405	0.0671796
ENSMUSG00000003200.8	Sh3gl1	436.427	0.496083	0.0897508	5.52734	3.25122e-08	3.78766e-07	436.427	-0.353183	0.0895138	-3.94557	7.9611e-05	0.000764906
ENSMUSG00000003206.6	Ebi3	16.9556	-0.0479464	0.395166	-0.121332	0.903428	0.941417	16.9556	0.386058	0.389094	0.992195	0.321102	0.502032
ENSMUSG00000003208.8	Ccdc94	107.012	0.209685	0.174126	1.20422	0.228506	0.357929	107.012	0.0849894	0.172234	0.493453	0.621693	0.768368
ENSMUSG00000003226.6	Ranbp2	1819.73	-0.205872	0.058244	-3.53465	0.000408323	0.0017707	1819.73	-0.0116837	0.0587698	-0.198804	0.842416	0.911156
ENSMUSG00000003227.4	Edar	10.4792	0.663706	0.474918	1.39752	0.162257	0.274355	10.4792	-1.04944	0.496348	-2.11433	0.0344871	0.10014
ENSMUSG00000003228.8	Grk5	809.343	0.830793	0.121761	6.82314	8.90739e-12	2.06241e-10	809.343	-0.786201	0.121881	-6.45058	1.11422e-10	8.66133e-09
ENSMUSG00000003233.5	Dvl3	674.284	-0.685888	0.153884	-4.45716	8.30511e-06	5.60306e-05	674.284	0.407017	0.154542	2.6337	0.00844611	0.0335083
ENSMUSG00000003234.9	Abcf3	1231.6	-0.0102513	0.0637912	-0.160701	0.872329	0.921262	1231.6	0.0890804	0.06383	1.39559	0.162838	0.313481
ENSMUSG00000003235.6	Eif2b5	1288.27	-0.00946399	0.0692952	-0.136575	0.891367	0.933681	1288.27	0.0978204	0.0693109	1.41133	0.158148	0.306403
ENSMUSG00000003269.8	Cyth2	737.957	0.0778263	0.0774768	1.00451	0.315132	0.45706	737.957	0.0618725	0.0773393	0.800015	0.423702	0.604193
ENSMUSG00000003271.9	Sult2b1	0.515771	2.05357	2.38762	0.86009	0.389739	NA	0.515771	0.866994	2.24994	0.38534	0.699985	NA
ENSMUSG00000003273.7	Car11	131.949	0.572753	0.172241	3.32531	0.0008832	0.003482	131.949	-0.234014	0.170247	-1.37456	0.169268	0.322256
ENSMUSG00000003279.9	Dlgap1	5.21215	-1.23781	0.602708	-2.05375	0.04	0.0887171	5.21215	-0.0550582	0.678966	-0.0810912	0.935369	0.964286
ENSMUSG00000003282.3	Plag1	74.2718	-0.422853	0.169183	-2.49937	0.0124413	0.0337211	74.2718	-0.0482471	0.176785	-0.272914	0.784919	0.87545
ENSMUSG00000003283.7	Hck	65.181	0.512604	0.314188	1.63152	0.102781	0.191747	65.181	0.441118	0.306863	1.43751	0.150574	0.295754
ENSMUSG00000003299.9	Mrpl4	1328.07	-0.145807	0.0757845	-1.92398	0.0543577	0.114323	1328.07	0.331209	0.0756298	4.37934	1.19039e-05	0.000164565
ENSMUSG00000003308.8	Keap1	1326.72	-0.217154	0.0621783	-3.49244	0.000478635	0.00202736	1326.72	0.176319	0.062468	2.82254	0.00476445	0.0213377
ENSMUSG00000003309.7	Ap1m2	0.119112	-0.0712687	4.32794	-0.0164671	0.986862	NA	0.119112	1.55449	4.3225	0.359628	0.719126	NA
ENSMUSG00000003316.8	Glg1	3010.31	-0.389961	0.0928164	-4.20142	2.65246e-05	0.000157179	3010.31	-0.145297	0.0932316	-1.55845	0.119126	0.250075
ENSMUSG00000003341.7	Atp8b3	0.0508577	-0.0712625	4.32794	-0.0164657	0.986863	NA	0.0508577	0.885891	4.32804	0.204686	0.837817	NA
ENSMUSG00000003344.8	Btbd2	698.478	-0.50937	0.0799402	-6.37188	1.86726e-10	3.35544e-09	698.478	0.508963	0.0802313	6.3437	2.24309e-10	1.55921e-08
ENSMUSG00000003345.8	Csnk1g2	2206.43	-0.0291242	0.0589935	-0.493685	0.621529	0.739154	2206.43	0.0859611	0.0590487	1.45577	0.145457	0.288847
ENSMUSG00000003346.7	Abhd17a	638.383	0.0271096	0.0724562	0.374152	0.708291	0.806012	638.383	0.036249	0.0725819	0.499422	0.617482	0.765891
ENSMUSG00000003348.9	Mob3a	189.638	0.624166	0.190734	3.27244	0.00106625	0.00410034	189.638	-0.289232	0.189454	-1.52666	0.126845	0.261605
ENSMUSG00000003352.7	Cacnb3	110.821	0.904364	0.160867	5.62182	1.88952e-08	2.30644e-07	110.821	-0.411215	0.155975	-2.63642	0.0083785	0.0332936
ENSMUSG00000003354.4	Ccdc65	2.61728	-0.950753	0.873474	-1.08847	0.276387	0.414723	2.61728	0.170882	0.924267	0.184884	0.85332	0.91746
ENSMUSG00000003355.6	Fkbp11	49.4217	0.855809	0.221663	3.86085	0.000112991	0.000572534	49.4217	-0.323428	0.21346	-1.51517	0.129729	0.265814
ENSMUSG00000003360.8	Ddx23	1414.41	0.0377329	0.0458881	0.82228	0.410918	0.553633	1414.41	0.0262973	0.0459732	0.572014	0.567313	0.729623
ENSMUSG00000003363.9	Pld3	738.855	0.416631	0.0929012	4.48467	7.30269e-06	4.99641e-05	738.855	-0.241165	0.092683	-2.60204	0.00926703	0.0361263
ENSMUSG00000003378.8	Grik5	174.194	-0.163721	0.158489	-1.03301	0.301601	0.442866	174.194	-0.0468572	0.160551	-0.291853	0.770399	0.865554
ENSMUSG00000003379.7	Cd79a	20.6965	0.593155	0.343966	1.72446	0.0846247	0.163855	20.6965	-0.858794	0.354033	-2.42574	0.0152771	0.0535226
ENSMUSG00000003380.9	Rabac1	1921.68	0.0894359	0.122267	0.731482	0.464485	0.604662	1921.68	0.203543	0.122122	1.66672	0.0955702	0.21378
ENSMUSG00000003382.11	Etv3	712.951	-0.300301	0.0832651	-3.60656	0.000310277	0.00139189	712.951	0.132142	0.0840783	1.57166	0.11603	0.245001
ENSMUSG00000003402.7	Prkcsh	1109.32	0.00366687	0.0628362	0.0583561	0.953465	0.973223	1109.32	-0.022996	0.0631402	-0.364205	0.715705	0.832065
ENSMUSG00000003410.7	Elavl3	2.40372	-0.597498	0.841735	-0.709841	0.477803	0.61645	2.40372	0.542193	0.85498	0.634158	0.525977	0.694579
ENSMUSG00000003411.4	Rab3b	9.80539	-0.0132235	0.559665	-0.0236275	0.98115	0.988939	9.80539	0.415773	0.550338	0.755488	0.449956	0.628555
ENSMUSG00000003418.9	St8sia6	180.049	0.441366	0.180508	2.44513	0.0144799	0.0382885	180.049	-0.677204	0.182625	-3.70816	0.000208767	0.00169277
ENSMUSG00000003420.7	Fcgrt	1877.6	0.124453	0.0685244	1.81618	0.0693428	0.139261	1877.6	0.00936161	0.0684719	0.136722	0.891251	0.940948
ENSMUSG00000003421.6	Nosip	647.994	0.0562638	0.0654236	0.859993	0.389793	0.532583	647.994	0.0511886	0.0653696	0.783065	0.433589	0.613857
ENSMUSG00000003423.8	Pih1d1	517.466	0.356113	0.088769	4.01168	6.0287e-05	0.000326977	517.466	-0.0597055	0.0879595	-0.678784	0.497275	0.669941
ENSMUSG00000003429.9	Rps11	1952.49	0.459802	0.114135	4.02858	5.61139e-05	0.000307248	1952.49	0.189463	0.11368	1.66663	0.095588	0.213788
ENSMUSG00000003435.8	Supt5	2122.78	-0.0544368	0.0626175	-0.869353	0.384654	0.527282	2122.78	-0.00899818	0.0628379	-0.143197	0.886135	0.937955
ENSMUSG00000003436.10	Dll3	0.301143	-0.744341	2.62325	-0.283748	0.776603	NA	0.301143	0.164551	2.63295	0.0624966	0.950167	NA
ENSMUSG00000003437.8	Paf1	1195.05	0.0114864	0.0555631	0.206727	0.836223	0.896489	1195.05	0.0089419	0.0557678	0.160342	0.872612	0.929355
ENSMUSG00000003438.10	Timm50	912.308	0.0847484	0.0758324	1.11758	0.263748	0.399708	912.308	0.225725	0.075292	2.99799	0.00271763	0.0136074
ENSMUSG00000003444.8	Med29	117.851	0.246551	0.166278	1.48276	0.138137	0.24197	117.851	0.247867	0.162597	1.52443	0.127402	0.262389
ENSMUSG00000003452.9	Bicd1	160.578	-0.115913	0.128222	-0.904005	0.365993	0.509319	160.578	-0.0100907	0.130054	-0.0775882	0.938156	0.965743
ENSMUSG00000003458.6	Ncstn	1339.86	-0.125585	0.0506524	-2.47934	0.0131625	0.035342	1339.86	-0.117066	0.0515611	-2.27043	0.0231813	0.0736054
ENSMUSG00000003464.7	Pex19	3180.96	-0.0829208	0.0861516	-0.962499	0.335799	0.479359	3180.96	0.241152	0.0861127	2.80042	0.00510364	0.0225637
ENSMUSG00000003469.3	Phyhip	456.905	-0.620675	0.163632	-3.79312	0.000148765	0.000727159	456.905	0.539359	0.164018	3.28842	0.00100753	0.00603543
ENSMUSG00000003476.8	Crhr2	562.495	-1.60197	0.235404	-6.80519	1.00919e-11	2.31591e-10	562.495	1.10639	0.236118	4.68576	2.78929e-06	4.92818e-05
ENSMUSG00000003477.5	Inmt	275.042	-1.84618	0.523027	-3.52979	0.00041589	0.00179547	275.042	2.13706	0.522832	4.08747	4.36104e-05	0.000472
ENSMUSG00000003484.4	Cyp4f18	24.1223	0.202954	0.334407	0.606909	0.543911	0.673207	24.1223	0.283681	0.326017	0.87014	0.384224	0.56592
ENSMUSG00000003500.7	Impdh1	546.979	0.0890355	0.0822919	1.08195	0.279276	0.418381	546.979	-0.150502	0.0829466	-1.81445	0.0696089	0.169791
ENSMUSG00000003505.8	Psg18	0	NA	NA	NA	NA	NA	0	NA	NA	NA	NA	NA
ENSMUSG00000003518.6	Dusp3	3505.49	0.35374	0.0639989	5.52729	3.25215e-08	3.78766e-07	3505.49	-0.311015	0.0640453	-4.85618	1.19671e-06	2.43052e-05
ENSMUSG00000003526.5	Prodh	411.552	-0.841353	0.163159	-5.15665	2.51402e-07	2.41427e-06	411.552	0.503556	0.164235	3.06607	0.00216895	0.0113036
ENSMUSG00000003527.8	Dgcr14	267.174	0.0425805	0.107166	0.397331	0.691123	0.793941	267.174	-0.0188252	0.107609	-0.174941	0.861126	0.922697
ENSMUSG00000003528.8	Slc25a1	154.26	0.696115	0.117162	5.94147	2.82484e-09	4.09708e-08	154.26	-0.367072	0.114573	-3.20384	0.00135606	0.00772225
ENSMUSG00000003531.8	Dgcr6	455.597	-0.0876194	0.112156	-0.781231	0.434667	0.576109	455.597	0.439407	0.111286	3.94846	7.86547e-05	0.000757685
ENSMUSG00000003534.10	Ddr1	511	0.233661	0.0822175	2.84198	0.00448343	0.0142663	511	-0.140668	0.0822267	-1.71074	0.08713	0.199945
ENSMUSG00000003541.6	Ier3	805.639	0.388163	0.132758	2.92384	0.00345745	0.0113949	805.639	-0.0339635	0.132326	-0.256665	0.797438	0.882734
ENSMUSG00000003545.2	Fosb	16.0459	-0.419154	0.579012	-0.723912	0.46912	0.608774	16.0459	-0.855099	0.613181	-1.39453	0.163157	0.313876
ENSMUSG00000003546.8	Klc4	655.376	0.15211	0.0618143	2.46076	0.0138645	0.0369034	655.376	0.0370983	0.0613864	0.60434	0.545617	0.711253
ENSMUSG00000003549.2	Ercc1	410.894	0.255066	0.193264	1.31978	0.18691	0.307089	410.894	-0.221722	0.193419	-1.14633	0.251659	0.42535
ENSMUSG00000003555.7	Cyp17a1	0.453552	1.21842	1.95081	0.624572	0.532252	NA	0.453552	0.0383066	1.87951	0.0203811	0.983739	NA
ENSMUSG00000003559.7	As3mt	1112.86	-0.669016	0.127108	-5.26338	1.41429e-07	1.44698e-06	1112.86	0.501978	0.127429	3.93929	8.17233e-05	0.000782156
ENSMUSG00000003573.9	Homer3	228.9	0.366352	0.105627	3.46836	0.000523653	0.00219821	228.9	-0.25209	0.105469	-2.39019	0.0168396	0.0576605
ENSMUSG00000003575.7	Crtc1	284.5	-0.38301	0.14735	-2.59933	0.00934072	0.0264754	284.5	0.169372	0.148701	1.13901	0.254699	0.428971
ENSMUSG00000003581.8	Rnf215	339.005	0.0441302	0.0989018	0.446202	0.655451	0.765624	339.005	0.0567616	0.0988719	0.574093	0.565905	0.728464
ENSMUSG00000003585.7	Sec14l2	22.7821	0.654925	0.287859	2.27516	0.0228965	0.0561975	22.7821	-0.700114	0.292037	-2.39735	0.0165143	0.056797
ENSMUSG00000003604.7	Aven	257.344	0.119384	0.101451	1.17676	0.239291	0.370959	257.344	-0.00493626	0.101311	-0.0487237	0.961139	0.977714
ENSMUSG00000003617.10	Cp	4024.82	0.544048	0.137785	3.94852	7.86365e-05	0.00041516	4024.82	-0.486689	0.1378	-3.53186	0.000412653	0.00294872
ENSMUSG00000003623.4	Crot	854.167	-0.0736207	0.070526	-1.04388	0.296541	0.43701	854.167	-0.135107	0.0714447	-1.89107	0.0586151	0.14945
ENSMUSG00000003644.11	Rps6ka1	196.398	0.230767	0.127016	1.81683	0.0692429	0.13915	196.398	-0.128486	0.126963	-1.01199	0.311541	0.491756
ENSMUSG00000003657.7	Calb2	0.0446893	0.650078	4.32794	0.150205	0.880603	NA	0.0446893	-0.556791	4.32804	-0.128647	0.897637	NA
ENSMUSG00000003660.9	Snrnp200	1923.96	-0.267474	0.0576862	-4.63671	3.54004e-06	2.62873e-05	1923.96	-0.00775039	0.0582872	-0.132969	0.894218	0.942856
ENSMUSG00000003662.4	Ciao1	931.934	-0.0437978	0.0605522	-0.723306	0.469492	0.609132	931.934	0.00535956	0.0609764	0.0878955	0.92996	0.961616
ENSMUSG00000003665.6	Has1	4.8249	3.10365	0.831602	3.73213	0.000189865	0.000901046	4.8249	-0.921577	0.611302	-1.50756	0.131666	0.268699
ENSMUSG00000003680.7	Taf6l	89.5077	-0.0354804	0.148778	-0.238479	0.81151	0.879965	89.5077	-0.00432009	0.150501	-0.0287047	0.9771	0.987909
ENSMUSG00000003721.8	Insig2	1341.14	0.15569	0.0663668	2.3459	0.0189811	0.0481365	1341.14	0.0356736	0.0661761	0.539071	0.589838	0.744958
ENSMUSG00000003731.7	Kpna6	2043.97	-0.396319	0.0833075	-4.7573	1.96195e-06	1.54189e-05	2043.97	0.151063	0.0836683	1.8055	0.070996	0.172294
ENSMUSG00000003746.9	Man1a	1201.92	-0.0758097	0.08308	-0.91249	0.361511	0.50506	1201.92	-0.0264025	0.0834446	-0.316408	0.751693	0.85494
ENSMUSG00000003752.8	Itpkc	148.713	0.59686	0.136936	4.35867	1.30853e-05	8.31041e-05	148.713	-0.294285	0.134892	-2.18164	0.0291362	0.0881648
ENSMUSG00000003762.7	Coq8b	213.81	0.573432	0.100326	5.71566	1.09278e-08	1.40358e-07	213.81	-0.208509	0.0979129	-2.12954	0.0332096	0.097386
ENSMUSG00000003778.8	Brd8	750.845	-0.044885	0.0664175	-0.675801	0.499167	0.634924	750.845	-0.0361185	0.067047	-0.538704	0.590091	0.745068
ENSMUSG00000003779.8	Kif20a	59.8223	0.700213	0.276557	2.53189	0.0113449	0.0311473	59.8223	-1.16186	0.28427	-4.08717	4.36659e-05	0.000472256
ENSMUSG00000003808.11	Farsa	443.195	-0.104363	0.0861997	-1.21071	0.226007	0.354911	443.195	0.13058	0.0865148	1.50933	0.131213	0.267958
ENSMUSG00000003809.7	Gcdh	1607.96	-0.825213	0.112826	-7.31402	2.59272e-13	7.52084e-12	1607.96	0.661209	0.113067	5.84795	4.97679e-09	2.29552e-07
ENSMUSG00000003810.6	Mast2	4390.41	-0.179386	0.0811719	-2.20995	0.0271086	0.0646615	4390.41	0.13382	0.0812438	1.64714	0.0995296	0.219951
ENSMUSG00000003812.7	Dnase2a	142.071	0.0428392	0.132906	0.322328	0.747204	0.835019	142.071	-0.143407	0.134752	-1.06423	0.287226	0.464164
ENSMUSG00000003813.8	Rad23a	1854.27	-0.190815	0.0645973	-2.95391	0.00313779	0.010509	1854.27	0.277634	0.0646114	4.29698	1.73137e-05	0.00022137
ENSMUSG00000003814.8	Calr	6447.84	0.0422091	0.0877787	0.480858	0.630617	0.747152	6447.84	-0.133945	0.0878407	-1.52487	0.127292	0.262264
ENSMUSG00000003824.6	Syce2	10.7563	1.07501	0.410653	2.6178	0.00884982	0.0252735	10.7563	-0.0615303	0.366956	-0.167677	0.866837	0.925694
ENSMUSG00000003847.9	Nfat5	1491.8	-0.0133964	0.0672592	-0.199176	0.842125	0.900616	1491.8	-0.176679	0.0677893	-2.60629	0.00915281	0.0357752
ENSMUSG00000003848.8	Nob1	428.824	0.201746	0.0751538	2.68445	0.00726497	0.0214515	428.824	-0.0268995	0.0746927	-0.360135	0.718746	0.834059
ENSMUSG00000003849.8	Nqo1	1504.17	0.365958	0.13007	2.81355	0.00489976	0.0153856	1504.17	-0.223211	0.130025	-1.71668	0.0860372	0.198236
ENSMUSG00000003863.9	Ppfia3	3.58399	0.382352	0.763024	0.5011	0.616301	0.735216	3.58399	-0.366153	0.768849	-0.476235	0.633907	0.777408
ENSMUSG00000003865.8	Gys1	3307.52	-0.477025	0.0918476	-5.19366	2.06205e-07	2.0132e-06	3307.52	0.334201	0.0919895	3.63303	0.000280112	0.0021567
ENSMUSG00000003868.6	Ruvbl2	486.88	-0.169011	0.0831727	-2.03205	0.042149	0.0925689	486.88	0.303847	0.0830021	3.66072	0.000251511	0.00197239
ENSMUSG00000003872.7	Lin7b	10.4333	-0.208466	0.409048	-0.509636	0.610306	0.729899	10.4333	0.406518	0.404856	1.00411	0.315328	0.495778
ENSMUSG00000003873.9	Bax	450.976	0.571975	0.0908025	6.29911	2.99358e-10	5.21603e-09	450.976	-0.309185	0.0900174	-3.43473	0.000593146	0.00394171
ENSMUSG00000003882.4	Il7r	10.5217	-0.149189	0.395968	-0.37677	0.706345	0.804329	10.5217	0.352073	0.391787	0.898634	0.368848	0.551743
ENSMUSG00000003923.8	Tfam	1044.91	-0.192428	0.0653345	-2.94527	0.00322676	0.0107605	1044.91	0.239018	0.0654579	3.65147	0.00026074	0.00203105
ENSMUSG00000003929.9	Zfp81	184.449	-0.0403094	0.121218	-0.332537	0.739484	0.829022	184.449	-0.0466993	0.122685	-0.380645	0.703467	0.824191
ENSMUSG00000003934.5	Efnb3	1478.47	-1.79972	0.334873	-5.37434	7.68616e-08	8.3301e-07	1478.47	1.7355	0.334924	5.18179	2.19771e-07	5.7934e-06
ENSMUSG00000003948.9	Mmd	891.974	-0.558553	0.140432	-3.97739	6.9676e-05	0.000372551	891.974	0.197512	0.141097	1.39983	0.161563	0.311634
ENSMUSG00000003949.8	Hlf	713.912	-1.30606	0.211813	-6.16609	6.99982e-10	1.14859e-08	713.912	0.749841	0.212494	3.52876	0.000417515	0.00297915
ENSMUSG00000003955.7	Fam162a	1956.69	0.586463	0.1343	4.36682	1.26068e-05	8.06939e-05	1956.69	-0.0363007	0.133973	-0.270956	0.786425	0.876331
ENSMUSG00000003970.8	Rpl8	6124.68	0.228647	0.102475	2.23125	0.0256643	0.0618163	6124.68	0.20897	0.102378	2.04116	0.0412345	0.114587
ENSMUSG00000003974.4	Grm3	0.944672	-1.56937	1.5871	-0.988824	0.322749	0.465319	0.944672	0.0815444	1.77325	0.0459858	0.963322	NA
ENSMUSG00000003992.8	Ssbp2	623.689	0.0522824	0.0739714	0.706792	0.479696	0.617972	623.689	0.154003	0.0735445	2.09401	0.0362593	0.103961
ENSMUSG00000004018.3	Fancl	122.85	-0.145664	0.11957	-1.21824	0.223134	0.351183	122.85	0.14303	0.12065	1.18549	0.235825	0.407519
ENSMUSG00000004031.8	Brinp2	2.60497	0.0997906	0.828913	0.120387	0.904176	0.941749	2.60497	0.0816062	0.821437	0.0993456	0.920864	0.956861
ENSMUSG00000004032.4	Gstm5	738.091	-0.0458673	0.127353	-0.360158	0.718729	0.813996	738.091	0.182725	0.127278	1.43564	0.151106	0.296367
ENSMUSG00000004035.6	Gstm7	641.684	-0.958797	0.105692	-9.07158	1.17299e-19	9.31775e-18	641.684	0.784132	0.106364	7.37214	1.67907e-13	2.58962e-11
ENSMUSG00000004038.7	Gstm3	3.08543	4.88439	1.18492	4.12211	3.7541e-05	0.000214897	3.08543	-1.47165	0.731527	-2.01174	0.044247	0.120693
ENSMUSG00000004040.10	Stat3	3405.69	0.186788	0.0854281	2.18649	0.0287795	0.0679274	3405.69	-0.282926	0.0855593	-3.30678	0.000943738	0.00573133
ENSMUSG00000004043.8	Stat5a	382.839	-0.908615	0.0852962	-10.6525	1.69798e-26	3.70446e-24	382.839	0.270279	0.0892184	3.0294	0.00245038	0.0124889
ENSMUSG00000004044.8	Cavin1	5922.69	-0.0836247	0.0669169	-1.24968	0.211416	0.336883	5922.69	-0.181877	0.0670919	-2.71086	0.00671087	0.0279733
ENSMUSG00000004054.8	Map3k11	738.263	-0.250463	0.13372	-1.87304	0.0610627	0.125546	738.263	0.0999026	0.134179	0.744545	0.456547	0.634469
ENSMUSG00000004056.8	Akt2	3051.86	-0.472225	0.0684264	-6.90121	5.15632e-12	1.23832e-10	3051.86	0.361176	0.0686001	5.26495	1.40231e-07	3.98515e-06
ENSMUSG00000004069.9	Dnaja3	3833.14	-0.199679	0.0868714	-2.29855	0.0215303	0.0534462	3833.14	0.272562	0.0868841	3.13707	0.00170642	0.0093024
ENSMUSG00000004070.9	Hmox2	1310.28	0.444429	0.132179	3.36233	0.000772873	0.00309509	1310.28	-0.0740407	0.131878	-0.561431	0.574504	0.73398
ENSMUSG00000004071.6	Cdip1	1509.65	-0.254771	0.0851853	-2.99078	0.00278264	0.00946695	1509.65	0.260009	0.0853097	3.04783	0.00230502	0.0118955
ENSMUSG00000004085.8	Map3k20	4353.99	-0.544333	0.110699	-4.91722	8.77834e-07	7.46713e-06	4353.99	0.0193363	0.110938	0.174299	0.861631	0.922988
ENSMUSG00000004096.8	Cwc15	1226.11	0.071231	0.0965927	0.737437	0.460857	0.600949	1226.11	0.106206	0.0964719	1.10091	0.270938	0.447319
ENSMUSG00000004098.7	Col5a3	600.983	-0.309521	0.225668	-1.37157	0.170196	0.284917	600.983	-0.6553	0.22746	-2.88095	0.00396481	0.0183431
ENSMUSG00000004099.8	Dnmt1	540.537	-0.154955	0.100528	-1.54141	0.123218	0.221493	540.537	-0.215301	0.102128	-2.10815	0.0350183	0.101266
ENSMUSG00000004100.5	Ppan	183.556	0.267815	0.118458	2.26084	0.0237691	0.0579543	183.556	0.0190008	0.116815	0.162658	0.870788	0.928077
ENSMUSG00000004105.6	Angptl2	2390.56	0.076784	0.0886473	0.866174	0.386395	0.528861	2390.56	-0.153767	0.0887969	-1.73167	0.0833325	0.193967
ENSMUSG00000004110.7	Cacna1e	1.77258	0.88482	1.00097	0.883965	0.376715	0.519665	1.77258	-0.718907	0.991782	-0.724864	0.468536	0.645135
ENSMUSG00000004113.11	Cacna1b	3.49898	-1.22767	0.708438	-1.73293	0.0831079	0.16124	3.49898	0.148671	0.788115	0.188641	0.850374	0.916016
ENSMUSG00000004127.6	Trmt10a	78.2262	0.31958	0.162699	1.96424	0.0495019	0.105749	78.2262	-0.290813	0.163607	-1.77751	0.0754836	0.179969
ENSMUSG00000004151.8	Etv1	180.394	-0.265733	0.120134	-2.21197	0.026969	0.0644277	180.394	-0.0586647	0.123462	-0.475163	0.634671	0.778085
ENSMUSG00000004187.9	Kifc2	213.064	-0.752544	0.138221	-5.44448	5.19564e-08	5.80667e-07	213.064	0.78389	0.138589	5.65624	1.54725e-08	6.1417e-07
ENSMUSG00000004207.7	Psap	25074.6	-0.619294	0.0821062	-7.54259	4.60719e-14	1.52817e-12	25074.6	0.328213	0.0821396	3.99579	6.44793e-05	0.000647241
ENSMUSG00000004221.9	Ikbkg	988.496	-0.059477	0.0545974	-1.08938	0.275988	0.414411	988.496	-0.0736943	0.0553576	-1.33124	0.18311	0.34115
ENSMUSG00000004231.7	Pax2	0.128562	-0.0712688	4.32794	-0.0164671	0.986862	NA	0.128562	0.16455	4.32804	0.0380194	0.969672	NA
ENSMUSG00000004233.8	Wars2	169.878	-0.257256	0.118533	-2.17034	0.029981	0.0701731	169.878	0.19376	0.11987	1.61641	0.106005	0.229561
ENSMUSG00000004263.9	Atn1	714.129	-0.704312	0.201302	-3.49878	0.000467384	0.00198622	714.129	0.0152117	0.202394	0.0751588	0.940088	0.96632
ENSMUSG00000004264.10	Phb2	3322.37	0.00517962	0.0794001	0.0652345	0.947987	0.969765	3322.37	0.297811	0.079263	3.75725	0.000171793	0.00143704
ENSMUSG00000004266.9	Ptpn6	202.958	0.530958	0.217243	2.44408	0.0145223	0.0383681	202.958	0.0148007	0.215426	0.0687043	0.945225	0.969276
ENSMUSG00000004267.10	Eno2	41.2652	0.589593	0.272984	2.15981	0.0307878	0.0716931	41.2652	-0.273644	0.269132	-1.01676	0.309265	0.489208
ENSMUSG00000004268.5	Emg1	902.857	-0.0578876	0.0768214	-0.753535	0.451129	0.591801	902.857	0.318822	0.0764081	4.17261	3.01128e-05	0.000351617
ENSMUSG00000004270.7	Lpcat3	758.316	-0.463718	0.0930698	-4.98248	6.27745e-07	5.5186e-06	758.316	0.32468	0.0936718	3.46614	0.000527986	0.00357489
ENSMUSG00000004285.6	Atp6v1f	827.004	0.345479	0.11408	3.02838	0.00245869	0.00851848	827.004	-0.0612481	0.113715	-0.538609	0.590156	0.745068
ENSMUSG00000004296.8	Il12b	0.0893786	1.23457	4.32358	0.285543	0.775228	NA	0.0893786	-1.14128	4.32368	-0.263961	0.79181	NA
ENSMUSG00000004317.8	Clcn5	79.5119	0.274925	0.178016	1.54438	0.122495	0.220582	79.5119	-0.310187	0.179699	-1.72615	0.0843207	0.195529
ENSMUSG00000004319.9	Clcn3	1031.44	-0.649309	0.0842416	-7.7077	1.28107e-14	4.63641e-13	1031.44	0.291587	0.0851347	3.42501	0.000614787	0.00406545
ENSMUSG00000004328.8	Hif3a	35.1484	-0.32842	0.526192	-0.624146	0.532532	0.664431	35.1484	-0.172539	0.531849	-0.324412	0.745626	0.851372
ENSMUSG00000004341.7	Gpx6	0.0893786	1.23457	4.32358	0.285543	0.775228	NA	0.0893786	-1.14128	4.32368	-0.263961	0.79181	NA
ENSMUSG00000004344.5	Gpx5	0.0893786	1.23457	4.32358	0.285543	0.775228	NA	0.0893786	-1.14128	4.32368	-0.263961	0.79181	NA
ENSMUSG00000004347.9	Pde1c	1405.8	0.0488017	0.113178	0.431196	0.666326	0.77453	1405.8	-0.11592	0.113361	-1.02257	0.306512	0.486411
ENSMUSG00000004356.7	Utp20	362.21	-0.155615	0.126858	-1.22669	0.21994	0.347215	362.21	-0.121324	0.128268	-0.945867	0.344216	0.526767
ENSMUSG00000004359.9	Spic	9.41166	-0.133488	0.450296	-0.296444	0.766891	0.848631	9.41166	0.209865	0.450956	0.465379	0.64166	0.782855
ENSMUSG00000004360.8	9330159F19Rik	43.1804	1.40795	0.346512	4.06321	4.84022e-05	0.000269443	43.1804	-0.954949	0.340856	-2.80162	0.00508469	0.022493
ENSMUSG00000004364.8	Cul3	3621.2	-0.420137	0.0772406	-5.43933	5.34804e-08	5.96408e-07	3621.2	0.230005	0.0774207	2.97084	0.00296986	0.0145505
ENSMUSG00000004366.3	Sst	0	NA	NA	NA	NA	NA	0	NA	NA	NA	NA	NA
ENSMUSG00000004371.7	Il11	2.77877	1.89872	0.834691	2.27476	0.0229205	0.0562393	2.77877	-2.21454	0.884778	-2.50294	0.0123168	0.0452848
ENSMUSG00000004383.10	Large1	1652.64	-0.0558114	0.102527	-0.544359	0.586195	0.710108	1652.64	0.0899805	0.102593	0.877061	0.380454	0.562737
ENSMUSG00000004393.4	Ddx56	423.746	0.174405	0.0768735	2.26873	0.0232846	0.0570063	423.746	-0.0382502	0.0766435	-0.499067	0.617732	0.765978
ENSMUSG00000004394.6	Tmed4	1968.48	0.000396652	0.070057	0.00566184	0.995483	0.996963	1968.48	0.238302	0.0698774	3.41028	0.000648958	0.0042485
ENSMUSG00000004415.8	Col26a1	8.26347	1.23183	0.490272	2.51253	0.0119868	0.032626	8.26347	-1.36701	0.503013	-2.71765	0.00657481	0.0275379
ENSMUSG00000004446.6	Bid	50.6313	1.06077	0.214988	4.9341	8.05231e-07	6.91026e-06	50.6313	-0.321087	0.202969	-1.58195	0.113661	0.24141
ENSMUSG00000004451.8	Ralb	844.789	0.359561	0.0921053	3.90381	9.46918e-05	0.000488762	844.789	-0.157557	0.0918519	-1.71534	0.0862825	0.198554
ENSMUSG00000004455.10	Ppp1cc	478.661	0.0247971	0.0726013	0.341551	0.732688	0.824388	478.661	0.0905474	0.0724919	1.24907	0.21164	0.377126
ENSMUSG00000004460.9	Dnajb11	1324.06	0.174569	0.0805488	2.16725	0.0302161	0.070574	1324.06	-0.106124	0.0805976	-1.31671	0.187935	0.347257
ENSMUSG00000004462.6	Tbccd1	220.507	-0.177163	0.0936478	-1.8918	0.0585177	0.12136	220.507	0.069658	0.0953152	0.730817	0.464891	0.642447
ENSMUSG00000004473.9	Clec11a	60.4982	2.53362	0.336448	7.5305	5.05469e-14	1.66236e-12	60.4982	-1.81727	0.326333	-5.56876	2.56563e-08	9.15342e-07
ENSMUSG00000004500.8	Zfp324	103.38	0.077446	0.163142	0.474715	0.63499	0.749638	103.38	-0.0795913	0.164173	-0.484802	0.627817	0.773075
ENSMUSG00000004508.5	Gab2	974.412	1.07536	0.112057	9.59658	8.26407e-22	8.95177e-20	974.412	-0.993929	0.112089	-8.8673	7.49433e-19	5.54805e-16
ENSMUSG00000004530.6	Coro1c	845.941	0.170024	0.0973883	1.74583	0.0808397	0.157768	845.941	-0.336344	0.0979923	-3.43235	0.000598383	0.00396938
ENSMUSG00000004535.6	Tax1bp1	3028.51	0.0295926	0.0641705	0.461156	0.644687	0.757285	3028.51	-0.0836746	0.0643137	-1.30104	0.193245	0.354371
ENSMUSG00000004540.7	Psg17	1.68092	-1.90614	1.2294	-1.55047	0.121029	0.2184	1.68092	1.86287	1.23738	1.50549	0.132197	0.269565
ENSMUSG00000004542.7	Psg19	0.068254	-0.0712625	4.32794	-0.0164657	0.986863	NA	0.068254	0.885891	4.32804	0.204686	0.837817	NA
ENSMUSG00000004552.10	Ctse	2.45167	1.26271	1.1821	1.06819	0.285436	0.424999	2.45167	1.37044	0.9117	1.50317	0.132796	0.270414
ENSMUSG00000004558.8	Ndrg2	28492.5	-0.168489	0.0755527	-2.23009	0.0257414	0.0619826	28492.5	0.193143	0.0755586	2.5562	0.0105822	0.0402571
ENSMUSG00000004561.8	Mettl17	278.411	-0.246087	0.0992117	-2.48042	0.0131226	0.0352775	278.411	0.304919	0.0994328	3.06659	0.00216517	0.0112878
ENSMUSG00000004562.8	Arhgef40	902.505	0.904039	0.111583	8.10196	5.40818e-16	2.49324e-14	902.505	-0.837761	0.11165	-7.50349	6.21409e-14	1.08242e-11
ENSMUSG00000004565.8	Pnpla6	260.678	0.0829662	0.105393	0.787206	0.431161	0.573079	260.678	-0.196887	0.106805	-1.84342	0.0652673	0.161939
ENSMUSG00000004567.8	Mcoln1	545.228	-0.0598597	0.0807567	-0.741235	0.458551	0.598918	545.228	0.0846594	0.0810459	1.04459	0.296214	0.474751
ENSMUSG00000004568.6	Arhgef18	487.749	-0.200008	0.108275	-1.84722	0.0647154	0.131675	487.749	0.0405688	0.109153	0.371668	0.71014	0.828749
ENSMUSG00000004591.9	Pkn2	1127.09	-0.0326171	0.063385	-0.514587	0.606842	0.727046	1127.09	-0.118789	0.0640137	-1.85568	0.0634997	0.158519
ENSMUSG00000004609.5	Cd33	113.856	0.259072	0.198803	1.30316	0.19252	0.314504	113.856	-0.206906	0.199158	-1.0389	0.298849	0.477868
ENSMUSG00000004610.3	Etfb	9504.97	-0.753875	0.126067	-5.97997	2.23183e-09	3.31141e-08	9504.97	0.728235	0.126084	5.7758	7.65901e-09	3.33527e-07
ENSMUSG00000004612.7	Nkg7	3.52898	-0.296892	0.777083	-0.38206	0.702417	0.801324	3.52898	-0.339365	0.817947	-0.414898	0.678217	0.806755
ENSMUSG00000004613.5	Lim2	0	NA	NA	NA	NA	NA	0	NA	NA	NA	NA	NA
ENSMUSG00000004626.8	Stxbp2	78.8039	0.240421	0.208762	1.15165	0.249464	0.383277	78.8039	0.119788	0.205867	0.581871	0.560654	0.724108
ENSMUSG00000004630.12	Pcp2	0	NA	NA	NA	NA	NA	0	NA	NA	NA	NA	NA
ENSMUSG00000004631.9	Sgce	465.765	0.642277	0.0909015	7.06564	1.59876e-12	4.11376e-11	465.765	-0.488603	0.0906277	-5.39132	6.99423e-08	2.13519e-06
ENSMUSG00000004633.9	Chn2	75.8987	0.893494	0.151879	5.88294	4.03031e-09	5.67025e-08	75.8987	-0.737534	0.150746	-4.89258	9.95239e-07	2.09014e-05
ENSMUSG00000004637.9	Wwox	74.3485	0.163672	0.163598	1.00045	0.317091	0.459216	74.3485	-0.226947	0.166036	-1.36686	0.17167	0.325698
ENSMUSG00000004642.7	Slbp	202.228	-0.0647965	0.0964923	-0.67152	0.501889	0.637287	202.228	0.101323	0.0969823	1.04476	0.296135	0.474675
ENSMUSG00000004651.4	Tyr	0.0734815	0.650078	4.32794	0.150205	0.880603	NA	0.0734815	-0.556791	4.32804	-0.128647	0.897637	NA
ENSMUSG00000004654.4	Ghrhr	0.0552589	-0.792569	4.32794	-0.183128	0.854697	NA	0.0552589	0.16455	4.32804	0.0380194	0.969672	NA
ENSMUSG00000004655.5	Aqp1	6871.41	0.0499909	0.194501	0.257021	0.797163	0.870623	6871.41	-0.358699	0.194561	-1.84364	0.0652358	0.161898
ENSMUSG00000004661.8	Arid3b	92.8375	-0.469342	0.186779	-2.51282	0.0119771	0.0326113	92.8375	0.379863	0.188664	2.01344	0.0440684	0.120428
ENSMUSG00000004665.4	Cnn2	960.433	0.4092	0.115855	3.53202	0.000412404	0.00178369	960.433	-0.194469	0.11565	-1.68154	0.0926588	0.209005
ENSMUSG00000004667.11	Polr2e	1428.43	0.0438201	0.0792991	0.552593	0.580542	0.70497	1428.43	0.22354	0.079032	2.82848	0.00467698	0.0210161
ENSMUSG00000004668.7	Abca13	0.807809	-0.752942	2.05757	-0.365938	0.714411	0.810654	0.807809	3.25321	1.85768	1.75122	0.0799076	NA
ENSMUSG00000004677.8	Myo9b	1105.57	0.292095	0.0872105	3.34932	0.000810111	0.00322421	1105.57	-0.339334	0.0874925	-3.87844	0.000105131	0.000965011
ENSMUSG00000004698.8	Hdac9	585.347	-0.626167	0.132411	-4.72898	2.25647e-06	1.74939e-05	585.347	0.47489	0.132944	3.57209	0.000354141	0.00259727
ENSMUSG00000004707.8	Ly9	18.2473	0.128353	0.445244	0.288277	0.773135	0.852799	18.2473	-0.403083	0.453107	-0.889598	0.373682	0.556389
ENSMUSG00000004709.8	Cd244	7.01523	1.60666	0.592663	2.71092	0.00670968	0.0200643	7.01523	0.635474	0.464717	1.36744	0.171487	0.32542
ENSMUSG00000004730.7	Adgre1	456.269	0.665892	0.211835	3.14345	0.00166969	0.00608695	456.269	-0.00872575	0.21075	-0.0414032	0.966974	0.981766
ENSMUSG00000004748.5	Mtfp1	2316.73	-0.601598	0.132799	-4.53014	5.89442e-06	4.11839e-05	2316.73	0.767814	0.132763	5.78335	7.32288e-09	3.19831e-07
ENSMUSG00000004768.8	Rab23	277.138	0.688522	0.128992	5.33773	9.41174e-08	1.0006e-06	277.138	-0.641362	0.129268	-4.96149	6.99529e-07	1.54355e-05
ENSMUSG00000004771.6	Rab11a	1992.53	0.0428951	0.0797303	0.538003	0.590575	0.713901	1992.53	-0.0693373	0.0798717	-0.868109	0.385335	0.566901
ENSMUSG00000004788.5	Eif2b2	533.122	0.158827	0.119059	1.33402	0.182198	0.301135	533.122	0.0126267	0.118845	0.106245	0.915388	0.953889
ENSMUSG00000004789.8	Dlst	13902.1	-0.432357	0.08617	-5.01749	5.23507e-07	4.7064e-06	13902.1	0.38424	0.0861909	4.45801	8.27237e-06	0.000121028
ENSMUSG00000004791.6	Pgf	167.402	-0.00394011	0.295777	-0.0133212	0.989372	0.993412	167.402	-0.145517	0.296715	-0.490426	0.623832	0.770283
ENSMUSG00000004798.8	Ulk2	2280.53	-0.131043	0.0787071	-1.66494	0.0959246	0.181293	2280.53	-0.0176163	0.0789532	-0.223123	0.823439	0.8983
ENSMUSG00000004814.7	Ccl24	40.853	-0.719316	0.372561	-1.93073	0.0535162	0.112861	40.853	0.183823	0.379758	0.484052	0.628349	0.773602
ENSMUSG00000004815.6	Dgkq	310.972	-0.0654097	0.090541	-0.722433	0.470029	0.609471	310.972	0.0926004	0.090972	1.0179	0.308725	0.488771
ENSMUSG00000004821.1	Tmed11	0	NA	NA	NA	NA	NA	0	NA	NA	NA	NA	NA
ENSMUSG00000004837.2	Grap	263.765	0.086003	0.116453	0.738524	0.460196	0.60034	263.765	-0.235839	0.117962	-1.99928	0.0455782	0.123437
ENSMUSG00000004842.9	Pou1f1	0	NA	NA	NA	NA	NA	0	NA	NA	NA	NA	NA
ENSMUSG00000004843.6	Chmp2b	1118.29	0.00923313	0.0616558	0.149753	0.88096	0.927231	1118.29	0.033368	0.0617941	0.539987	0.589206	0.744287
ENSMUSG00000004846.4	Plod3	941.721	0.613794	0.123538	4.96848	6.74813e-07	5.90315e-06	941.721	-0.502264	0.123512	-4.06653	4.77182e-05	0.000506463
ENSMUSG00000004849.8	Ap1s1	523.03	0.410091	0.0889354	4.61112	4.00513e-06	2.9347e-05	523.03	-0.125005	0.0881764	-1.41767	0.156286	0.303823
ENSMUSG00000004864.6	Mapk13	2.64751	0.592627	1.5225	0.389245	0.697095	0.797842	2.64751	3.53902	1.18843	2.97789	0.00290237	0.0142929
ENSMUSG00000004865.9	Srpk1	795.035	-0.126807	0.0940719	-1.34798	0.177665	0.295169	795.035	0.051204	0.0944831	0.541939	0.587861	0.743221
ENSMUSG00000004872.9	Pax3	0.588502	0.0273298	1.74737	0.0156405	0.987521	NA	0.588502	-0.387843	1.80767	-0.214554	0.830115	NA
ENSMUSG00000004880.6	Lbr	550.976	-0.304213	0.0732693	-4.15199	3.29601e-05	0.000190647	550.976	0.115611	0.0744866	1.55211	0.120636	0.25235
ENSMUSG00000004885.5	Crabp2	8.29735	4.1218	0.853188	4.83105	1.35812e-06	1.10548e-05	8.29735	-2.00092	0.680284	-2.9413	0.00326837	0.0157525
ENSMUSG00000004891.10	Nes	1258.6	-0.154333	0.192007	-0.80379	0.421518	0.564137	1258.6	-0.683367	0.192819	-3.54408	0.00039398	0.00283402
ENSMUSG00000004892.8	Bcan	0.489026	2.06616	2.48333	0.832013	0.405402	NA	0.489026	-0.573503	2.47277	-0.231928	0.816594	NA
ENSMUSG00000004894.4	Hapln2	0.433601	1.87736	2.51429	0.746675	0.45526	NA	0.433601	-1.06272	2.51431	-0.422667	0.672538	NA
ENSMUSG00000004895.8	Prcc	691.805	-0.279037	0.0847976	-3.29062	0.000999663	0.00388187	691.805	0.19536	0.0853477	2.28899	0.0220798	0.0708335
ENSMUSG00000004896.10	Rrnad1	285.853	-0.217741	0.084041	-2.59089	0.00957287	0.026995	285.853	0.228538	0.0846401	2.70011	0.00693163	0.0286751
ENSMUSG00000004897.10	Hdgf	3033.19	0.0963583	0.0578636	1.66527	0.0958596	0.181236	3033.19	-0.0950572	0.0579624	-1.63998	0.101009	0.222099
ENSMUSG00000004902.5	Slc25a18	4.60609	0.217784	0.716795	0.303831	0.761257	0.84572	4.60609	0.188232	0.698312	0.269554	0.787504	0.877005
ENSMUSG00000004929.6	Thop1	350.36	0.110687	0.0780765	1.41767	0.156288	0.266502	350.36	0.0198223	0.0778317	0.254682	0.798969	0.88346
ENSMUSG00000004931.9	Apba3	1195.66	-0.118231	0.0841363	-1.40524	0.159951	0.271319	1195.66	0.291611	0.084001	3.47152	0.000517523	0.00352946
ENSMUSG00000004933.10	Matk	17.8026	0.450847	0.316398	1.42494	0.154175	0.26377	17.8026	-0.270954	0.313383	-0.86461	0.387253	0.568759
ENSMUSG00000004934.7	Pias4	342.551	-0.0699611	0.0936385	-0.747141	0.454979	0.595528	342.551	0.0892086	0.0940595	0.948427	0.342912	0.525422
ENSMUSG00000004936.8	Map2k1	1013.23	0.213419	0.0754683	2.82793	0.00468494	0.0148162	1013.23	-0.198701	0.075665	-2.62606	0.00863789	0.0341138
ENSMUSG00000004937.5	Sgta	1875.78	0.0442849	0.060658	0.730075	0.465344	0.605424	1875.78	0.197321	0.0604318	3.26518	0.00109395	0.00646636
ENSMUSG00000004939.6	Nmrk2	670.067	5.73096	0.716587	7.99757	1.26898e-15	5.40701e-14	670.067	-2.76954	0.709391	-3.90412	9.45703e-05	0.000877873
ENSMUSG00000004945.8	Tmem242	1643.57	0.0575997	0.0854009	0.674462	0.500018	0.635607	1643.57	0.26522	0.0851192	3.11587	0.00183403	0.00988881
ENSMUSG00000004947.8	Dtx2	169.641	-0.0733985	0.10615	-0.691462	0.489275	0.62656	169.641	0.0382531	0.107429	0.356078	0.721782	0.836009
ENSMUSG00000004948.6	Zp3	0.156957	0.650072	4.32794	0.150203	0.880604	NA	0.156957	-0.556791	4.32804	-0.128647	0.897637	NA
ENSMUSG00000004951.9	Hspb1	2499.64	1.27318	0.0815842	15.6058	6.65161e-55	5.15167e-51	2499.64	-0.649104	0.0810123	-8.01241	1.12478e-15	3.39868e-13
ENSMUSG00000004952.7	Rasa4	328.873	0.991561	0.17693	5.60427	2.09136e-08	2.52889e-07	328.873	-0.394214	0.175167	-2.25051	0.0244169	0.0767062
ENSMUSG00000004961.6	Syt5	15.1682	1.01837	0.413037	2.46557	0.0136796	0.0364836	15.1682	-0.695655	0.405395	-1.716	0.0861629	0.198367
ENSMUSG00000004980.9	Hnrnpa2b1	11243.7	-0.177959	0.0575085	-3.09447	0.00197162	0.00703856	11243.7	0.191231	0.0575313	3.32394	0.000887551	0.00544595
ENSMUSG00000004988.7	Fxyd4	0	NA	NA	NA	NA	NA	0	NA	NA	NA	NA	NA
ENSMUSG00000004994.6	Ccdc130	152.033	0.254313	0.117193	2.17004	0.030004	0.070203	152.033	-0.0622452	0.116175	-0.535787	0.592106	0.746213
ENSMUSG00000004996.3	Mri1	214.698	0.0431091	0.12285	0.35091	0.725656	0.819033	214.698	0.131689	0.122318	1.07661	0.281657	0.458668
ENSMUSG00000005034.8	Prkacb	1712.34	-0.191275	0.0593824	-3.22107	0.00127711	0.00479923	1712.34	-0.0436891	0.0599706	-0.728509	0.466302	0.643556
ENSMUSG00000005043.7	Sgsh	216.174	0.29863	0.142228	2.09966	0.0357591	0.0813614	216.174	-0.31378	0.142932	-2.1953	0.0281419	0.0858404
ENSMUSG00000005045.9	Chd5	13.9578	-0.915768	0.389079	-2.35368	0.0185886	0.0473578	13.9578	0.341152	0.410801	0.830458	0.40628	0.587727
ENSMUSG00000005054.6	Cstb	257.503	0.697538	0.127832	5.45668	4.85131e-08	5.44542e-07	257.503	-0.270969	0.125862	-2.15291	0.031326	0.0931725
ENSMUSG00000005057.9	Sh2b2	22.749	1.19995	0.374149	3.20714	0.00134064	0.00499435	22.749	-0.651554	0.362101	-1.79937	0.0719597	0.174034
ENSMUSG00000005069.6	Pex5	564.833	-0.0127088	0.0734824	-0.17295	0.86269	0.914402	564.833	0.039432	0.0737848	0.534419	0.593051	0.746805
ENSMUSG00000005078.10	Jkamp	468.006	0.0667042	0.0833011	0.800761	0.42327	0.565504	468.006	0.0564756	0.0831729	0.679014	0.497129	0.669866
ENSMUSG00000005087.10	Cd44	417.196	1.09203	0.158248	6.90071	5.17428e-12	1.23879e-10	417.196	-0.887597	0.157882	-5.6219	1.88868e-08	7.09742e-07
ENSMUSG00000005089.8	Slc1a2	33.0993	1.56493	0.307003	5.09744	3.44286e-07	3.19724e-06	33.0993	-0.516928	0.284927	-1.81425	0.0696396	0.169838
ENSMUSG00000005102.6	Eif2ak4	237.536	0.0397402	0.123792	0.321023	0.748193	0.835702	237.536	-0.196382	0.125374	-1.56637	0.117262	0.247013
ENSMUSG00000005103.9	Wdr1	3321.13	0.54023	0.114902	4.70166	2.58061e-06	1.97498e-05	3321.13	-0.218282	0.114788	-1.90162	0.0572209	0.146577
ENSMUSG00000005107.7	Slc2a9	54.6982	0.103632	0.169713	0.610629	0.541445	0.671427	54.6982	-0.261777	0.174524	-1.49995	0.133627	0.271657
ENSMUSG00000005124.3	Wisp1	72.9447	2.56219	0.56419	4.54135	5.58946e-06	3.93907e-05	72.9447	-2.56379	0.565118	-4.53673	5.71328e-06	8.9325e-05
ENSMUSG00000005125.6	Ndrg1	1036.84	0.418374	0.127034	3.29341	0.000989797	0.00384967	1036.84	-0.29418	0.126995	-2.31647	0.0205325	0.0671684
ENSMUSG00000005131.2	4930550C14Rik	4.13799	1.20441	0.751588	1.60249	0.109046	0.201087	4.13799	-0.238663	0.687601	-0.347096	0.728519	0.840543
ENSMUSG00000005142.9	Man2b1	1218.59	0.00148184	0.0847441	0.0174861	0.986049	0.991811	1218.59	-0.0380413	0.0849828	-0.447635	0.654417	0.791351
ENSMUSG00000005148.7	Klf5	3.78456	1.16203	0.695405	1.67101	0.0947206	0.179433	3.78456	-0.602993	0.656572	-0.918396	0.358412	0.541225
ENSMUSG00000005150.9	Wdr83	594.671	0.104839	0.0949205	1.10449	0.269379	0.406536	594.671	0.215553	0.0942235	2.28768	0.0221562	0.0710053
ENSMUSG00000005161.9	Prdx2	4656.21	-0.00602292	0.0943797	-0.0638158	0.949117	0.970353	4656.21	0.204366	0.094339	2.16629	0.0302891	0.0908919
ENSMUSG00000005198.9	Polr2a	1214.75	-0.589967	0.173791	-3.39469	0.000687059	0.00278747	1214.75	-0.253673	0.174661	-1.45238	0.146397	0.290168
ENSMUSG00000005202.2	Shbg	0.0540151	-0.0712625	4.32794	-0.0164657	0.986863	NA	0.0540151	0.16455	4.32804	0.0380194	0.969672	NA
ENSMUSG00000005204.5	Senp3	764.651	0.0764972	0.0635206	1.20429	0.228478	0.357929	764.651	-0.00036113	0.06359	-0.00567904	0.995469	0.99722
ENSMUSG00000005220.2	Corin	4656.03	-0.992666	0.107368	-9.24543	2.34299e-20	2.11006e-18	4656.03	0.339679	0.10764	3.15569	0.00160118	0.00884261
ENSMUSG00000005225.9	Plekha8	285.066	-0.0355096	0.0898612	-0.39516	0.692725	0.79525	285.066	0.00665165	0.0906988	0.0733378	0.941537	0.967277
ENSMUSG00000005232.5	G6pc2	0.190592	-0.0712414	4.17625	-0.0170587	0.98639	NA	0.190592	0.16455	4.17634	0.0394005	0.968571	NA
ENSMUSG00000005233.9	Spc25	22.7276	1.15826	0.306721	3.77625	0.000159204	0.000771612	22.7276	-1.85356	0.335999	-5.51656	3.45697e-08	1.18208e-06
ENSMUSG00000005237.7	Dnah2	20.8061	-0.597521	0.30738	-1.94392	0.0519056	0.110064	20.8061	0.664047	0.308023	2.15584	0.0310962	0.0926592
ENSMUSG00000005251.8	Ripk4	8.51023	-1.0355	0.560544	-1.84731	0.0647018	0.131675	8.51023	0.752252	0.573833	1.31093	0.189883	0.350113
ENSMUSG00000005262.6	Ufd1	1010.47	0.171999	0.0911651	1.88667	0.0592041	0.122472	1010.47	-0.0863213	0.0911867	-0.946643	0.343821	0.526415
ENSMUSG00000005267.6	Zfp287	62.6125	0.0687061	0.217801	0.315453	0.752418	0.839241	62.6125	-0.214266	0.220929	-0.969837	0.332128	0.513307
ENSMUSG00000005268.13	Prlr	165.081	-0.843094	0.15914	-5.29781	1.17197e-07	1.21756e-06	165.081	0.417164	0.162444	2.56805	0.0102272	0.0391445
ENSMUSG00000005299.5	Letm1	2457.69	-0.218761	0.0869817	-2.51502	0.0119026	0.0324597	2457.69	0.112479	0.0871506	1.29063	0.196832	0.35877
ENSMUSG00000005312.7	Ubqln1	1391.78	-0.11845	0.0668462	-1.77198	0.0763975	0.150809	1391.78	-0.0042553	0.0672759	-0.0632514	0.949566	0.971841
ENSMUSG00000005320.8	Fgfr4	1.19174	-2.12445	1.4426	-1.47265	0.140845	0.24563	1.19174	0.164551	1.64589	0.0999772	0.920362	NA
ENSMUSG00000005338.6	Cadm3	70.5895	-0.147459	0.241119	-0.611562	0.540828	0.670838	70.5895	-0.11486	0.24496	-0.46889	0.639148	0.781194
ENSMUSG00000005339.5	Fcer1a	1.10605	0.360176	1.21818	0.295667	0.767484	0.849106	1.10605	-0.670034	1.27129	-0.527052	0.598158	NA
ENSMUSG00000005354.9	Txn2	4422.7	-0.135064	0.0800995	-1.68621	0.0917562	0.175188	4422.7	0.290475	0.0800709	3.62772	0.000285934	0.00218754
ENSMUSG00000005355.7	Casp14	0	NA	NA	NA	NA	NA	0	NA	NA	NA	NA	NA
ENSMUSG00000005357.8	Slc1a6	0.449083	0.462329	2.19605	0.210527	0.833256	NA	0.449083	-1.01477	2.2056	-0.46009	0.645452	NA
ENSMUSG00000005360.8	Slc1a3	101.185	2.35904	0.345283	6.83221	8.36143e-12	1.94472e-10	101.185	-1.22518	0.336618	-3.63966	0.000272998	0.00211111
ENSMUSG00000005362.8	Crbn	925.713	-0.131447	0.0900575	-1.45959	0.144402	0.250593	925.713	0.0638995	0.0904088	0.706784	0.479701	0.655026
ENSMUSG00000005364.8	Il5ra	0.840195	1.84439	1.65805	1.11239	0.265972	0.402413	0.840195	-1.72132	1.65479	-1.0402	0.298245	NA
ENSMUSG00000005370.3	Msh6	283.656	-0.217221	0.0938191	-2.31531	0.0205958	0.051556	283.656	-0.0501934	0.0962437	-0.521524	0.602001	0.753833
ENSMUSG00000005371.8	Fbxo11	1118.93	-0.275286	0.0831431	-3.31099	0.000929657	0.00364475	1118.93	0.0405184	0.0837803	0.483626	0.628651	0.773781
ENSMUSG00000005373.6	Mlxipl	858.935	-0.628711	0.17956	-3.5014	0.000462824	0.00196954	858.935	0.362344	0.179992	2.01311	0.0441035	0.120501
ENSMUSG00000005374.7	Tbl2	289.554	0.0413348	0.117281	0.352443	0.724506	0.818212	289.554	-0.128744	0.11827	-1.08856	0.276346	0.453261
ENSMUSG00000005378.10	Wbscr22	357.931	0.193247	0.100404	1.92469	0.0542683	0.114152	357.931	-0.0188323	0.0999988	-0.188325	0.850622	0.916083
ENSMUSG00000005397.7	Nid1	4505.54	0.0736523	0.0923699	0.797363	0.42524	0.567256	4505.54	-0.593211	0.0926728	-6.40113	1.54236e-10	1.13613e-08
ENSMUSG00000005410.4	Mcm5	82.827	0.300972	0.257673	1.16804	0.242792	0.374885	82.827	-0.308883	0.258593	-1.19447	0.232293	0.403062
ENSMUSG00000005413.6	Hmox1	306.068	0.7758	0.194356	3.99165	6.56152e-05	0.000352298	306.068	-0.62637	0.194172	-3.22585	0.001256	0.00726704
ENSMUSG00000005417.10	Mprip	4583.44	0.0518217	0.0498358	1.03985	0.298411	0.439181	4583.44	-0.130755	0.049981	-2.61608	0.00889447	0.03495
ENSMUSG00000005442.6	Cic	1139.89	-0.51198	0.130645	-3.91887	8.89642e-05	0.000462125	1139.89	-0.0700777	0.131531	-0.532784	0.594183	0.74783
ENSMUSG00000005447.6	Pafah1b3	30.3469	0.608376	0.275548	2.20787	0.0272531	0.0649449	30.3469	-0.305724	0.270829	-1.12885	0.258962	0.433341
ENSMUSG00000005465.7	Il27ra	81.2358	0.786425	0.190331	4.13187	3.59822e-05	0.000206661	81.2358	-0.751855	0.191139	-3.93354	8.37034e-05	0.000799352
ENSMUSG00000005469.8	Prkaca	5058.72	-0.414187	0.0839638	-4.93293	8.10063e-07	6.94169e-06	5058.72	0.255156	0.0840693	3.03506	0.00240485	0.0122992
ENSMUSG00000005470.8	Asf1b	32.9614	-0.197529	0.299607	-0.659293	0.509708	0.64408	32.9614	-0.0661361	0.30574	-0.216315	0.828742	0.901864
ENSMUSG00000005474.5	Myl10	0	NA	NA	NA	NA	NA	0	NA	NA	NA	NA	NA
ENSMUSG00000005481.10	Ddx39	349.727	0.399995	0.10484	3.81529	0.000136025	0.000672097	349.727	-0.170057	0.104147	-1.63286	0.102498	0.224442
ENSMUSG00000005483.8	Dnajb1	359.556	0.106776	0.145731	0.73269	0.463747	0.603956	359.556	-0.13024	0.146177	-0.890977	0.372941	0.55579
ENSMUSG00000005493.8	Msh4	0.203098	-0.0712411	4.09958	-0.0173776	0.986135	NA	0.203098	-0.556792	4.09967	-0.135814	0.891969	NA
ENSMUSG00000005501.7	Usp40	701.95	-0.0574121	0.0794967	-0.722195	0.470175	0.609508	701.95	-0.038051	0.0801028	-0.475027	0.634768	0.778112
ENSMUSG00000005503.8	Evx1	0	NA	NA	NA	NA	NA	0	NA	NA	NA	NA	NA
ENSMUSG00000005505.6	Kbtbd4	404.136	-0.20682	0.081824	-2.52761	0.011484	0.0314734	404.136	0.174112	0.0824915	2.11066	0.0348013	0.100835
ENSMUSG00000005506.9	Celf1	2335.2	-0.3585	0.082753	-4.33217	1.47646e-05	9.26248e-05	2335.2	0.0326141	0.083142	0.39227	0.694859	0.818536
ENSMUSG00000005510.3	Ndufs3	4085.77	-0.319092	0.104917	-3.04138	0.00235499	0.00820485	4085.77	0.462452	0.104898	4.40857	1.04057e-05	0.000147999
ENSMUSG00000005514.8	Por	1123.14	-0.149994	0.104125	-1.44052	0.149721	0.257887	1123.14	0.147152	0.104281	1.41112	0.15821	0.306443
ENSMUSG00000005533.8	Igf1r	144.294	1.01182	0.180959	5.59141	2.25229e-08	2.7108e-07	144.294	-1.0272	0.181926	-5.64627	1.63967e-08	6.38867e-07
ENSMUSG00000005534.8	Insr	4012.23	-0.303755	0.0695628	-4.36663	1.26181e-05	8.07326e-05	4012.23	0.256929	0.0696506	3.68882	0.000225295	0.00180212
ENSMUSG00000005540.8	Fcer2a	13.3414	0.0303108	0.509476	0.0594942	0.952558	0.972716	13.3414	-0.385387	0.521145	-0.739501	0.459603	0.637379
ENSMUSG00000005547.8	Cyp2a5	0	NA	NA	NA	NA	NA	0	NA	NA	NA	NA	NA
ENSMUSG00000005553.7	Atp4a	0.0532373	0.650078	4.32794	0.150205	0.880603	NA	0.0532373	-0.556791	4.32804	-0.128647	0.897637	NA
ENSMUSG00000005566.7	Trim28	1075.8	-0.201576	0.0747212	-2.69771	0.00698182	0.020726	1075.8	0.144464	0.0750617	1.9246	0.0542792	0.141017
ENSMUSG00000005575.8	Ube2m	2461.73	0.0626662	0.0807409	0.776139	0.437667	0.579342	2461.73	0.261357	0.080541	3.24503	0.0011744	0.00686856
ENSMUSG00000005580.4	Adcy9	372.86	-0.907995	0.127187	-7.13904	9.39866e-13	2.52752e-11	372.86	0.195674	0.130324	1.50145	0.13324	0.27102
ENSMUSG00000005583.8	Mef2c	1885.34	-0.185061	0.0845256	-2.18941	0.0285672	0.0675065	1885.34	-0.0324452	0.0848731	-0.382279	0.702254	0.82331
ENSMUSG00000005609.8	Ctr9	565.488	-0.044914	0.0838044	-0.535938	0.592001	0.715073	565.488	-0.17836	0.0850651	-2.09675	0.0360156	0.103383
ENSMUSG00000005610.10	Eif4g2	20769.1	-0.253892	0.0523616	-4.84881	1.24202e-06	1.02009e-05	20769.1	0.120096	0.0523993	2.29194	0.0219093	0.0704734
ENSMUSG00000005611.8	Mrvi1	298.072	-0.748089	0.182274	-4.10419	4.05728e-05	0.000229705	298.072	0.352884	0.183842	1.91949	0.0549225	0.142339
ENSMUSG00000005615.8	Pcyt1a	2390.39	-0.360075	0.0744155	-4.83871	1.30683e-06	1.06653e-05	2390.39	0.0293934	0.0748446	0.392727	0.694521	0.818326
ENSMUSG00000005621.9	Zfp592	810.363	-0.331141	0.0782966	-4.22932	2.34403e-05	0.000140787	810.363	0.185922	0.0789662	2.35445	0.0185502	0.0620547
ENSMUSG00000005625.9	Psmd4	2009.45	0.305249	0.0963826	3.16706	0.00153991	0.0056551	2009.45	-0.023138	0.0962069	-0.240503	0.809941	0.889679
ENSMUSG00000005628.6	Tmod4	402.551	-0.824984	0.14047	-5.87302	4.27932e-09	5.97715e-08	402.551	0.753294	0.140944	5.34463	9.0603e-08	2.69754e-06
ENSMUSG00000005640.5	Insrr	3.09808	-0.276766	0.860557	-0.321613	0.747746	0.835323	3.09808	1.23534	0.809739	1.52561	0.127108	0.261965
ENSMUSG00000005649.10	Cabp5	0.16286	1.87852	4.29337	0.43754	0.66172	NA	0.16286	-1.78525	4.29348	-0.415804	0.677553	NA
ENSMUSG00000005656.8	Snx6	826.382	0.347719	0.0748443	4.6459	3.38594e-06	2.52885e-05	826.382	-0.06042	0.0742789	-0.81342	0.415977	0.597088
ENSMUSG00000005667.6	Mthfd2	93.9377	1.55776	0.220887	7.05226	1.76032e-12	4.49215e-11	93.9377	-0.310717	0.208629	-1.48933	0.136401	0.275843
ENSMUSG00000005672.6	Kit	144.445	-0.255779	0.29426	-0.869226	0.384724	0.527331	144.445	-0.640262	0.29866	-2.14379	0.0320501	0.0948688
ENSMUSG00000005674.3	Tomm40l	1398.3	-0.215392	0.0723284	-2.97797	0.00290164	0.00980933	1398.3	0.301435	0.072346	4.16657	3.09214e-05	0.000358233
ENSMUSG00000005677.7	Nr1i3	1.15395	-1.86982	1.35932	-1.37555	0.168961	0.283334	1.15395	2.00467	1.35615	1.4782	0.139354	NA
ENSMUSG00000005681.6	Apoa2	12.8737	0.659855	0.398637	1.65528	0.0978683	0.184068	12.8737	-0.293616	0.387996	-0.756748	0.449201	0.627914
ENSMUSG00000005682.7	Pan2	570.6	-0.174638	0.0715913	-2.43937	0.014713	0.0387855	570.6	0.0679446	0.072476	0.937477	0.348513	0.530965
ENSMUSG00000005683.7	Cs	28853.9	-0.689663	0.0970465	-7.10652	1.19005e-12	3.15648e-11	28853.9	0.472238	0.0970659	4.86513	1.14383e-06	2.336e-05
ENSMUSG00000005686.9	Ampd3	1047	-0.236332	0.0618748	-3.81953	0.000133709	0.000662131	1047	0.000936032	0.0628095	0.0149027	0.98811	0.993815
ENSMUSG00000005687.8	Bcas2	807.38	-0.103067	0.066214	-1.55657	0.119573	0.216528	807.38	0.239323	0.0660793	3.62176	0.000292607	0.00223202
ENSMUSG00000005696.5	Sh2d1a	0.693637	1.67538	1.82373	0.91866	0.358274	NA	0.693637	-1.48123	1.81424	-0.816446	0.414245	NA
ENSMUSG00000005698.9	Ctcf	1140.57	-0.39487	0.0797202	-4.9532	7.30027e-07	6.32799e-06	1140.57	0.0950218	0.0804817	1.18066	0.237736	0.409961
ENSMUSG00000005699.8	Pard6a	93.294	0.172977	0.180124	0.960319	0.336895	0.480525	93.294	0.0571271	0.178638	0.319793	0.749125	0.853327
ENSMUSG00000005705.5	Agrp	0.712899	1.28619	1.59769	0.805032	0.420801	NA	0.712899	-0.578322	1.50282	-0.384825	0.700367	NA
ENSMUSG00000005716.10	Pvalb	0.868683	0.57029	1.42475	0.400273	0.688956	0.792189	0.868683	-0.242545	1.3901	-0.17448	0.861488	NA
ENSMUSG00000005718.7	Tfap4	81.5785	-0.253989	0.192909	-1.31663	0.187963	0.308458	81.5785	0.409259	0.19225	2.12879	0.0332718	0.0975295
ENSMUSG00000005732.8	Ranbp1	603.016	0.423146	0.0949573	4.45618	8.34344e-06	5.62157e-05	603.016	-0.178439	0.0944742	-1.88876	0.0589243	0.150109
ENSMUSG00000005763.8	Cd247	21.5971	-0.929372	0.398999	-2.32926	0.0198453	0.0499681	21.5971	0.375568	0.411215	0.913313	0.361078	0.544079
ENSMUSG00000005774.5	Rfx5	238.915	-0.0224766	0.098224	-0.22883	0.819001	0.885527	238.915	-0.286022	0.101341	-2.82236	0.00476717	0.0213434
ENSMUSG00000005779.6	Psmb4	2212.92	0.0988986	0.0904973	1.09283	0.274466	0.412645	2212.92	0.131474	0.0903788	1.4547	0.145752	0.289316
ENSMUSG00000005800.2	Mmp8	31.1572	1.14262	1.47988	0.772099	0.440056	0.58161	31.1572	4.6959	1.394	3.36865	0.000755381	0.0047857
ENSMUSG00000005802.6	Slc30a4	556.122	0.562355	0.105556	5.32757	9.95346e-08	1.05386e-06	556.122	-0.595716	0.106002	-5.61988	1.91091e-08	7.14468e-07
ENSMUSG00000005803.7	Sqor	973.407	-0.310796	0.0948083	-3.27816	0.00104488	0.00403217	973.407	0.188394	0.0952278	1.97835	0.0478892	0.127987
ENSMUSG00000005804.8	Bloc1s6	859.624	0.590769	0.0572868	10.3125	6.18828e-25	1.03071e-22	859.624	-0.372655	0.0567996	-6.56087	5.34946e-11	4.42481e-09
ENSMUSG00000005813.8	Metap1	1052.59	0.0604232	0.0560695	1.07765	0.281191	0.420632	1052.59	0.00024347	0.0561743	0.00433419	0.996542	0.997957
ENSMUSG00000005823.7	Gpr108	732.117	-0.0899681	0.0626203	-1.43672	0.150796	0.259278	732.117	0.158676	0.0627189	2.52996	0.0114074	0.0426188
ENSMUSG00000005824.6	Tnfsf14	3.79659	0.289371	0.892046	0.32439	0.745643	0.833846	3.79659	1.3761	0.797857	1.72475	0.0845725	0.195929
ENSMUSG00000005836.8	Gata6	1238.91	-0.70333	0.111125	-6.32918	2.4647e-10	4.35327e-09	1238.91	0.512496	0.11148	4.59719	4.28223e-06	7.10792e-05
ENSMUSG00000005846.10	Rsl1d1	1481.45	0.139175	0.0629534	2.21076	0.0270521	0.0645368	1481.45	-0.0732064	0.0630117	-1.16179	0.24532	0.418155
ENSMUSG00000005864.7	Cnga2	2.1721	0.467866	0.921207	0.507884	0.611535	0.730867	2.1721	-0.301586	0.914082	-0.329933	0.741451	0.849262
ENSMUSG00000005871.7	Apc	1230.6	0.224836	0.101796	2.20868	0.0271967	0.0648318	1230.6	-0.389742	0.102197	-3.81363	0.000136941	0.00119198
ENSMUSG00000005873.5	Reep5	6706.06	-0.576332	0.0709228	-8.12619	4.4299e-16	2.09205e-14	6706.06	0.34957	0.0710392	4.92081	8.61881e-07	1.83348e-05
ENSMUSG00000005881.7	Ergic3	1051.69	0.509317	0.0755448	6.74192	1.56305e-11	3.4737e-10	1051.69	-0.185856	0.0749975	-2.47817	0.0132059	0.0478761
ENSMUSG00000005882.11	Uqcc1	3895.08	-0.321856	0.099979	-3.21923	0.00128534	0.00482315	3895.08	0.398036	0.0999882	3.98083	6.86738e-05	0.000680579
ENSMUSG00000005883.9	Spo11	0.41904	-0.085004	2.01524	-0.0421806	0.966355	NA	0.41904	0.160659	2.01662	0.0796676	0.936502	NA
ENSMUSG00000005886.8	Ncoa2	1149.77	-0.512776	0.0832744	-6.15767	7.38227e-10	1.20336e-08	1149.77	0.209952	0.0839995	2.49945	0.0124388	0.0456654
ENSMUSG00000005891.6	Prl4a1	0	NA	NA	NA	NA	NA	0	NA	NA	NA	NA	NA
ENSMUSG00000005892.4	Trh	0.171125	-0.792583	4.31024	-0.183884	0.854105	NA	0.171125	0.885891	4.31034	0.205527	0.83716	NA
ENSMUSG00000005893.8	Nr2c2	804.099	-0.239074	0.0869609	-2.74922	0.00597379	0.0182082	804.099	-0.0220942	0.0878719	-0.251437	0.801476	0.885043
ENSMUSG00000005897.8	Nr2c1	236.97	-0.119137	0.0965809	-1.23355	0.21737	0.344034	236.97	-0.0344903	0.0985482	-0.349984	0.726351	0.838873
ENSMUSG00000005899.6	Smpd4	549.487	-0.213877	0.092709	-2.30697	0.0210563	0.0524882	549.487	0.0774156	0.0935132	0.827857	0.407752	0.589163
ENSMUSG00000005907.8	Pex1	252.529	-0.372521	0.0948322	-3.92821	8.55813e-05	0.000447554	252.529	0.117301	0.0972907	1.20568	0.227942	0.397703
ENSMUSG00000005917.8	Otx1	0	NA	NA	NA	NA	NA	0	NA	NA	NA	NA	NA
ENSMUSG00000005936.11	Kctd20	1127.93	0.15127	0.0581345	2.60207	0.00926632	0.0262933	1127.93	-0.181364	0.0584912	-3.10071	0.0019306	0.0103044
ENSMUSG00000005947.5	Itgae	6.68784	1.58637	0.54075	2.93365	0.00335005	0.0110952	6.68784	-0.685742	0.482757	-1.42047	0.155471	0.302802
ENSMUSG00000005949.3	Ctns	301.276	0.0732737	0.102289	0.716343	0.47378	0.613017	301.276	0.0549316	0.102096	0.538037	0.590552	0.745351
ENSMUSG00000005950.8	P2rx5	479.817	0.398589	0.112775	3.53436	0.000408758	0.00177159	479.817	-0.0688453	0.111994	-0.614725	0.538737	0.705451
ENSMUSG00000005951.6	Shpk	50.7949	-0.0590647	0.209593	-0.281807	0.778092	0.855768	50.7949	-0.347297	0.218375	-1.59037	0.111752	0.23873
ENSMUSG00000005952.9	Trpv1	2.98905	-0.604151	0.789776	-0.764965	0.444292	0.58518	2.98905	-0.997298	0.952526	-1.047	0.295098	0.473474
ENSMUSG00000005958.7	Ephb3	255.988	-0.422581	0.193687	-2.18178	0.029126	0.0685865	255.988	0.371479	0.194192	1.91294	0.0557553	0.143918
ENSMUSG00000005968.7	Tuft1	39.7372	1.29237	0.341211	3.78759	0.000152114	0.000740028	39.7372	-1.14073	0.340255	-3.35259	0.000800585	0.00501697
ENSMUSG00000005973.6	Rcn1	941.527	0.457046	0.101686	4.49468	6.96759e-06	4.79041e-05	941.527	-0.264027	0.101497	-2.60133	0.00928644	0.0361924
ENSMUSG00000005980.8	Dnase1	0.223883	-1.13502	4.30326	-0.263759	0.791966	NA	0.223883	-0.556791	4.32804	-0.128647	0.897637	NA
ENSMUSG00000005981.9	Trap1	3344.58	-0.382313	0.0715901	-5.34031	9.27879e-08	9.87825e-07	3344.58	0.232326	0.0717719	3.237	0.00120794	0.00702188
ENSMUSG00000005982.6	Naa60	1132.17	0.11543	0.0772043	1.49512	0.134883	0.237722	1132.17	0.210515	0.0767337	2.74345	0.00607965	0.0259709
ENSMUSG00000005983.8	1700037C18Rik	39.1337	0.106455	0.233508	0.455894	0.648466	0.760044	39.1337	-0.177641	0.236648	-0.750654	0.452861	0.631505
ENSMUSG00000005986.8	Ankrd13d	21.7618	0.483559	0.30031	1.6102	0.107354	0.198463	21.7618	-0.218523	0.295572	-0.739322	0.459712	0.637379
ENSMUSG00000005994.8	Tyrp1	0	NA	NA	NA	NA	NA	0	NA	NA	NA	NA	NA
ENSMUSG00000006005.9	Tpr	3242.34	-0.0974517	0.0688236	-1.41596	0.156786	0.267175	3242.34	-0.0636091	0.0690317	-0.921449	0.356816	0.53979
ENSMUSG00000006007.7	Pdc	0	NA	NA	NA	NA	NA	0	NA	NA	NA	NA	NA
ENSMUSG00000006010.8	BC003331	923.807	0.0781006	0.0756567	1.0323	0.30193	0.443182	923.807	-0.160398	0.076126	-2.10701	0.0351169	0.101472
ENSMUSG00000006014.9	Prg4	613.138	2.09899	0.320826	6.54244	6.05227e-11	1.20038e-09	613.138	-1.18638	0.319677	-3.7112	0.000206276	0.00167717
ENSMUSG00000006019.9	Dhx34	208.064	-0.351541	0.110107	-3.19272	0.00140942	0.00521795	208.064	0.141385	0.112477	1.25701	0.20875	0.373189
ENSMUSG00000006021.5	Kptn	304.035	-0.540661	0.0921995	-5.86403	4.51759e-09	6.29293e-08	304.035	0.429556	0.0934249	4.59788	4.26812e-06	7.09245e-05
ENSMUSG00000006024.6	Napa	1844.67	-0.0861754	0.0677878	-1.27125	0.203639	0.327557	1844.67	0.217479	0.0677388	3.21055	0.00132482	0.0075753
ENSMUSG00000006050.4	Sra1	854.923	0.398326	0.14466	2.75354	0.00589546	0.0180191	854.923	-0.229616	0.14455	-1.58848	0.112177	0.2393
ENSMUSG00000006056.6	Calcoco2	0.260121	-0.792587	3.89563	-0.203456	0.838779	NA	0.260121	2.30007	3.84533	0.598148	0.549741	NA
ENSMUSG00000006057.8	Atp5g1	6212.76	-0.149196	0.107425	-1.38883	0.164883	0.277885	6212.76	0.459515	0.10737	4.27972	1.87132e-05	0.000235201
ENSMUSG00000006058.4	Snf8	499.491	0.208918	0.091909	2.2731	0.0230201	0.0564403	499.491	0.0832073	0.0911315	0.913046	0.361218	0.544235
ENSMUSG00000006095.6	Tbcb	678.206	0.401924	0.0829464	4.84559	1.26238e-06	1.03516e-05	678.206	-0.0440379	0.0820855	-0.536488	0.591622	0.746002
ENSMUSG00000006127.3	Inpp5k	834.057	-0.115611	0.100818	-1.14674	0.25149	0.385395	834.057	0.0696025	0.101127	0.68827	0.491283	0.664894
ENSMUSG00000006134.3	Crkl	607.718	-0.224277	0.114605	-1.95695	0.0503529	0.107212	607.718	0.0409214	0.115334	0.354806	0.722735	0.836589
ENSMUSG00000006143.6	Upk3bl	0.122662	-0.792576	4.32794	-0.18313	0.854696	NA	0.122662	0.885891	4.32804	0.204686	0.837817	NA
ENSMUSG00000006154.7	Eps8l1	114.289	-0.821782	0.286925	-2.8641	0.00418194	0.0134367	114.289	0.729621	0.287947	2.53388	0.0112808	0.0422416
ENSMUSG00000006169.12	Clint1	1503.81	-0.0196126	0.0606288	-0.323487	0.746326	0.834278	1503.81	0.0131917	0.0608298	0.216863	0.828315	0.901716
ENSMUSG00000006179.2	Prss16	0.311959	-1.27677	3.01175	-0.42393	0.671617	NA	0.311959	-0.556794	3.05983	-0.181969	0.855607	NA
ENSMUSG00000006191.10	Cdkal1	311.826	-0.446322	0.0884742	-5.04466	4.5433e-07	4.14218e-06	311.826	0.169262	0.0907249	1.86567	0.0620881	0.155911
ENSMUSG00000006200.3	Rhox6	0.0540151	-0.0712625	4.32794	-0.0164657	0.986863	NA	0.0540151	0.16455	4.32804	0.0380194	0.969672	NA
ENSMUSG00000006204.5	5430419D17Rik	5.13214	0.260551	0.622515	0.418546	0.675548	0.781964	5.13214	0.218693	0.602162	0.36318	0.716471	0.832401
ENSMUSG00000006205.7	Htra1	1699.71	-0.628195	0.068778	-9.13366	6.62192e-20	5.45604e-18	1699.71	0.248485	0.06948	3.57635	0.000348423	0.00256272
ENSMUSG00000006215.6	Zbtb17	461.688	-0.135788	0.0899944	-1.50885	0.131338	0.233043	461.688	0.171712	0.0902468	1.90269	0.0570807	0.146344
ENSMUSG00000006216.4	Clcnkb	65.9472	-0.188091	0.18903	-0.995035	0.319719	0.462155	65.9472	0.501548	0.186033	2.69601	0.00701756	0.0289421
ENSMUSG00000006218.4	Fam131c	17.1454	1.4906	0.373273	3.99331	6.51577e-05	0.000350084	17.1454	0.0816525	0.318485	0.256378	0.797659	0.882734
ENSMUSG00000006219.6	Fblim1	4577.72	-0.588676	0.101019	-5.82738	5.63036e-09	7.68408e-08	4577.72	0.298304	0.101169	2.94857	0.00319248	0.0154548
ENSMUSG00000006221.7	Hspb7	75533	0.327049	0.0872428	3.74872	0.000177743	0.000850552	75533	0.159304	0.0872323	1.82621	0.0678192	0.166495
ENSMUSG00000006235.5	Epor	41.2604	-0.00337941	0.2679	-0.0126145	0.989935	0.993849	41.2604	-0.206349	0.272879	-0.756191	0.449535	0.628263
ENSMUSG00000006241.8	Ccdc159	113.841	-0.261319	0.15083	-1.73254	0.0831773	0.161314	113.841	0.0774404	0.153711	0.503804	0.614399	0.763923
ENSMUSG00000006262.9	Mob1b	1050.27	0.205302	0.0771612	2.66069	0.00779811	0.0227954	1050.27	-0.303511	0.0776042	-3.91101	9.19101e-05	0.000858562
ENSMUSG00000006269.6	Atp6v1b1	0.0501338	-0.792569	4.32794	-0.183128	0.854697	NA	0.0501338	0.16455	4.32804	0.0380194	0.969672	NA
ENSMUSG00000006270.4	Vax1	0	NA	NA	NA	NA	NA	0	NA	NA	NA	NA	NA
ENSMUSG00000006273.8	Atp6v1b2	1983.08	0.365531	0.121001	3.0209	0.00252023	0.00870034	1983.08	-0.243104	0.120981	-2.00945	0.0444899	0.121266
ENSMUSG00000006276.8	Eps15l1	1099.34	-0.149529	0.0582656	-2.56633	0.0102782	0.0287122	1099.34	0.134616	0.0585678	2.29847	0.0215352	0.0696333
ENSMUSG00000006281.7	Tep1	373.308	-0.147866	0.119818	-1.23408	0.217172	0.343919	373.308	-0.153718	0.121395	-1.26626	0.205419	0.369434
ENSMUSG00000006288.6	Ttc5	226.749	0.31881	0.0947675	3.36413	0.000767857	0.00307739	226.749	-0.0976864	0.0936863	-1.0427	0.297089	0.475689
ENSMUSG00000006289.8	Osgep	812.551	-0.223519	0.0953833	-2.34338	0.0191101	0.0484161	812.551	0.278326	0.0954758	2.91515	0.00355518	0.0168065
ENSMUSG00000006299.6	Aamp	1958.24	-0.0304708	0.0628136	-0.485098	0.627607	0.744492	1958.24	0.0987268	0.0628547	1.57071	0.116249	0.245214
ENSMUSG00000006301.10	Tmbim1	1731.86	0.594725	0.131123	4.53563	5.74307e-06	4.02717e-05	1731.86	-0.310248	0.130961	-2.36901	0.017836	0.0601549
ENSMUSG00000006304.8	Arpc2	3472.41	0.493751	0.102719	4.8068	1.53367e-06	1.22964e-05	3472.41	-0.147011	0.102589	-1.43302	0.151853	0.297445
ENSMUSG00000006307.9	Kmt2b	721.006	-0.365719	0.118813	-3.07811	0.00208319	0.00737907	721.006	-0.0722885	0.120031	-0.602247	0.54701	0.712503
ENSMUSG00000006310.10	Zbtb32	0.91826	1.7409	1.55672	1.11832	0.263432	0.399389	0.91826	-0.492335	1.3851	-0.35545	0.722252	NA
ENSMUSG00000006311.6	Etv2	0	NA	NA	NA	NA	NA	0	NA	NA	NA	NA	NA
ENSMUSG00000006313.4	Upk1a	15.4353	-0.302087	0.399565	-0.75604	0.449625	0.590279	15.4353	0.5215	0.395976	1.317	0.187839	0.347165
ENSMUSG00000006315.8	Tmem147	1390.81	0.105394	0.0918238	1.14778	0.251058	0.385191	1390.81	0.237269	0.0914858	2.5935	0.00950035	0.0369304
ENSMUSG00000006333.8	Rps9	7635.41	0.296481	0.0966378	3.06796	0.00215526	0.00760132	7635.41	0.131426	0.0965557	1.36114	0.17347	0.328068
ENSMUSG00000006335.9	Tfpt	218.07	-0.00806386	0.147714	-0.0545909	0.956464	0.974969	218.07	0.161304	0.147393	1.09439	0.273786	0.450459
ENSMUSG00000006342.8	Susd2	80.6491	0.446544	0.171629	2.6018	0.00927367	0.0263094	80.6491	-0.510802	0.173966	-2.93622	0.00332239	0.0159764
ENSMUSG00000006344.9	Ggt5	262.16	-0.654086	0.160818	-4.06725	4.75712e-05	0.000265159	262.16	0.731807	0.160893	4.54841	5.40517e-06	8.54098e-05
ENSMUSG00000006345.4	Ggt1	2.27421	-0.336223	1.60296	-0.209751	0.833862	0.89493	2.27421	3.38795	1.44032	2.35223	0.0186614	0.0623348
ENSMUSG00000006356.6	Crip2	18226.3	-0.601902	0.0702953	-8.56248	1.10464e-17	6.4814e-16	18226.3	0.522116	0.070319	7.42497	1.12807e-13	1.81545e-11
ENSMUSG00000006360.7	Crip1	1050.25	1.42681	0.177789	8.02532	1.01261e-15	4.44341e-14	1050.25	-0.787337	0.17712	-4.44521	8.78044e-06	0.000126956
ENSMUSG00000006362.9	Cbfa2t3	386.337	-0.624913	0.145661	-4.29019	1.7852e-05	0.000110214	386.337	-0.0213187	0.148172	-0.143878	0.885597	0.937586
ENSMUSG00000006369.8	Fbln1	1905.55	0.332155	0.167743	1.98014	0.0476879	0.102766	1905.55	0.0449734	0.167573	0.268381	0.788406	0.877639
ENSMUSG00000006373.9	Pgrmc1	654.866	0.494546	0.109818	4.50334	6.68952e-06	4.62386e-05	654.866	-0.271455	0.109478	-2.47954	0.013155	0.0477386
ENSMUSG00000006378.7	Gcat	208.313	-0.965687	0.117965	-8.18618	2.69644e-16	1.30118e-14	208.313	0.687181	0.12046	5.70466	1.16576e-08	4.87579e-07
ENSMUSG00000006386.9	Tek	1654.52	-0.0178512	0.0809343	-0.220564	0.825432	0.889345	1654.52	-0.226918	0.0814161	-2.78714	0.00531762	0.0233006
ENSMUSG00000006389.6	Mpl	2.47523	0.844973	1.20822	0.699354	0.484331	0.621723	2.47523	0.758759	1.08685	0.698124	0.485099	0.659055
ENSMUSG00000006390.9	Elovl1	460.135	0.624751	0.123207	5.07076	3.96225e-07	3.63813e-06	460.135	-0.321872	0.122485	-2.62785	0.00859253	0.0339709
ENSMUSG00000006392.10	Med8	408.477	0.361855	0.0895044	4.04287	5.28005e-05	0.00029106	408.477	-0.0377534	0.0883288	-0.427419	0.669074	0.800947
ENSMUSG00000006395.9	Hyi	64.6984	1.00072	0.171438	5.83721	5.30822e-09	7.28294e-08	64.6984	-0.551978	0.164904	-3.34726	0.000816133	0.00508572
ENSMUSG00000006398.7	Cdc20	35.7378	0.834806	0.313565	2.66231	0.00776062	0.0227029	35.7378	-1.15607	0.322718	-3.58229	0.000340592	0.00251763
ENSMUSG00000006403.6	Adamts4	19.9992	2.00427	0.475867	4.21183	2.53311e-05	0.000150915	19.9992	-2.36772	0.4942	-4.79101	1.65944e-06	3.21173e-05
ENSMUSG00000006411.6	Nectin4	19.7063	0.32698	0.360835	0.906175	0.364843	0.50845	19.7063	-0.217674	0.360451	-0.603895	0.545913	0.711408
ENSMUSG00000006412.4	Pfdn2	849.373	0.154742	0.107882	1.43437	0.151466	0.26017	849.373	0.23311	0.107325	2.17199	0.0298567	0.0898047
ENSMUSG00000006418.10	Rnf114	1664.65	-0.0384622	0.0772969	-0.497591	0.618772	0.736781	1664.65	0.261019	0.077124	3.38441	0.00071331	0.00457396
ENSMUSG00000006423.8	C330007P06Rik	486.904	-0.160009	0.0875504	-1.82762	0.067606	0.136481	486.904	-0.178863	0.0893973	-2.00077	0.0454172	0.123159
ENSMUSG00000006435.9	Neurl1a	48.2509	-0.156099	0.232441	-0.671566	0.50186	0.637287	48.2509	0.277284	0.23202	1.19509	0.232052	0.402777
ENSMUSG00000006442.10	Srm	221.165	0.415772	0.14071	2.95482	0.0031285	0.0104847	221.165	-0.172771	0.139817	-1.23569	0.216574	0.382877
ENSMUSG00000006445.3	Epha2	256.807	0.165489	0.137767	1.20122	0.229664	0.359211	256.807	-0.265649	0.138843	-1.91331	0.0557084	0.14384
ENSMUSG00000006456.9	Rbm14	432.561	-0.00926766	0.0959807	-0.0965576	0.923078	0.954351	432.561	0.168785	0.0957071	1.76356	0.0778067	0.184439
ENSMUSG00000006457.3	Actn3	2.02203	0.515436	1.1218	0.459473	0.645894	0.757824	2.02203	0.895886	1.02081	0.877621	0.380149	0.562624
ENSMUSG00000006463.7	Zdhhc24	104.401	0.286122	0.1426	2.00647	0.0448062	0.0973626	104.401	-0.266606	0.14352	-1.85762	0.0632235	0.158113
ENSMUSG00000006464.8	Bbs1	108.394	0.0458509	0.160128	0.286338	0.774619	0.853603	108.394	-0.0481503	0.161188	-0.298721	0.765153	0.861905
ENSMUSG00000006469.7	Slc34a3	0	NA	NA	NA	NA	NA	0	NA	NA	NA	NA	NA
ENSMUSG00000006471.10	Ndor1	373.233	0.0899639	0.0932926	0.96432	0.334886	0.47832	373.233	-0.0270098	0.0934603	-0.288997	0.772583	0.866647
ENSMUSG00000006476.12	Nsmf	430.713	0.447083	0.0994812	4.49414	6.98518e-06	4.80037e-05	430.713	-0.219641	0.0988942	-2.22097	0.026353	0.0816452
ENSMUSG00000006488.9	Prl7a1	0	NA	NA	NA	NA	NA	0	NA	NA	NA	NA	NA
ENSMUSG00000006490.2	Prl8a9	0.0745465	-0.0712625	4.32794	-0.0164657	0.986863	NA	0.0745465	0.16455	4.32804	0.0380194	0.969672	NA
ENSMUSG00000006494.5	Pdk1	4864.12	-0.111317	0.0618719	-1.79915	0.0719955	0.143639	4864.12	0.0282531	0.0619803	0.45584	0.648505	0.787091
ENSMUSG00000006498.9	Ptbp1	1087.42	0.345601	0.117066	2.95218	0.00315535	0.0105564	1087.42	-0.217496	0.117018	-1.85865	0.063077	0.157863
ENSMUSG00000006517.4	Mvd	102.375	-0.292254	0.136717	-2.13765	0.0325449	0.0752083	102.375	0.431228	0.13616	3.16706	0.0015399	0.00856492
ENSMUSG00000006519.9	Cyba	420.681	0.0961338	0.0982937	0.978026	0.328061	0.471477	420.681	0.264857	0.0971571	2.72607	0.00640932	0.0270283
ENSMUSG00000006522.9	Itih3	6.76801	1.41552	0.732758	1.93176	0.0533888	0.112669	6.76801	-0.835447	0.710988	-1.17505	0.239974	0.412522
ENSMUSG00000006526.5	Tmem110	255.833	0.131441	0.0973186	1.35063	0.176816	0.294123	255.833	-0.0124543	0.0971302	-0.128223	0.897973	0.944677
ENSMUSG00000006527.8	Sfmbt1	333.589	-0.0530535	0.111356	-0.476433	0.633766	0.748821	333.589	-0.146871	0.112808	-1.30196	0.19293	0.353968
ENSMUSG00000006529.8	Itih1	0.0745465	-0.0712625	4.32794	-0.0164657	0.986863	NA	0.0745465	0.16455	4.32804	0.0380194	0.969672	NA
ENSMUSG00000006538.8	Ihh	2.78747	-0.313129	0.778848	-0.402041	0.687654	0.791305	2.78747	-1.38628	0.955801	-1.45038	0.146952	0.290748
ENSMUSG00000006542.7	Prkag3	50.6012	0.435575	0.227859	1.9116	0.0559275	0.116975	50.6012	-0.0713229	0.223463	-0.319171	0.749597	0.853668
ENSMUSG00000006546.2	Cryba2	0	NA	NA	NA	NA	NA	0	NA	NA	NA	NA	NA
ENSMUSG00000006567.5	Atp7b	1.04493	-0.734316	1.86588	-0.393548	0.693914	0.796026	1.04493	2.94049	1.65575	1.77593	0.0757449	NA
ENSMUSG00000006570.3	Defb2	0	NA	NA	NA	NA	NA	0	NA	NA	NA	NA	NA
ENSMUSG00000006574.9	Slc4a1	18.9988	0.0820375	0.863347	0.0950226	0.924297	0.955318	18.9988	2.97192	0.820771	3.62088	0.000293598	0.00223612
ENSMUSG00000006575.8	Rundc3a	1.52414	0.753309	1.06531	0.707126	0.479488	0.617942	1.52414	0.324241	0.96282	0.336762	0.736296	NA
ENSMUSG00000006576.9	Slc4a3	5273.5	-0.869366	0.0885279	-9.82025	9.21156e-23	1.16006e-20	5273.5	0.623136	0.0886531	7.02892	2.08135e-12	2.42649e-10
ENSMUSG00000006585.2	Cdt1	32.8172	0.238216	0.235659	1.01085	0.312088	0.454303	32.8172	-0.43076	0.242633	-1.77536	0.0758386	0.180699
ENSMUSG00000006586.9	Runx1t1	96.1471	-0.275982	0.181848	-1.51766	0.129101	0.229885	96.1471	-0.112817	0.186823	-0.603872	0.545929	0.711408
ENSMUSG00000006587.5	Snai3	78.2201	-2.33753	0.433162	-5.39642	6.79822e-08	7.45255e-07	78.2201	1.86172	0.435811	4.27186	1.93851e-05	0.000242207
ENSMUSG00000006589.7	Aprt	232.803	0.416619	0.123318	3.37841	0.000729073	0.00294097	232.803	-0.19954	0.122533	-1.62846	0.103428	0.22571
ENSMUSG00000006599.6	Gtf2h1	586.473	0.253282	0.0704206	3.59671	0.000322265	0.00143579	586.473	-0.0876712	0.0701065	-1.25054	0.211101	0.376427
ENSMUSG00000006611.8	Hfe	1168.56	0.297704	0.13223	2.25141	0.0243599	0.0591434	1168.56	0.0271645	0.131953	0.205865	0.836896	0.907572
ENSMUSG00000006641.6	Slc5a6	304.028	-0.829444	0.14019	-5.91655	3.28757e-09	4.70651e-08	304.028	0.632275	0.141327	4.47384	7.68281e-06	0.000113865
ENSMUSG00000006642.2	Tcf23	59.3766	0.430485	0.437789	0.983316	0.325452	0.468604	59.3766	-0.253904	0.437111	-0.58087	0.561328	0.724588
ENSMUSG00000006649.9	Nphs1	0	NA	NA	NA	NA	NA	0	NA	NA	NA	NA	NA
ENSMUSG00000006651.6	Aplp1	57.1712	0.411684	0.176626	2.33083	0.0197624	0.0498078	57.1712	-0.323419	0.176711	-1.83022	0.0672177	0.165375
ENSMUSG00000006673.8	Qrich1	1153.38	0.0289248	0.0482897	0.598985	0.549183	0.677484	1153.38	-0.0589973	0.0486908	-1.21167	0.225638	0.394893
ENSMUSG00000006675.5	P4htm	282.301	-0.346947	0.11008	-3.15178	0.00162278	0.00593832	282.301	0.256665	0.111109	2.31003	0.0208866	0.068083
ENSMUSG00000006676.9	Usp19	3135.56	-0.36052	0.0796891	-4.52408	6.066e-06	4.22873e-05	3135.56	0.0483502	0.0799894	0.604457	0.54554	0.711214
ENSMUSG00000006678.5	Pola1	172.411	-0.443695	0.138338	-3.20732	0.00133979	0.00499239	172.411	0.210995	0.140686	1.49976	0.133677	0.271721
ENSMUSG00000006699.10	Cdc42	3684.09	0.319062	0.0739962	4.31187	1.61876e-05	0.000100945	3684.09	-0.2398	0.0740085	-3.24017	0.00119459	0.00696893
ENSMUSG00000006705.5	Pknox1	278.845	-0.0989662	0.104523	-0.946837	0.343722	0.487837	278.845	0.0265994	0.105534	0.252045	0.801006	0.884788
ENSMUSG00000006711.9	D130043K22Rik	0.315018	0.372834	3.05173	0.122171	0.902763	NA	0.315018	-1.85264	3.06927	-0.603609	0.546104	NA
ENSMUSG00000006715.4	Gmnn	951.172	-0.186919	0.134901	-1.38561	0.165867	0.279148	951.172	0.444151	0.134688	3.29763	0.000975033	0.00588545
ENSMUSG00000006717.6	Acot13	5570.96	0.148654	0.116448	1.27657	0.201754	0.325267	5570.96	0.219108	0.116374	1.88279	0.0597289	0.151845
ENSMUSG00000006720.9	Zfp184	13.8185	-0.0959555	0.362685	-0.26457	0.791341	0.866326	13.8185	0.899036	0.339172	2.65068	0.00803309	0.03225
ENSMUSG00000006724.5	Cyp27b1	3.47232	-0.798889	0.725649	-1.10093	0.270927	0.408315	3.47232	0.417027	0.752717	0.554029	0.579559	0.737884
ENSMUSG00000006728.6	Cdk4	950.458	0.247107	0.0747238	3.30694	0.000943198	0.00369223	950.458	-0.0303906	0.0744132	-0.408404	0.682977	0.81014
ENSMUSG00000006731.8	B4galnt1	76.0153	1.80595	0.262165	6.8886	5.63457e-12	1.33864e-10	76.0153	-1.11889	0.254354	-4.39896	1.08768e-05	0.00015352
ENSMUSG00000006732.8	Mettl1	195.795	0.174351	0.122738	1.42052	0.155457	0.265378	195.795	-0.044274	0.12248	-0.36148	0.71774	0.833349
ENSMUSG00000006736.8	Tspan31	1146.04	0.212583	0.0703823	3.0204	0.00252438	0.00871077	1146.04	0.00602751	0.0701092	0.085973	0.931488	0.961959
ENSMUSG00000006740.7	Kif5b	4616.07	0.642655	0.0701039	9.16718	4.85573e-20	4.17862e-18	4616.07	-0.53526	0.0700977	-7.63591	2.24223e-14	4.42646e-12
ENSMUSG00000006763.6	Saal1	104.973	0.487653	0.151557	3.21763	0.00129254	0.0048443	104.973	-0.267695	0.150014	-1.78447	0.0743474	0.178045
ENSMUSG00000006764.8	Tph2	0.150806	-0.0712422	4.32794	-0.016461	0.986867	NA	0.150806	0.16455	4.32804	0.0380194	0.969672	NA
ENSMUSG00000006777.7	Krt23	0	NA	NA	NA	NA	NA	0	NA	NA	NA	NA	NA
ENSMUSG00000006782.10	Cnp	203.053	0.098877	0.117828	0.839161	0.401379	0.543951	203.053	-0.0852601	0.118439	-0.719868	0.471606	0.647677
ENSMUSG00000006784.8	Ttc25	7.14727	-0.379227	0.54924	-0.690457	0.489907	0.62703	7.14727	0.0292418	0.567771	0.0515029	0.958925	0.976333
ENSMUSG00000006800.7	Sulf2	1518.31	0.335266	0.0851536	3.93719	8.2442e-05	0.000433184	1518.31	-0.128124	0.0849908	-1.5075	0.131682	0.268699
ENSMUSG00000006818.4	Sod2	10904.7	-0.547642	0.0908338	-6.02905	1.64924e-09	2.5135e-08	10904.7	0.513493	0.0908562	5.65171	1.58859e-08	6.27219e-07
ENSMUSG00000006850.7	Tmco6	68.2661	0.273091	0.209978	1.30057	0.193405	0.315551	68.2661	0.0870485	0.20655	0.421441	0.673433	0.803712
ENSMUSG00000006906.9	Stambp	333.925	0.150384	0.095731	1.5709	0.116206	0.211694	333.925	-0.0648559	0.0957832	-0.677112	0.498335	0.671003
ENSMUSG00000006920.8	Ezh1	1024.05	-0.152065	0.0954351	-1.59339	0.111073	0.204119	1024.05	0.1035	0.0956987	1.08152	0.279465	0.456466
ENSMUSG00000006930.8	Hap1	42.3655	-0.751518	0.233171	-3.22304	0.00126839	0.00476995	42.3655	0.0697569	0.246804	0.28264	0.777452	0.869668
ENSMUSG00000006931.7	P3h4	630.181	-0.610645	0.149459	-4.0857	4.39435e-05	0.000246804	630.181	0.315473	0.150218	2.1001	0.0357196	0.102712
ENSMUSG00000006932.9	Ctnnb1	8900.06	-0.0496818	0.060514	-0.820997	0.411648	0.554424	8900.06	-0.215601	0.0606408	-3.55539	0.000377421	0.00274061
ENSMUSG00000006941.4	Eif1b	807.921	-0.0541606	0.0647131	-0.836934	0.40263	0.545312	807.921	0.169803	0.064645	2.6267	0.00862171	0.034059
ENSMUSG00000006948.5	Klk4	0.425137	-2.1055	2.43362	-0.865173	0.386944	NA	0.425137	2.54099	2.40363	1.05715	0.290445	NA
ENSMUSG00000006958.7	Chrd	125.244	0.305246	0.178217	1.71278	0.0867539	0.167245	125.244	-0.297911	0.178978	-1.66452	0.0960094	0.214342
ENSMUSG00000006998.8	Psmd2	3928.66	0.0363799	0.0558789	0.651049	0.515015	0.648795	3928.66	-0.0116314	0.0559381	-0.207933	0.835281	0.906281
ENSMUSG00000007021.4	Syngr3	2.17197	-0.566877	0.915154	-0.619433	0.535631	0.666902	2.17197	-0.229817	1.00046	-0.22971	0.818317	0.895028
ENSMUSG00000007029.9	Vars	690.914	-0.213854	0.102357	-2.0893	0.036681	0.0829593	690.914	0.125342	0.102829	1.21894	0.222867	0.390782
ENSMUSG00000007030.2	Vwa7	395.783	-0.330551	0.122712	-2.69372	0.00706599	0.0209409	395.783	0.0676627	0.124041	0.545487	0.585419	0.7411
ENSMUSG00000007033.3	Hspa1l	296.091	1.5244	0.13287	11.4729	1.80556e-30	6.08001e-28	296.091	-0.514189	0.127594	-4.02988	5.58052e-05	0.000575384
ENSMUSG00000007034.8	Slc44a4	0.0795649	-0.0712625	4.32794	-0.0164657	0.986863	NA	0.0795649	0.885891	4.32804	0.204686	0.837817	NA
ENSMUSG00000007035.8	Msh5	17.4435	-0.225917	0.32193	-0.701757	0.48283	0.620616	17.4435	0.582553	0.314026	1.85511	0.0635809	0.158642
ENSMUSG00000007036.8	Abhd16a	1216.04	0.191424	0.0623739	3.06897	0.00214795	0.00758317	1216.04	0.0935064	0.0619249	1.51	0.131044	0.267695
ENSMUSG00000007038.5	Neu1	498.149	0.0129656	0.0727146	0.178309	0.858481	0.911355	498.149	0.0485651	0.0728779	0.66639	0.505162	0.676841
ENSMUSG00000007039.6	Ddah2	454.339	0.694903	0.11396	6.09776	1.07562e-09	1.68808e-08	454.339	-0.306217	0.112852	-2.71345	0.00665865	0.0277869
ENSMUSG00000007041.9	Clic1	1030.77	0.930559	0.165237	5.63167	1.78478e-08	2.19067e-07	1030.77	-0.48303	0.164812	-2.93079	0.003381	0.0162056
ENSMUSG00000007044.4	NA	0	NA	NA	NA	NA	NA	0	NA	NA	NA	NA	NA
ENSMUSG00000007050.10	Lsm2	133.013	-0.180892	0.118571	-1.5256	0.12711	0.22715	133.013	0.182894	0.119565	1.52966	0.126102	0.260582
ENSMUSG00000007080.7	Pole	71.9724	-0.63354	0.19653	-3.22363	0.00126579	0.00476129	71.9724	-0.0465824	0.205915	-0.226222	0.821029	0.896736
ENSMUSG00000007097.8	Atp1a2	17317.4	-0.686902	0.122236	-5.61946	1.91554e-08	2.33451e-07	17317.4	0.291791	0.122278	2.3863	0.0170189	0.0580873
ENSMUSG00000007107.5	Atp1a4	1.74826	-1.8068	1.11661	-1.61811	0.10564	0.196007	1.74826	1.39164	1.15605	1.20379	0.228671	0.398599
ENSMUSG00000007122.4	Casq1	167.239	-0.357007	0.265728	-1.34351	0.179108	0.297012	167.239	0.537169	0.26541	2.02392	0.0429785	0.118235
ENSMUSG00000007207.4	Stx1a	53.0717	0.0727782	0.196816	0.369779	0.711547	0.80853	53.0717	0.0233608	0.196774	0.118719	0.905498	0.949154
ENSMUSG00000007209.3	Ceacam9	0.0618514	-0.0712625	4.32794	-0.0164657	0.986863	NA	0.0618514	0.885891	4.32804	0.204686	0.837817	NA
ENSMUSG00000007216.4	Zfp775	289.726	-0.0284199	0.114473	-0.248268	0.803927	0.874865	289.726	0.356202	0.113253	3.1452	0.00165976	0.0091219
ENSMUSG00000007279.7	Scube2	369.681	-0.176735	0.118457	-1.49198	0.135704	0.238815	369.681	0.236748	0.118601	1.99616	0.0459162	0.12408
ENSMUSG00000007338.8	Mrpl49	831.871	-0.100984	0.0902902	-1.11844	0.263379	0.399348	831.871	0.339239	0.0899693	3.77061	0.000162851	0.00137881
ENSMUSG00000007379.8	Dennd2c	97.287	0.126303	0.147504	0.856269	0.391849	0.534496	97.287	0.104444	0.145797	0.716371	0.473762	0.649854
ENSMUSG00000007411.8	Mark3	1137.32	-0.0968411	0.0483922	-2.00117	0.0453736	0.0984366	1137.32	-0.0249465	0.0490877	-0.508202	0.611311	0.761659
ENSMUSG00000007415.9	Gatad1	1746.23	-0.0968765	0.0567358	-1.7075	0.0877287	0.168768	1746.23	0.164973	0.0567847	2.90524	0.0036697	0.0172269
ENSMUSG00000007440.7	Pcdha11	25.9702	0.136673	0.312671	0.437113	0.662029	0.770915	25.9702	-0.0946818	0.313845	-0.301684	0.762893	0.86032
ENSMUSG00000007457.3	2310003L06Rik	0	NA	NA	NA	NA	NA	0	NA	NA	NA	NA	NA
ENSMUSG00000007458.8	M6pr	904.055	0.0716403	0.0590971	1.21225	0.225417	0.354165	904.055	-0.0235906	0.0592524	-0.398138	0.690528	0.815483
ENSMUSG00000007476.11	Lrrc8a	1164.3	0.11073	0.191931	0.576925	0.56399	0.690121	1164.3	-0.181423	0.192076	-0.944536	0.344896	0.527261
ENSMUSG00000007480.2	Mc5r	0.0734815	0.650078	4.32794	0.150205	0.880603	NA	0.0734815	-0.556791	4.32804	-0.128647	0.897637	NA
ENSMUSG00000007564.8	Ppp2r1a	3239.29	-0.206831	0.0858663	-2.40876	0.016007	0.041693	3239.29	0.226342	0.0859155	2.63447	0.00842694	0.0334429
ENSMUSG00000007570.8	Fance	181.309	-0.221818	0.109451	-2.02664	0.0426988	0.0935113	181.309	0.319106	0.10942	2.91635	0.00354152	0.0167633
ENSMUSG00000007589.7	Tinf2	291.184	0.0108978	0.0927255	0.117527	0.906442	0.942916	291.184	0.0454334	0.0929721	0.488677	0.62507	0.771129
ENSMUSG00000007591.7	Tssk4	5.74784	0.0685688	0.541504	0.126627	0.899236	0.939208	5.74784	0.270202	0.52846	0.5113	0.609141	0.760066
ENSMUSG00000007594.9	Hapln4	1.25813	-1.05435	1.37846	-0.764873	0.444347	0.585184	1.25813	1.03696	1.38648	0.747906	0.454517	NA
ENSMUSG00000007603.8	Dus3l	508.183	-0.086179	0.0821882	-1.04856	0.294382	0.434905	508.183	0.192152	0.0821419	2.33927	0.0193216	0.064042
ENSMUSG00000007610.8	Gtpbp3	320.874	-0.134895	0.0915928	-1.47277	0.140813	0.245603	320.874	0.262096	0.0914024	2.86749	0.00413739	0.0190035
ENSMUSG00000007613.9	Tgfbr1	736.942	0.836764	0.194999	4.29111	1.77779e-05	0.000109932	736.942	-0.886643	0.195218	-4.54181	5.57745e-06	8.74785e-05
ENSMUSG00000007617.10	Homer1	1028.07	-0.40937	0.0831281	-4.92456	8.45491e-07	7.21976e-06	1028.07	0.350666	0.0834433	4.20245	2.64041e-05	0.00031426
ENSMUSG00000007646.7	Rad51c	23.0104	-0.210602	0.330599	-0.637032	0.524104	0.656805	23.0104	0.00809541	0.337306	0.0240002	0.980852	0.989425
ENSMUSG00000007653.5	Gabrb2	3.1104	-1.23246	0.86141	-1.43074	0.152503	0.261661	3.1104	-0.0297005	0.959783	-0.030945	0.975313	0.986731
ENSMUSG00000007655.9	Cav1	7832.53	-0.0495163	0.0700143	-0.707232	0.479422	0.617942	7832.53	-0.119213	0.0701045	-1.7005	0.0890371	0.203144
ENSMUSG00000007656.7	Arpp19	1687.46	0.100631	0.077711	1.29494	0.195341	0.318073	1687.46	0.0933403	0.0775806	1.20314	0.228922	0.398849
ENSMUSG00000007659.11	Bcl2l1	835.378	0.504171	0.383078	1.3161	0.188139	0.308683	835.378	-0.453666	0.383107	-1.18418	0.236344	0.408273
ENSMUSG00000007670.8	Khsrp	882.321	-0.478595	0.103446	-4.6265	3.71888e-06	2.73979e-05	882.321	0.116645	0.104375	1.11756	0.263754	0.438819
ENSMUSG00000007682.5	Dio2	365.165	4.70016	0.4198	11.1962	4.25698e-29	1.26175e-26	365.165	-3.04615	0.411277	-7.40656	1.29614e-13	2.06351e-11
ENSMUSG00000007721.5	Ccdc124	816.135	0.141984	0.0749473	1.89445	0.0581655	0.120727	816.135	0.222601	0.0741659	3.00139	0.00268747	0.0134826
ENSMUSG00000007739.4	Cct4	2434.92	0.00930735	0.0545735	0.170547	0.86458	0.915716	2434.92	0.0935935	0.0545649	1.71527	0.0862958	0.198554
ENSMUSG00000007777.3	0610009B22Rik	435.574	0.0565624	0.0972791	0.581445	0.56094	0.687745	435.574	0.163093	0.0967556	1.68561	0.0918702	0.207732
ENSMUSG00000007783.8	Cpt1c	103.796	0.734907	0.185903	3.95317	7.71223e-05	0.000408	103.796	-0.427943	0.183664	-2.33003	0.0198046	0.0652485
ENSMUSG00000007805.3	Twist2	18.6777	0.819407	0.393752	2.08102	0.0374316	0.0841899	18.6777	-0.342331	0.382951	-0.893929	0.37136	0.554213
ENSMUSG00000007812.9	Zfp655	581.763	-0.309668	0.0823949	-3.75834	0.000171041	0.000822548	581.763	0.0514626	0.0836903	0.614917	0.53861	0.705347
ENSMUSG00000007815.8	Rhoa	4794.89	0.149975	0.0639091	2.34669	0.0189408	0.0480422	4794.89	-0.104581	0.0639401	-1.63561	0.10192	0.223623
ENSMUSG00000007817.8	Zmiz1	892.915	-0.406707	0.176471	-2.30467	0.021185	0.0527582	892.915	-0.122092	0.177249	-0.68882	0.490937	0.664607
ENSMUSG00000007827.8	Ankrd26	86.359	-0.24607	0.194153	-1.2674	0.205011	0.32925	86.359	0.0454143	0.19713	0.230378	0.817798	0.894792
ENSMUSG00000007833.7	Aldh16a1	321.173	0.158362	0.0981883	1.61284	0.106778	0.197695	321.173	-0.0133614	0.0978972	-0.136484	0.891438	0.941079
ENSMUSG00000007836.6	Hnrnpa0	1549.5	-0.22643	0.0679184	-3.33386	0.000856504	0.00338883	1549.5	0.0435813	0.0684045	0.637111	0.524052	0.692716
ENSMUSG00000007837.4	Prrg2	174.375	0.359144	0.115363	3.11316	0.00185099	0.00667096	174.375	-0.201533	0.114778	-1.75585	0.0791135	0.186521
ENSMUSG00000007850.10	Hnrnph1	3478.98	-0.122896	0.0796749	-1.54247	0.122959	0.221257	3478.98	0.139256	0.079726	1.74669	0.0806917	0.189188
ENSMUSG00000007867.7	Ift43	370.046	0.263473	0.102178	2.57856	0.00992119	0.0278203	370.046	-1.06114e-05	0.101363	-0.000104688	0.999916	0.999916
ENSMUSG00000007872.3	Id3	1028.34	0.638333	0.0998907	6.39032	1.65543e-10	3.00969e-09	1028.34	-0.197379	0.0992378	-1.98895	0.0467067	0.125658
ENSMUSG00000007877.2	Tcap	27924.3	-0.540402	0.214975	-2.51379	0.011944	0.032544	27924.3	0.421059	0.214981	1.95859	0.0501608	0.132835
ENSMUSG00000007880.9	Arid1a	1252.53	-0.585794	0.162953	-3.59486	0.000324562	0.00144468	1252.53	0.0093595	0.163582	0.057216	0.954373	0.974111
ENSMUSG00000007888.9	Crlf1	217.67	5.74851	0.458865	12.5277	5.26875e-36	2.63268e-33	217.67	-3.13952	0.425558	-7.37743	1.6137e-13	2.51499e-11
ENSMUSG00000007891.8	Ctsd	28938.7	0.455448	0.0900865	5.05568	4.28869e-07	3.92623e-06	28938.7	-0.274923	0.0900804	-3.05197	0.00227342	0.0117572
ENSMUSG00000007892.7	Rplp1	4541.86	0.739021	0.150419	4.91307	8.9663e-07	7.60613e-06	4541.86	-0.0597592	0.150255	-0.397718	0.690838	0.815673
ENSMUSG00000007907.3	Cabs1	0	NA	NA	NA	NA	NA	0	NA	NA	NA	NA	NA
ENSMUSG00000007908.7	Hmgcll1	1.60491	2.52574	1.20361	2.09847	0.0358637	0.0815417	1.60491	-2.01134	1.12559	-1.78692	0.0739507	NA
ENSMUSG00000007944.7	Ttc9b	0.068254	-0.0712625	4.32794	-0.0164657	0.986863	NA	0.068254	0.885891	4.32804	0.204686	0.837817	NA
ENSMUSG00000007946.8	Phox2a	10.0864	-1.18102	0.425645	-2.77466	0.00552595	0.0170716	10.0864	0.521326	0.453338	1.14997	0.250156	0.423679
ENSMUSG00000007950.8	Abhd8	306.616	-0.635333	0.117294	-5.41657	6.07518e-08	6.74101e-07	306.616	0.519532	0.118295	4.39182	1.12405e-05	0.000156858
ENSMUSG00000007987.8	Ift22	111.171	0.449352	0.134926	3.33037	0.000867315	0.00342852	111.171	-0.231837	0.13337	-1.7383	0.0821583	0.191625
ENSMUSG00000007989.5	Fzd3	11.3555	-0.0880875	0.410767	-0.214446	0.830199	0.892403	11.3555	-0.0666544	0.419498	-0.158891	0.873755	0.929959
ENSMUSG00000008028.8	1700008O03Rik	2.54924	-1.84349	0.894815	-2.06019	0.03938	0.0875904	2.54924	0.128538	1.02785	0.125055	0.90048	0.945702
ENSMUSG00000008035.6	Mid1ip1	3080.72	-0.634805	0.176033	-3.60617	0.000310747	0.00139279	3080.72	0.494587	0.176102	2.80852	0.00497698	0.022109
ENSMUSG00000008036.9	Ap2s1	772.121	0.392959	0.100879	3.89534	9.80594e-05	0.000505135	772.121	-0.0801013	0.100361	-0.798133	0.424794	0.605224
ENSMUSG00000008090.8	Fgfrl1	327.878	0.0745085	0.122578	0.607846	0.543289	0.672652	327.878	-0.0329416	0.122826	-0.268197	0.788548	0.877639
ENSMUSG00000008129.8	4930432K21Rik	8.96447	-0.329263	0.476836	-0.690516	0.48987	0.62703	8.96447	0.377345	0.478683	0.788298	0.430522	0.6108
ENSMUSG00000008136.8	Fhl2	31578.2	-0.221957	0.14785	-1.50123	0.133295	0.235686	31578.2	0.368072	0.147848	2.48953	0.0127914	0.0466705
ENSMUSG00000008140.10	Emc10	1313.98	-0.120938	0.0539153	-2.24312	0.0248894	0.0603061	1313.98	0.147007	0.0540873	2.71796	0.00656865	0.0275334
ENSMUSG00000008153.5	Clstn3	2.72298	-1.08074	0.976703	-1.10652	0.268502	0.405527	2.72298	0.303711	1.04196	0.291479	0.770685	0.865763
ENSMUSG00000008167.8	Fbxw9	78.3772	0.73682	0.163032	4.51949	6.19889e-06	4.30973e-05	78.3772	-0.358565	0.158611	-2.26066	0.0237804	0.0752336
ENSMUSG00000008193.6	Spib	7.81109	0.197004	0.485988	0.405368	0.685207	0.789487	7.81109	-0.922392	0.528909	-1.74395	0.0811675	0.189973
ENSMUSG00000008200.7	Fnbp4	725.223	0.0261779	0.123226	0.212438	0.831765	0.893546	725.223	-0.114118	0.123611	-0.923201	0.355902	0.538913
ENSMUSG00000008206.7	Cers4	713.909	-0.284882	0.0875766	-3.25294	0.00114216	0.00435231	713.909	-0.0561213	0.0888423	-0.631696	0.527586	0.695256
ENSMUSG00000008226.8	Scrn3	967.264	-0.394714	0.0563364	-7.00638	2.44566e-12	6.11021e-11	967.264	0.226971	0.0571682	3.97024	7.18008e-05	0.000704962
ENSMUSG00000008301.5	Phax	505.778	0.392704	0.0837537	4.6888	2.74813e-06	2.08977e-05	505.778	-0.167038	0.0831738	-2.0083	0.0446111	0.121485
ENSMUSG00000008305.11	Tle1	236.988	-0.135455	0.12607	-1.07445	0.282623	0.422081	236.988	-0.00101996	0.127458	-0.00800232	0.993615	0.996337
ENSMUSG00000008307.5	1700109H08Rik	18.266	-0.298965	0.398367	-0.750477	0.452968	0.59361	18.266	0.0324209	0.406725	0.0797121	0.936466	0.965146
ENSMUSG00000008318.3	Relt	80.8003	0.323408	0.186525	1.73386	0.0829422	0.160979	80.8003	0.0110566	0.183453	0.0602697	0.951941	0.973373
ENSMUSG00000008333.6	Snrpb2	429.136	0.291606	0.112968	2.58132	0.00984229	0.027629	429.136	-0.00887685	0.112273	-0.0790649	0.936981	0.96541
ENSMUSG00000008348.8	Ubc	1771.93	0.108739	0.0930841	1.16818	0.242734	0.37487	1771.93	0.102458	0.0929578	1.1022	0.270375	0.446684
ENSMUSG00000008373.9	Prpf31	413.946	0.174942	0.0870185	2.0104	0.0443887	0.0966383	413.946	-0.00600601	0.0866461	-0.0693165	0.944738	0.969019
ENSMUSG00000008384.8	Sertad1	232.623	0.698931	0.16408	4.25969	2.0471e-05	0.000124302	232.623	-0.403294	0.163051	-2.47342	0.0133827	0.0483752
ENSMUSG00000008393.8	Carhsp1	800.522	1.35089	0.138486	9.75469	1.76134e-22	2.10429e-20	800.522	-1.03816	0.138015	-7.52205	5.39246e-14	9.61937e-12
ENSMUSG00000008398.7	Elk3	1115.47	0.140355	0.103254	1.35932	0.174045	0.290107	1115.47	-0.232017	0.103568	-2.24024	0.0250752	0.0783919
ENSMUSG00000008429.7	Herpud2	1048.23	0.0304157	0.0636247	0.478048	0.632616	0.747987	1048.23	0.0656401	0.0636234	1.0317	0.302214	0.481448
ENSMUSG00000008435.9	Rdh13	669.182	-0.175964	0.0867922	-2.02742	0.0426197	0.0933908	669.182	0.235812	0.0869003	2.71359	0.00665583	0.027783
ENSMUSG00000008438.3	Adam21	2.74937	0.383785	0.87583	0.438196	0.661244	0.770231	2.74937	-0.64901	0.910957	-0.712448	0.476187	0.652093
ENSMUSG00000008450.7	Nutf2	339.988	-0.0847565	0.0863454	-0.981598	0.326298	0.469504	339.988	0.15405	0.086493	1.78108	0.0749002	0.178982
ENSMUSG00000008461.5	Fut1	0.166791	0.650065	4.32794	0.150202	0.880605	NA	0.166791	0.16455	4.32804	0.0380194	0.969672	NA
ENSMUSG00000008475.7	Arpc5	1012.33	0.444615	0.0785761	5.65839	1.52797e-08	1.90259e-07	1012.33	-0.21973	0.078271	-2.8073	0.00499592	0.0221616
ENSMUSG00000008482.8	Rnf151	0.171691	-2.02986	4.25422	-0.477141	0.633262	NA	0.171691	0.16455	4.29021	0.0383547	0.969405	NA
ENSMUSG00000008489.10	Elavl2	1.01692	-0.0417923	1.41536	-0.0295276	0.976444	0.986123	1.01692	0.397922	1.3846	0.287392	0.773812	NA
ENSMUSG00000008496.9	Pou2f2	16.6521	0.457174	0.454904	1.00499	0.314902	0.456854	16.6521	0.620252	0.429642	1.44365	0.148838	0.293434
ENSMUSG00000008540.5	Mgst1	1061.19	0.240524	0.157555	1.5266	0.12686	0.226861	1061.19	0.0276089	0.157371	0.175438	0.860735	0.922599
ENSMUSG00000008575.10	Nfib	3413.67	-0.365837	0.0831823	-4.39802	1.09243e-05	7.11892e-05	3413.67	0.181713	0.0833559	2.17997	0.02926	0.0883769
ENSMUSG00000008590.4	Htr3b	0.236963	0.650084	3.2424	0.200495	0.841094	NA	0.236963	1.46301	3.19013	0.458607	0.646516	NA
ENSMUSG00000008601.6	Rab25	1.04567	0.767268	1.53369	0.500274	0.616882	0.735506	1.04567	-2.34136	1.68874	-1.38645	0.165609	NA
ENSMUSG00000008604.6	Ubqln4	2053.85	-0.0821004	0.0757927	-1.08322	0.27871	0.417727	2053.85	0.125567	0.0758541	1.65537	0.0978496	0.217075
ENSMUSG00000008658.8	Rbfox1	923.418	-1.70356	0.170996	-9.96258	2.2222e-23	2.9932e-21	923.418	0.943103	0.171912	5.48595	4.11242e-08	1.37136e-06
ENSMUSG00000008668.7	Rps18	1249.95	0.477413	0.126084	3.78646	0.000152811	0.000743186	1249.95	0.0404278	0.12559	0.321902	0.747527	0.852228
ENSMUSG00000008682.7	Rpl10	1066.51	0.61565	0.134606	4.57374	4.79106e-06	3.45983e-05	1066.51	-0.136194	0.134095	-1.01565	0.309796	0.489576
ENSMUSG00000008683.10	Rps15a	1904.94	0.383235	0.135916	2.81964	0.00480781	0.0151306	1904.94	0.152365	0.13561	1.12355	0.261205	0.435919
ENSMUSG00000008686.8	NA	79.0335	-0.11227	0.166571	-0.674004	0.500309	0.635653	79.0335	0.178331	0.16694	1.06823	0.285416	0.462245
ENSMUSG00000008690.9	Ncaph2	1395.46	-0.0284761	0.0578049	-0.492623	0.622279	0.739819	1395.46	0.128474	0.0577957	2.22291	0.026222	0.081315
ENSMUSG00000008730.10	Hipk1	1703.86	-0.0705032	0.10973	-0.642518	0.520537	0.653472	1703.86	-0.323219	0.110224	-2.93239	0.00336363	0.016138
ENSMUSG00000008734.8	Gprc5b	534.204	0.573705	0.12592	4.55611	5.21092e-06	3.71284e-05	534.204	-0.755881	0.126795	-5.96142	2.5005e-09	1.23821e-07
ENSMUSG00000008763.8	Man1a2	703.829	0.0328735	0.0873767	0.376227	0.706748	0.804565	703.829	-0.321335	0.0885507	-3.62883	0.000284708	0.00217962
ENSMUSG00000008789.8	Ceacam5	0	NA	NA	NA	NA	NA	0	NA	NA	NA	NA	NA
ENSMUSG00000008813.5	Tppp2	0.276634	1.24282	3.16994	0.392064	0.695011	NA	0.276634	0.242586	3.16219	0.0767145	0.938851	NA
ENSMUSG00000008822.9	Acyp1	243.075	0.360825	0.131436	2.74525	0.00604655	0.0183835	243.075	0.000242125	0.129888	0.00186411	0.998513	0.999096
ENSMUSG00000008843.4	Cldn13	0	NA	NA	NA	NA	NA	0	NA	NA	NA	NA	NA
ENSMUSG00000008845.3	Cd163	657.898	-0.213517	0.238583	-0.894937	0.370821	0.513825	657.898	0.151343	0.238761	0.633866	0.526168	0.694708
ENSMUSG00000008855.10	Hdac5	1655.42	-0.559217	0.0978953	-5.7124	1.11392e-08	1.42836e-07	1655.42	0.376164	0.0981994	3.83061	0.000127824	0.00112854
ENSMUSG00000008859.7	Rala	1250.08	0.195132	0.0525635	3.71231	0.000205373	0.000965765	1250.08	-0.014802	0.0523301	-0.282858	0.777286	0.869668
ENSMUSG00000008874.3	Clec3a	0	NA	NA	NA	NA	NA	0	NA	NA	NA	NA	NA
ENSMUSG00000008892.4	Vdac3	3981.33	-0.337505	0.0795848	-4.24082	2.227e-05	0.000134593	3981.33	0.403716	0.0796014	5.07173	3.94226e-07	9.50636e-06
ENSMUSG00000008932.7	Slc1a7	10.7673	-0.811501	0.51044	-1.58981	0.111878	0.205306	10.7673	-0.0363916	0.541269	-0.0672338	0.946396	0.970047
ENSMUSG00000008958.8	Vps72	472.796	-0.266914	0.0815934	-3.27127	0.00107066	0.00411526	472.796	0.240863	0.0821466	2.93211	0.00336664	0.0161472
ENSMUSG00000008976.9	Gabpa	1530.05	-0.496618	0.0561258	-8.8483	8.88643e-19	6.25686e-17	1530.05	0.197989	0.0569159	3.47862	0.00050401	0.0034564
ENSMUSG00000008999.7	Bmp7	30.1653	-1.42103	0.316924	-4.48383	7.33154e-06	5.01393e-05	30.1653	1.30906	0.320066	4.08996	4.31445e-05	0.000469015
ENSMUSG00000009013.4	Dynll1	709.457	0.890444	0.136447	6.52593	6.75792e-11	1.32675e-09	709.457	-0.396903	0.135611	-2.92677	0.00342504	0.016369
ENSMUSG00000009030.8	Pdcl	478.368	-0.0621439	0.0731409	-0.849646	0.395522	0.538115	478.368	-0.169063	0.0748434	-2.25888	0.0238906	0.0755164
ENSMUSG00000009035.6	Tmem184b	1081.8	0.0744441	0.0928401	0.801853	0.422638	0.565196	1081.8	-0.231964	0.0933309	-2.48539	0.0129408	0.0470996
ENSMUSG00000009047.3	Gm5965	0	NA	NA	NA	NA	NA	0	NA	NA	NA	NA	NA
ENSMUSG00000009070.7	Rsph14	0	NA	NA	NA	NA	NA	0	NA	NA	NA	NA	NA
ENSMUSG00000009073.9	Nf2	2782.4	-0.181824	0.0871246	-2.08694	0.0368935	0.0832819	2782.4	0.0113515	0.0873294	0.129985	0.896578	0.943948
ENSMUSG00000009075.2	Cabp7	0.880909	1.82542	1.46607	1.24511	0.213092	0.33875	0.880909	-1.21491	1.38017	-0.880265	0.378716	NA
ENSMUSG00000009076.4	Zmat5	300.272	0.309483	0.11598	2.66842	0.00762085	0.0223532	300.272	0.13136	0.114175	1.15051	0.249934	0.423401
ENSMUSG00000009079.10	Ewsr1	1849.9	0.0454684	0.070927	0.64106	0.521484	0.65439	1849.9	-0.0566651	0.0710765	-0.79724	0.425311	0.605554
ENSMUSG00000009090.10	Ap1b1	1660.36	-0.130658	0.0814035	-1.60507	0.108479	0.20024	1660.36	0.0347862	0.0816625	0.425974	0.670126	0.801793
ENSMUSG00000009092.4	Derl3	2.15355	-0.0102992	1.01634	-0.0101336	0.991915	0.994898	2.15355	-0.0270339	1.02819	-0.0262927	0.979024	0.988936
ENSMUSG00000009093.7	Gstt4	0.556407	-2.06691	1.82068	-1.13524	0.256275	NA	0.556407	0.164551	1.98085	0.083071	0.933795	NA
ENSMUSG00000009097.8	Tbx1	18.7571	-0.52965	0.413354	-1.28134	0.200073	0.323432	18.7571	0.769043	0.410379	1.87398	0.0609326	0.153927
ENSMUSG00000009108.9	Gnat2	1.94781	0.0290951	1.02078	0.0285028	0.977261	0.986525	1.94781	-0.258113	1.04744	-0.246422	0.805356	0.887058
ENSMUSG00000009112.2	Bcl2l13	2062.18	-0.311032	0.0683752	-4.5489	5.39268e-06	3.81821e-05	2062.18	0.160368	0.0686895	2.33467	0.0195605	0.0646167
ENSMUSG00000009114.10	2610028H24Rik	6.3688	-0.615114	0.620041	-0.992053	0.321172	0.463778	6.3688	-0.965746	0.714463	-1.35171	0.176468	0.332136
ENSMUSG00000009115.5	Spatc1l	0.307714	-1.54429	3.05927	-0.504792	0.613705	NA	0.307714	0.164551	3.07173	0.0535693	0.957278	NA
ENSMUSG00000009145.4	Dqx1	41.5208	-0.486623	0.248379	-1.9592	0.0500897	0.106754	41.5208	0.603783	0.24802	2.43441	0.0149159	0.0525447
ENSMUSG00000009185.2	Ccl8	60.4462	1.81356	0.791265	2.29198	0.0219068	0.0541985	60.4462	1.52902	0.771575	1.98169	0.047514	0.127375
ENSMUSG00000009207.9	Lnpk	300.548	-0.133116	0.108787	-1.22364	0.221089	0.34848	300.548	-0.0280092	0.110156	-0.25427	0.799287	0.883555
ENSMUSG00000009210.4	Prr29	49.4207	-1.3389	0.340798	-3.92871	8.54014e-05	0.000446764	49.4207	0.608965	0.349338	1.7432	0.0812987	0.190099
ENSMUSG00000009214.3	Mymk	0.0446893	0.650078	4.32794	0.150205	0.880603	NA	0.0446893	-0.556791	4.32804	-0.128647	0.897637	NA
ENSMUSG00000009216.7	Fam163b	6.43956	-2.82241	0.715186	-3.94639	7.93373e-05	0.000418378	6.43956	1.06309	0.79246	1.34151	0.179756	0.336759
ENSMUSG00000009246.7	Trpm5	0.473994	-0.0645005	1.88096	-0.0342912	0.972645	NA	0.473994	0.789741	1.80072	0.43857	0.660973	NA
ENSMUSG00000009248.5	Ascl2	1.47362	0.414422	1.08956	0.380358	0.703679	0.802296	1.47362	-0.696035	1.14393	-0.608459	0.542883	NA
ENSMUSG00000009281.4	Rarres2	485.132	0.757542	0.126858	5.97156	2.35002e-09	3.47677e-08	485.132	0.010727	0.124749	0.0859887	0.931475	0.961959
ENSMUSG00000009291.6	Pttg1ip	2743.35	0.406233	0.0929882	4.36866	1.25014e-05	8.01517e-05	2743.35	-0.176394	0.0928898	-1.89896	0.0575701	0.147343
ENSMUSG00000009292.9	Trpm2	18.055	1.06279	0.412383	2.57719	0.00996063	0.0279208	18.055	0.119334	0.382681	0.311836	0.755165	0.85668
ENSMUSG00000009293.10	Ube2g2	1511.3	0.397599	0.11547	3.4433	0.000574653	0.00238451	1511.3	-0.0666307	0.115216	-0.578312	0.563053	0.725905
ENSMUSG00000009350.7	Mpo	0.599116	-0.792591	2.82842	-0.280224	0.779306	NA	0.599116	3.44479	2.69328	1.27903	0.200886	NA
ENSMUSG00000009356.6	Lpo	0	NA	NA	NA	NA	NA	0	NA	NA	NA	NA	NA
ENSMUSG00000009376.8	Met	66.4661	1.53099	0.249424	6.13813	8.3501e-10	1.34592e-08	66.4661	-0.735727	0.239315	-3.0743	0.00210997	0.011082
ENSMUSG00000009378.3	Slc16a12	85.9643	-0.233899	0.149751	-1.56192	0.118306	0.214854	85.9643	-0.133532	0.155935	-0.856332	0.391814	0.573351
ENSMUSG00000009394.6	Syn2	67.5376	0.960311	0.255271	3.76193	0.000168607	0.000813113	67.5376	-1.0455	0.25768	-4.05735	4.96318e-05	0.000521539
ENSMUSG00000009406.7	Elk1	348.896	-0.283465	0.110775	-2.55892	0.0104997	0.0292304	348.896	0.0928248	0.112033	0.828551	0.407359	0.588846
ENSMUSG00000009418.8	Nav1	1400.04	0.595328	0.0898575	6.62525	3.46672e-11	7.23714e-10	1400.04	-0.680018	0.0901562	-7.54266	4.60479e-14	8.63019e-12
ENSMUSG00000009470.9	Tnpo1	1523.62	-0.140034	0.0539767	-2.59435	0.00947705	0.0267882	1523.62	-0.149249	0.0548226	-2.72241	0.00648083	0.0272445
ENSMUSG00000009471.3	Myod1	1.03607	-2.58178	1.39838	-1.84627	0.0648533	0.131855	1.03607	2.42773	1.41825	1.71178	0.0869368	NA
ENSMUSG00000009487.8	Otog	5.87057	0.114478	0.585767	0.195432	0.845055	0.902319	5.87057	-0.0501974	0.587383	-0.0854594	0.931896	0.962247
ENSMUSG00000009535.7	Rnmt	342.201	0.254666	0.120338	2.11625	0.0343239	0.0786156	342.201	-0.283762	0.120915	-2.3468	0.0189356	0.0629882
ENSMUSG00000009545.7	Kcnq1	701.103	-0.617266	0.0959852	-6.43085	1.26896e-10	2.35968e-09	701.103	0.493298	0.0965269	5.11047	3.21354e-07	8.01005e-06
ENSMUSG00000009549.8	Srp14	1276.47	0.272692	0.0911716	2.99098	0.00278086	0.009463	1276.47	0.0308443	0.0908478	0.339516	0.734221	0.844209
ENSMUSG00000009551.2	6330409D20Rik	0.252504	1.33056	3.18176	0.418183	0.675814	NA	0.252504	-0.515923	3.1818	-0.162148	0.871189	NA
ENSMUSG00000009555.10	Cdk9	591.899	0.150478	0.0770614	1.9527	0.0508553	0.108044	591.899	-0.0429461	0.0770113	-0.557659	0.577077	0.735808
ENSMUSG00000009563.8	Tor2a	182.172	0.0432284	0.128519	0.336358	0.736601	0.826988	182.172	0.0449098	0.12857	0.349303	0.726862	0.839397
ENSMUSG00000009566.6	Fpgs	189.427	0.0339213	0.14407	0.235449	0.81386	0.881402	189.427	0.0243722	0.144318	0.168878	0.865893	0.92526
ENSMUSG00000009569.8	Mkl2	830.441	0.0597203	0.0786519	0.759299	0.447674	0.588514	830.441	-0.103367	0.0790471	-1.30766	0.190989	0.351441
ENSMUSG00000009575.8	Cbx5	1648.99	0.121502	0.0773942	1.56991	0.116436	0.212038	1648.99	-0.312685	0.077814	-4.01836	5.86037e-05	0.000596348
ENSMUSG00000009580.7	Odam	0	NA	NA	NA	NA	NA	0	NA	NA	NA	NA	NA
ENSMUSG00000009585.9	Apobec3	273.345	0.0131323	0.159486	0.0823414	0.934375	0.961565	273.345	0.276979	0.158746	1.7448	0.0810204	0.189688
ENSMUSG00000009588.8	St6galnac1	0	NA	NA	NA	NA	NA	0	NA	NA	NA	NA	NA
ENSMUSG00000009596.3	Taf7l	0	NA	NA	NA	NA	NA	0	NA	NA	NA	NA	NA
ENSMUSG00000009614.10	Sardh	139.092	0.60156	0.149883	4.01352	5.9819e-05	0.000324894	139.092	-0.77702	0.152556	-5.09332	3.51839e-07	8.64474e-06
ENSMUSG00000009621.10	Vav2	405.641	-0.407836	0.127668	-3.19449	0.00140077	0.00519089	405.641	0.102725	0.129034	0.796102	0.425973	0.606146
ENSMUSG00000009628.8	Tex15	1.55965	-0.153578	1.29368	-0.118714	0.905502	0.942473	1.55965	0.578871	1.26406	0.457948	0.64699	NA
ENSMUSG00000009630.9	Ppp2cb	966.63	0.176983	0.0805314	2.19768	0.0279716	0.0663116	966.63	-0.0119888	0.0803693	-0.149171	0.881418	0.934675
ENSMUSG00000009633.2	G0s2	797.367	-0.621989	0.175574	-3.54259	0.000396212	0.00172445	797.367	1.03023	0.175206	5.88009	4.10052e-09	1.93351e-07
ENSMUSG00000009640.5	Dmap1	307.073	0.0836219	0.0885648	0.944189	0.345073	0.489172	307.073	0.0534219	0.0882837	0.605116	0.545102	0.710957
ENSMUSG00000009646.7	Pla2g12b	0.10803	-0.071268	4.32794	-0.016467	0.986862	NA	0.10803	0.16455	4.32804	0.0380194	0.969672	NA
ENSMUSG00000009647.7	Mcu	505.096	-0.225277	0.0684783	-3.28976	0.00100273	0.0038928	505.096	0.153213	0.0693232	2.21013	0.0270961	0.0834065
ENSMUSG00000009654.4	Oit3	0.587797	1.21822	1.92957	0.63134	0.527818	NA	0.587797	-1.84625	1.92958	-0.956815	0.338661	NA
ENSMUSG00000009670.5	Tex11	6.13558	0.202048	0.589446	0.342775	0.731767	0.823726	6.13558	-0.517335	0.610613	-0.847239	0.396862	0.57817
ENSMUSG00000009681.8	Bcr	349.718	0.50728	0.165362	3.0677	0.00215713	0.00760617	349.718	-0.564329	0.165917	-3.40128	0.000670714	0.0043517
ENSMUSG00000009687.8	Fxyd5	748.631	1.88746	0.22237	8.48792	2.10365e-17	1.18925e-15	748.631	-0.7966	0.220874	-3.60657	0.000310267	0.0023402
ENSMUSG00000009731.4	Kcnd1	23.3817	0.217117	0.367995	0.590001	0.55519	0.682662	23.3817	-0.147071	0.368494	-0.399114	0.689809	0.814784
ENSMUSG00000009733.7	Tfcp2	276.094	-0.317464	0.131479	-2.41456	0.0157544	0.0411745	276.094	0.179143	0.132598	1.35102	0.176688	0.332406
ENSMUSG00000009734.9	Pou6f2	0	NA	NA	NA	NA	NA	0	NA	NA	NA	NA	NA
ENSMUSG00000009739.8	Pou6f1	364.444	-0.228127	0.114616	-1.99036	0.0465518	0.10057	364.444	0.0335538	0.115914	0.289472	0.77222	0.866567
ENSMUSG00000009741.8	Ubp1	1293.42	0.0179111	0.0627866	0.285269	0.775438	0.854123	1293.42	-0.0343677	0.0630375	-0.545194	0.58562	0.7411
ENSMUSG00000009772.9	Nuak2	124.375	0.696508	0.195564	3.56154	0.000368684	0.00161599	124.375	-0.478236	0.194529	-2.45843	0.0139544	0.0499539
ENSMUSG00000009828.9	Ick	561.615	-0.0258031	0.0684096	-0.377185	0.706036	0.804036	561.615	0.0808177	0.0685915	1.17825	0.238698	0.411147
ENSMUSG00000009863.8	Sdhb	16768.5	-0.295712	0.106395	-2.77937	0.00544652	0.0168564	16768.5	0.409932	0.106394	3.85297	0.000116693	0.00104904
ENSMUSG00000009876.7	Cox4i2	168.393	-0.117038	0.11976	-0.977271	0.328435	0.471708	168.393	0.217642	0.119703	1.81818	0.0690369	0.168824
ENSMUSG00000009894.9	Snap47	809.352	0.212056	0.0603611	3.51313	0.000442864	0.00189449	809.352	-0.0818708	0.0602284	-1.35934	0.174039	0.328928
ENSMUSG00000009900.7	Wnt3a	0.0532373	0.650078	4.32794	0.150205	0.880603	NA	0.0532373	-0.556791	4.32804	-0.128647	0.897637	NA
ENSMUSG00000009905.4	Kdsr	269.442	0.449156	0.137113	3.27581	0.00105358	0.00405836	269.442	-0.536706	0.138083	-3.88683	0.000101562	0.000934577
ENSMUSG00000009907.10	Vps4b	993.514	0.180684	0.0597667	3.02316	0.00250149	0.00864335	993.514	-0.206973	0.0601426	-3.44137	0.000578775	0.00387053
ENSMUSG00000009927.8	Rps25	1733.3	0.54229	0.15056	3.60181	0.000316008	0.00141187	1733.3	0.125731	0.150157	0.837328	0.402408	0.583837
ENSMUSG00000009941.4	Nxf2	1.16649	1.39361	1.5336	0.908717	0.363499	0.507307	1.16649	-0.714332	1.44913	-0.492939	0.622056	NA
ENSMUSG00000009995.10	Taz	1017.06	-0.232935	0.0600519	-3.87889	0.000104932	0.000536612	1017.06	0.28089	0.0601868	4.66696	3.05691e-06	5.33252e-05
ENSMUSG00000010021.7	Kif19a	7.27191	-0.507472	0.529258	-0.958836	0.337641	0.481368	7.27191	-0.259774	0.57352	-0.452948	0.650586	0.788328
ENSMUSG00000010025.11	Aldh3a2	861.407	-0.0641064	0.0587326	-1.0915	0.275055	0.413209	861.407	-0.0245823	0.0593836	-0.413957	0.678906	0.807056
ENSMUSG00000010044.6	Zmynd10	1.97257	0.0708988	0.967941	0.073247	0.94161	0.966309	1.97257	0.203546	0.95143	0.213937	0.830597	0.903056
ENSMUSG00000010045.1	Tmem115	508.694	0.052464	0.0736757	0.712094	0.476407	0.615116	508.694	-0.010077	0.0739245	-0.136315	0.891572	0.941153
ENSMUSG00000010047.7	Hyal2	603.281	0.470057	0.0818708	5.74145	9.38701e-09	1.22395e-07	603.281	0.00902377	0.0804247	0.112201	0.910664	0.951873
ENSMUSG00000010048.5	Ifrd2	705.665	-0.154189	0.104076	-1.4815	0.138473	0.242426	705.665	0.175588	0.104256	1.68419	0.0921443	0.208066
ENSMUSG00000010051.7	Hyal1	86.3415	-0.246327	0.145326	-1.69499	0.0900768	0.172471	86.3415	0.147137	0.148046	0.99386	0.320291	0.501187
ENSMUSG00000010054.3	Tusc2	654.046	0.00734506	0.0815063	0.0901165	0.928195	0.957622	654.046	0.0514171	0.081627	0.629903	0.528758	0.696078
ENSMUSG00000010057.3	Nprl2	326.413	-0.235245	0.0888739	-2.64695	0.0081221	0.0235778	326.413	0.317223	0.0889465	3.56644	0.000361857	0.00264409
ENSMUSG00000010064.8	Slc38a3	1873.36	-0.858935	0.153847	-5.58303	2.36359e-08	2.83815e-07	1873.36	0.5022	0.154146	3.25796	0.00112217	0.00660894
ENSMUSG00000010066.8	Cacna2d2	35.4255	-1.20806	0.286288	-4.21972	2.44608e-05	0.000146519	35.4255	0.560532	0.298064	1.88057	0.06003	0.152323
ENSMUSG00000010067.7	Rassf1	415.995	0.55179	0.135547	4.07084	4.6843e-05	0.000261477	415.995	-0.32532	0.135093	-2.40812	0.0160347	0.0555216
ENSMUSG00000010080.8	Epn3	484.397	-0.28671	0.13276	-2.1596	0.0308034	0.0717187	484.397	0.0613998	0.133671	0.459336	0.645993	0.785591
ENSMUSG00000010086.10	Rnf112	0.491611	1.52444	2.46575	0.618245	0.536414	NA	0.491611	-1.43113	2.46577	-0.5804	0.561645	NA
ENSMUSG00000010095.7	Slc3a2	984.072	0.498379	0.151324	3.29346	0.000989614	0.00384967	984.072	-0.235313	0.151105	-1.55728	0.119404	0.250552
ENSMUSG00000010097.6	Nxf1	1197.1	-0.106564	0.0463409	-2.29957	0.0214724	0.0533282	1197.1	-0.0333061	0.0470863	-0.707342	0.479354	0.654801
ENSMUSG00000010110.9	Stx5a	661.637	0.335821	0.0911035	3.68616	0.000227667	0.00105649	661.637	-0.206654	0.0909989	-2.27095	0.0231502	0.073554
ENSMUSG00000010122.7	Slc47a1	1510.01	-0.18995	0.0838044	-2.26659	0.0234154	0.0572452	1510.01	0.304121	0.0837807	3.62997	0.000283458	0.0021723
ENSMUSG00000010136.7	Pifo	0	NA	NA	NA	NA	NA	0	NA	NA	NA	NA	NA
ENSMUSG00000010142.6	Tnfrsf13b	26.5034	0.619294	0.325226	1.90419	0.0568851	0.118625	26.5034	-0.411485	0.322706	-1.27511	0.202271	0.365222
ENSMUSG00000010154.6	Spire2	2.17311	1.1077	1.14765	0.965187	0.334451	0.477875	2.17311	-1.4735	1.18774	-1.24059	0.214757	0.380711
ENSMUSG00000010175.6	Prox1	456.776	-0.928912	0.20788	-4.4685	7.87688e-06	5.35849e-05	456.776	0.207021	0.209359	0.988833	0.322745	0.503802
ENSMUSG00000010205.9	Raver1	812.127	-0.392347	0.103449	-3.79266	0.000149041	0.000728047	812.127	0.278286	0.1039	2.6784	0.00739753	0.0301889
ENSMUSG00000010277.7	2610507B11Rik	8897.88	-0.228943	0.0716026	-3.19742	0.00138665	0.00514349	8897.88	0.320537	0.0716041	4.47652	7.58687e-06	0.000112896
ENSMUSG00000010290.7	AI597479	744.247	-0.0413182	0.0914788	-0.451669	0.651507	0.762382	744.247	-0.0557118	0.0919929	-0.60561	0.544774	0.710591
ENSMUSG00000010307.5	Tmem86a	442.373	-0.212869	0.0979098	-2.17414	0.0296949	0.0696192	442.373	0.0540013	0.098953	0.545727	0.585254	0.7411
ENSMUSG00000010311.8	Optc	1.41956	-0.641347	1.47761	-0.434044	0.664257	0.772705	1.41956	2.386	1.30974	1.82174	0.0684943	NA
ENSMUSG00000010342.9	Tex14	4.70865	0.15691	0.655012	0.239553	0.810677	0.879615	4.70865	-0.289954	0.669337	-0.433196	0.664872	0.798062
ENSMUSG00000010358.7	Ifi35	376.544	0.15716	0.104226	1.50788	0.131586	0.233237	376.544	0.141118	0.10332	1.36583	0.171992	0.326141
ENSMUSG00000010362.3	Rdm1	449.539	-0.565111	0.111196	-5.0821	3.73283e-07	3.44586e-06	449.539	0.651919	0.111227	5.86114	4.59713e-09	2.14717e-07
ENSMUSG00000010376.8	Nedd8	1217.5	0.306144	0.124676	2.45551	0.0140683	0.0373659	1217.5	0.0564919	0.124357	0.454271	0.649634	0.787496
ENSMUSG00000010392.8	Gosr1	699.306	-0.0606713	0.0584014	-1.03887	0.298867	0.439518	699.306	-0.0778039	0.0594176	-1.30944	0.190385	0.350645
ENSMUSG00000010406.7	Mrpl52	588.294	0.450971	0.12884	3.50024	0.000464835	0.00197702	588.294	0.0332146	0.127909	0.259674	0.795115	0.882098
ENSMUSG00000010435.6	Spaca7	0	NA	NA	NA	NA	NA	0	NA	NA	NA	NA	NA
ENSMUSG00000010453.5	Kansl3	1657.33	-0.257359	0.0753783	-3.41423	0.000639622	0.0026204	1657.33	0.185147	0.0756181	2.44845	0.0143473	0.0510641
ENSMUSG00000010461.7	Eya4	16.0086	0.92538	0.33592	2.75476	0.00587353	0.0179662	16.0086	-1.31755	0.3551	-3.71037	0.000206958	0.00167995
ENSMUSG00000010476.6	Ebf3	381.478	-0.0599363	0.0858492	-0.698158	0.485079	0.622421	381.478	-0.168637	0.0877011	-1.92286	0.0544978	0.141449
ENSMUSG00000010505.7	Myt1	0.0734815	0.650078	4.32794	0.150205	0.880603	NA	0.0734815	-0.556791	4.32804	-0.128647	0.897637	NA
ENSMUSG00000010517.7	Faf1	1713.78	-0.0117767	0.0644285	-0.182786	0.854966	0.909185	1713.78	0.175218	0.0643209	2.72412	0.0064474	0.0271425
ENSMUSG00000010529.5	Gm266	7.59625	0.145829	0.512915	0.284315	0.776169	0.854507	7.59625	0.14373	0.504481	0.284907	0.775715	0.868712
ENSMUSG00000010538.7	Tsacc	38.2398	0.176575	0.26083	0.676973	0.498423	0.634401	38.2398	0.1596	0.256739	0.621643	0.534176	0.701278
ENSMUSG00000010554.7	Mettl16	540.471	-0.052597	0.0821251	-0.64045	0.52188	0.654728	540.471	0.0725291	0.082422	0.879973	0.378874	0.561241
ENSMUSG00000010592.7	Dazl	5.93637	-0.763015	0.517116	-1.47552	0.140073	0.244698	5.93637	-0.385129	0.59006	-0.652694	0.513954	0.684686
ENSMUSG00000010601.5	Apol7a	0.437595	-0.0712397	2.19471	-0.0324597	0.974105	NA	0.437595	1.81953	2.07944	0.875011	0.381568	NA
ENSMUSG00000010607.7	Pigyl	303.048	-0.16769	0.122513	-1.36876	0.171075	0.28611	303.048	0.36693	0.122036	3.00675	0.00264059	0.0132936
ENSMUSG00000010608.8	Rbm25	2299.43	-0.0108886	0.0608386	-0.178976	0.857957	0.911068	2299.43	-0.0905754	0.0610929	-1.48259	0.138184	0.278286
ENSMUSG00000010609.9	Psen2	285.699	0.238057	0.0979994	2.42917	0.0151334	0.0397115	285.699	-0.0576557	0.0974365	-0.591726	0.554034	0.718729
ENSMUSG00000010651.4	Acaa1b	0.766558	0.0982885	1.94528	0.0505268	0.959703	0.976792	0.766558	0.0967039	1.93209	0.0500514	0.960081	NA
ENSMUSG00000010660.2	Plcd1	565.501	-0.0173743	0.0827759	-0.209895	0.83375	0.89493	565.501	-0.0421732	0.0833876	-0.505749	0.613033	0.762801
ENSMUSG00000010663.4	Fads1	539.967	0.234733	0.0783959	2.9942	0.00275163	0.00938001	539.967	-0.181972	0.078583	-2.31567	0.0205764	0.0672527
ENSMUSG00000010721.8	Lmbr1	401.144	-0.390828	0.0898924	-4.34773	1.37555e-05	8.69592e-05	401.144	0.102659	0.091732	1.11912	0.263091	0.43812
ENSMUSG00000010751.8	Tnfrsf22	25.8418	-0.0257894	0.329056	-0.0783738	0.937531	0.963977	25.8418	-0.561033	0.344197	-1.62998	0.103106	0.225361
ENSMUSG00000010755.9	Cars	501.669	0.345252	0.0756193	4.56566	4.97917e-06	3.57734e-05	501.669	-0.181533	0.0752845	-2.4113	0.0158959	0.0551957
ENSMUSG00000010760.4	Phlda2	0.185534	-0.0712416	4.20922	-0.0169251	0.986496	NA	0.185534	-0.556791	4.20931	-0.132276	0.894766	NA
ENSMUSG00000010796.5	Asz1	0.433427	3.28613	4.2392	0.775176	0.438236	NA	0.433427	-3.19287	4.2393	-0.753158	0.451355	NA
ENSMUSG00000010797.2	Wnt2	6.27103	2.2369	0.619662	3.60987	0.000306348	0.00137705	6.27103	-0.668171	0.484385	-1.37942	0.167765	0.320383
ENSMUSG00000010803.6	Gabra1	2.48844	-1.55646	0.909867	-1.71064	0.087147	0.167878	2.48844	-0.0536619	1.0533	-0.0509464	0.959368	0.976651
ENSMUSG00000010825.11	Grid2ip	0.0508577	-0.0712625	4.32794	-0.0164657	0.986863	NA	0.0508577	0.885891	4.32804	0.204686	0.837817	NA
ENSMUSG00000010830.7	Kdelr3	194.059	1.24593	0.17275	7.2123	5.50146e-13	1.51903e-11	194.059	-1.00777	0.171769	-5.86702	4.43703e-09	2.08554e-07
ENSMUSG00000010841.6	1700006E09Rik	0	NA	NA	NA	NA	NA	0	NA	NA	NA	NA	NA
ENSMUSG00000010911.6	Apip	980.188	-0.157908	0.111301	-1.41875	0.155972	0.266109	980.188	0.399705	0.111074	3.59855	0.000319992	0.00239658
ENSMUSG00000010914.4	Pdhx	3429.76	0.0178104	0.0791971	0.224888	0.822067	0.887807	3429.76	0.126098	0.0791667	1.59282	0.1112	0.237878
ENSMUSG00000010936.9	Vac14	517.062	-0.102504	0.0842778	-1.21626	0.223884	0.352149	517.062	0.282851	0.0839489	3.36933	0.000753523	0.00477923
ENSMUSG00000011008.7	Mcoln2	5.80972	0.819677	0.561464	1.45989	0.144319	0.250477	5.80972	-0.301128	0.537082	-0.560674	0.57502	0.73445
ENSMUSG00000011034.3	Slc5a1	16.8123	-1.56434	0.464686	-3.36644	0.000761452	0.0030533	16.8123	1.48492	0.4681	3.17223	0.00151275	0.00845199
ENSMUSG00000011096.9	Akt1s1	1037.49	-0.190202	0.0802183	-2.37105	0.0177374	0.0455266	1037.49	0.179823	0.0804429	2.23541	0.0253906	0.0791772
ENSMUSG00000011114.10	Tbrg1	737.32	0.311281	0.0978634	3.18078	0.00146881	0.00542346	737.32	-0.0777492	0.0975095	-0.797351	0.425247	0.605522
ENSMUSG00000011118.3	Panx3	0	NA	NA	NA	NA	NA	0	NA	NA	NA	NA	NA
ENSMUSG00000011148.6	Adssl1	3670.52	0.399362	0.0876771	4.55492	5.24054e-06	3.7288e-05	3670.52	0.0589049	0.0874712	0.673421	0.50068	0.672978
ENSMUSG00000011154.9	Cfap161	0.671978	1.35449	1.85614	0.729736	0.465551	NA	0.671978	-0.668675	1.77937	-0.375793	0.707071	NA
ENSMUSG00000011158.7	Brf1	573.104	0.0425789	0.0781662	0.544723	0.585944	0.709861	573.104	0.0913844	0.0780088	1.17146	0.241413	0.413983
ENSMUSG00000011171.4	Vipr2	28.028	-0.921929	0.344792	-2.67387	0.00749814	0.0220308	28.028	0.692531	0.350335	1.97677	0.0480676	0.128302
ENSMUSG00000011179.6	Odc1	855.232	0.639092	0.0856479	7.46185	8.53143e-14	2.69148e-12	855.232	-0.163784	0.0846449	-1.93496	0.0529956	0.138411
ENSMUSG00000011254.9	Thg1l	137.046	0.175529	0.13155	1.33431	0.182102	0.301041	137.046	0.0361863	0.13041	0.277481	0.781411	0.87278
ENSMUSG00000011256.9	Adam19	707.992	0.218144	0.193387	1.12802	0.259313	0.394418	707.992	-0.414313	0.193809	-2.13773	0.0325384	0.0959496
ENSMUSG00000011257.10	Pabpc4	3688.4	-0.000284332	0.0814721	-0.00348993	0.997215	0.998118	3688.4	0.0463952	0.0815035	0.569241	0.569192	0.730726
ENSMUSG00000011263.9	Exoc3l2	23.0042	0.922047	0.286661	3.21651	0.0012976	0.00486089	23.0042	-0.542823	0.2779	-1.9533	0.0507836	0.134077
ENSMUSG00000011267.6	Zfp296	12.1228	0.373441	0.418938	0.891398	0.372715	0.515479	12.1228	-0.0698802	0.411731	-0.169723	0.865228	0.924817
ENSMUSG00000011305.5	Plin5	2176.59	-0.573625	0.164825	-3.48021	0.000501015	0.00211061	2176.59	0.356929	0.164987	2.16338	0.0305122	0.0913945
ENSMUSG00000011306.6	Sugp1	518.852	-0.028563	0.099389	-0.287386	0.773817	0.853126	518.852	0.0850113	0.0995256	0.854165	0.393013	0.574369
ENSMUSG00000011349.5	Dmrtc2	0	NA	NA	NA	NA	NA	0	NA	NA	NA	NA	NA
ENSMUSG00000011382.6	Dhdh	588.643	-0.633689	0.153057	-4.14022	3.46976e-05	0.000199727	588.643	0.190514	0.154136	1.23601	0.216454	0.382801
ENSMUSG00000011427.8	Zfp790	321.996	-0.0674964	0.0778662	-0.866826	0.386038	0.528515	321.996	0.00355044	0.0789773	0.0449552	0.964143	0.979827
ENSMUSG00000011463.5	Cpb1	0	NA	NA	NA	NA	NA	0	NA	NA	NA	NA	NA
ENSMUSG00000011486.8	Slc25a41	0.131572	-0.0712692	4.32794	-0.0164672	0.986862	NA	0.131572	0.885891	4.32804	0.204686	0.837817	NA
ENSMUSG00000011589.8	Fsd1	1.58517	2.16768	1.14692	1.89	0.0587584	0.121729	1.58517	-1.40634	1.03068	-1.36447	0.172419	NA
ENSMUSG00000011632.6	Pinlyp	0.0633179	-0.0712625	4.32794	-0.0164657	0.986863	NA	0.0633179	0.16455	4.32804	0.0380194	0.969672	NA
ENSMUSG00000011658.8	Fuz	248.471	-0.502274	0.124086	-4.04777	5.17076e-05	0.000285544	248.471	0.479104	0.124744	3.84071	0.00012268	0.00109356
ENSMUSG00000011751.10	Sptbn4	22.1721	-0.85679	0.31495	-2.7204	0.00652037	0.0195894	22.1721	-0.070867	0.338936	-0.209087	0.834381	0.905906
ENSMUSG00000011752.6	Pgam1	365.414	0.620694	0.130574	4.75357	1.99855e-06	1.56668e-05	365.414	-0.0872979	0.128788	-0.677841	0.497872	0.670502
ENSMUSG00000011831.9	Evi5	565.062	0.202391	0.0778714	2.59904	0.00934842	0.0264875	565.062	-0.228609	0.0783768	-2.91679	0.0035365	0.0167449
ENSMUSG00000011832.7	Evi5l	547.097	-0.0241833	0.104927	-0.230477	0.817721	0.884656	547.097	0.0430288	0.105169	0.409141	0.682436	0.809713
ENSMUSG00000011837.3	Snapc2	306.619	0.243779	0.0957972	2.54474	0.0109358	0.03026	306.619	0.0540424	0.0945142	0.571791	0.567464	0.729709
ENSMUSG00000011877.7	Git1	1448.2	-0.0875166	0.090054	-0.971823	0.331139	0.474373	1448.2	0.0885166	0.0901895	0.981451	0.32637	0.507268
ENSMUSG00000011884.7	Gltp	459.988	0.206247	0.0798804	2.58195	0.00982431	0.0275836	459.988	-0.114596	0.0798954	-1.43432	0.151481	0.296945
ENSMUSG00000011958.11	Bnip2	2689.4	0.129469	0.063816	2.02879	0.0424797	0.0931895	2689.4	-0.09273	0.0638798	-1.45163	0.146604	0.290423
ENSMUSG00000011960.6	Ccnt1	627.516	-0.320425	0.0969832	-3.30393	0.000953406	0.00372842	627.516	-0.0169445	0.0982765	-0.172417	0.86311	0.92382
ENSMUSG00000012017.3	Scarf2	254.68	0.673917	0.122915	5.48278	4.187e-08	4.75838e-07	254.68	-0.586451	0.122966	-4.7692	1.84957e-06	3.49295e-05
ENSMUSG00000012042.4	4930579F01Rik	0.177491	1.30719	4.25434	0.307261	0.758645	NA	0.177491	-0.492574	4.25444	-0.115779	0.907828	NA
ENSMUSG00000012076.6	Brms1l	480.684	-0.0585664	0.10024	-0.584261	0.559045	0.685963	480.684	-0.0389693	0.100973	-0.385937	0.699543	0.821432
ENSMUSG00000012114.9	Med15	625.657	0.0999934	0.084441	1.18418	0.236342	0.36749	625.657	-0.124269	0.0848698	-1.46424	0.14313	0.285469
ENSMUSG00000012117.7	Dhdds	989.437	0.257352	0.0788661	3.26315	0.00110181	0.00422244	989.437	0.0851856	0.0783104	1.08779	0.276686	0.453717
ENSMUSG00000012123.9	Crybg2	0.330852	-2.17276	2.52293	-0.861207	0.389124	NA	0.330852	0.164551	2.59674	0.0633683	0.949473	NA
ENSMUSG00000012126.10	Ubxn11	15.6188	-0.0667079	0.367575	-0.181481	0.85599	0.90979	15.6188	0.528201	0.357665	1.4768	0.139728	0.280254
ENSMUSG00000012187.7	Mogat1	0.699695	-1.35848	1.79496	-0.756831	0.449151	NA	0.699695	1.4567	1.79433	0.811837	0.416885	NA
ENSMUSG00000012211.7	Tex22	0.0948231	-0.0712354	4.32794	-0.0164594	0.986868	NA	0.0948231	-0.556791	4.32804	-0.128647	0.897637	NA
ENSMUSG00000012282.2	Wnt8a	0	NA	NA	NA	NA	NA	0	NA	NA	NA	NA	NA
ENSMUSG00000012296.8	Tjap1	603.395	0.30138	0.0669217	4.50347	6.6854e-06	4.62308e-05	603.395	-0.0600566	0.0662526	-0.906479	0.364682	0.547615
ENSMUSG00000012350.8	Ehf	0.379527	-1.35275	2.5276	-0.535194	0.592516	NA	0.379527	-0.556794	2.59227	-0.21479	0.829931	NA
ENSMUSG00000012396.5	Nanog	0	NA	NA	NA	NA	NA	0	NA	NA	NA	NA	NA
ENSMUSG00000012405.9	Rpl15	894.678	0.253673	0.100935	2.51324	0.0119629	0.0325898	894.678	-0.0155307	0.100651	-0.154302	0.877371	0.932077
ENSMUSG00000012422.8	Tmem167	424.316	0.571401	0.126125	4.53044	5.88604e-06	4.11438e-05	424.316	-0.376163	0.125767	-2.99095	0.00278109	0.0138316
ENSMUSG00000012428.8	Steap4	1104.23	-0.27582	0.13176	-2.09335	0.0363181	0.0823637	1104.23	0.316525	0.131827	2.40105	0.0163479	0.056395
ENSMUSG00000012429.7	Mplkip	152.334	0.275138	0.133537	2.06039	0.0393616	0.0875771	152.334	0.131843	0.130871	1.00743	0.313731	0.493977
ENSMUSG00000012443.3	Kif11	61.1648	0.703245	0.245083	2.86942	0.0041123	0.0132514	61.1648	-1.37553	0.257378	-5.34437	9.07319e-08	2.69754e-06
ENSMUSG00000012483.4	Rpa3	150.855	0.00914916	0.135654	0.0674446	0.946228	0.968675	150.855	0.28535	0.133979	2.12981	0.0331869	0.0973596
ENSMUSG00000012519.8	Mlkl	124.388	0.531089	0.193108	2.75021	0.00595563	0.0181707	124.388	-0.15034	0.190931	-0.787403	0.431046	0.61125
ENSMUSG00000012520.7	Phox2b	0.121938	-1.48996	4.32122	-0.344801	0.730244	NA	0.121938	0.16455	4.32804	0.0380194	0.969672	NA
ENSMUSG00000012535.8	Tnpo3	1589.22	-0.110286	0.0628894	-1.75365	0.0794909	0.155646	1589.22	0.0917071	0.0630935	1.45351	0.146082	0.289776
ENSMUSG00000012609.10	Ttll5	282.571	0.0465514	0.0914164	0.509223	0.610596	0.730132	282.571	-0.136645	0.0927155	-1.4738	0.140534	0.281449
ENSMUSG00000012640.9	Zfp715	876.09	-0.234859	0.108659	-2.16143	0.0306622	0.0714652	876.09	0.20658	0.108886	1.89722	0.0577994	0.147726
ENSMUSG00000012705.9	Retn	1.41865	-0.366048	1.3148	-0.278405	0.780701	0.858151	1.41865	1.7232	1.22085	1.41147	0.158106	NA
ENSMUSG00000012777.7	Acpt	0	NA	NA	NA	NA	NA	0	NA	NA	NA	NA	NA
ENSMUSG00000012819.8	Cdh23	191.388	-0.898195	0.247714	-3.62593	0.000287922	0.00130445	191.388	-0.013287	0.25161	-0.0528078	0.957885	0.975543
ENSMUSG00000012848.8	Rps5	4691.56	0.586703	0.129049	4.54636	5.45808e-06	3.85525e-05	4691.56	-0.00219512	0.128897	-0.0170301	0.986413	0.992997
ENSMUSG00000012889.8	Podnl1	0.762614	-0.096407	1.55945	-0.061821	0.950705	0.9714	0.762614	0.644356	1.49443	0.431171	0.666344	NA
ENSMUSG00000013033.10	Adgrl1	560.249	-0.657781	0.127857	-5.14467	2.67994e-07	2.55146e-06	560.249	-0.100608	0.130179	-0.772842	0.439616	0.618839
ENSMUSG00000013076.8	Amotl1	1805.91	-0.142511	0.119197	-1.19559	0.231855	0.361894	1805.91	-0.384832	0.119772	-3.21305	0.00131332	0.00752518
ENSMUSG00000013083.7	2200002J24Rik	0.390416	-0.792586	2.52437	-0.313973	0.753541	NA	0.390416	2.66658	2.41565	1.10388	0.269647	NA
ENSMUSG00000013089.8	Etv5	575.407	0.706454	0.114821	6.15263	7.62067e-10	1.23736e-08	575.407	-0.340908	0.114032	-2.98957	0.00279368	0.013871
ENSMUSG00000013091.4	Tmem190	0.124254	0.650072	4.32794	0.150203	0.880604	NA	0.124254	0.16455	4.32804	0.0380194	0.969672	NA
ENSMUSG00000013150.9	Gfod2	86.2149	0.0463984	0.150881	0.307516	0.758451	0.843975	86.2149	0.0757165	0.150487	0.503144	0.614863	0.764307
ENSMUSG00000013155.9	Enkd1	37.0862	0.24382	0.222292	1.09684	0.27271	0.410522	37.0862	-0.161371	0.22252	-0.725197	0.468331	0.644973
ENSMUSG00000013158.4	4933405L10Rik	0.0718047	-0.792569	4.32794	-0.183128	0.854697	NA	0.0718047	0.16455	4.32804	0.0380194	0.969672	NA
ENSMUSG00000013160.7	Atp6v0d1	892.787	0.213242	0.0706423	3.01861	0.00253934	0.00875264	892.787	-0.0182518	0.0703496	-0.259444	0.795293	0.882103
ENSMUSG00000013236.9	Ptprs	1523.65	-0.315232	0.115103	-2.73868	0.00616856	0.0186988	1523.65	0.0589734	0.115468	0.510732	0.609539	0.760272
ENSMUSG00000013275.9	Slc41a1	1709.24	-0.890797	0.105313	-8.45853	2.70759e-17	1.50325e-15	1709.24	0.414783	0.105867	3.91796	8.93028e-05	0.000841105
ENSMUSG00000013338.10	Fer1l4	0.0446893	0.650078	4.32794	0.150205	0.880603	NA	0.0446893	-0.556791	4.32804	-0.128647	0.897637	NA
ENSMUSG00000013353.4	4931406B18Rik	0.0508577	-0.0712625	4.32794	-0.0164657	0.986863	NA	0.0508577	0.885891	4.32804	0.204686	0.837817	NA
ENSMUSG00000013367.4	Iglon5	6.27037	-0.911783	0.534441	-1.70605	0.0879989	0.169183	6.27037	0.00703388	0.585558	0.0120123	0.990416	0.994918
ENSMUSG00000013415.3	Igf2bp1	0.12815	-0.792576	4.32794	-0.18313	0.854696	NA	0.12815	0.885891	4.32804	0.204686	0.837817	NA
ENSMUSG00000013418.8	B4galnt2	0.0618514	-0.0712625	4.32794	-0.0164657	0.986863	NA	0.0618514	0.885891	4.32804	0.204686	0.837817	NA
ENSMUSG00000013419.6	Zfp651	2663.47	0.408687	0.0844616	4.83873	1.30672e-06	1.06653e-05	2663.47	-0.184413	0.0843527	-2.18621	0.0288001	0.0873978
ENSMUSG00000013465.11	Nelfb	771.728	-0.0641593	0.059427	-1.07963	0.280306	0.41978	771.728	0.0809799	0.0597287	1.3558	0.175164	0.330421
ENSMUSG00000013483.8	Card14	6.46054	0.030433	0.581579	0.0523283	0.958267	0.976127	6.46054	0.496701	0.559587	0.887622	0.374744	0.557242
ENSMUSG00000013495.9	Tmem175	237.672	0.0540318	0.108556	0.497731	0.618673	0.73672	237.672	-0.00286888	0.108852	-0.0263557	0.978974	0.988936
ENSMUSG00000013523.7	Bcas1	5.20134	0.621973	0.636471	0.977221	0.32846	0.471708	5.20134	-1.2578	0.685097	-1.83594	0.0663664	0.163788
ENSMUSG00000013539.7	Tango2	2761.49	-0.378134	0.126172	-2.99698	0.00272665	0.0093051	2761.49	0.368635	0.126225	2.92047	0.00349509	0.0166233
ENSMUSG00000013584.5	Aldh1a2	183.563	1.86546	0.490929	3.79985	0.000144783	0.000709713	183.563	-0.905004	0.488585	-1.8523	0.0639834	0.159297
ENSMUSG00000013593.6	Ndufs2	19806.6	-0.439053	0.103704	-4.23372	2.29857e-05	0.000138379	19806.6	0.361653	0.103719	3.48687	0.000488718	0.00338445
ENSMUSG00000013611.8	Snx31	0.305759	-2.07225	2.54919	-0.812906	0.416272	NA	0.305759	0.164551	2.61315	0.0629704	0.94979	NA
ENSMUSG00000013622.8	Atraid	971.985	0.406034	0.0979736	4.14432	3.40827e-05	0.000196407	971.985	-0.0132407	0.0974004	-0.135941	0.891868	0.941246
ENSMUSG00000013629.10	Cad	335.411	-0.637837	0.161556	-3.9481	7.87743e-05	0.000415746	335.411	0.163196	0.163473	0.998306	0.318131	0.498861
ENSMUSG00000013643.7	Lypd8	0.0795649	-0.0712625	4.32794	-0.0164657	0.986863	NA	0.0795649	0.885891	4.32804	0.204686	0.837817	NA
ENSMUSG00000013646.10	Sh3bp5l	565.89	0.00542627	0.103761	0.052296	0.958293	0.976127	565.89	0.0438667	0.103905	0.422179	0.672894	0.803392
ENSMUSG00000013653.2	1810065E05Rik	0.142883	-0.0712692	4.32794	-0.0164672	0.986862	NA	0.142883	0.885891	4.32804	0.204686	0.837817	NA
ENSMUSG00000013662.4	Atad1	2671.31	-0.340337	0.0540211	-6.30007	2.97505e-10	5.20129e-09	2671.31	0.20924	0.0542932	3.85389	0.000116255	0.001047
ENSMUSG00000013663.7	Pten	2213.38	-0.170218	0.0713685	-2.38505	0.0170766	0.0440494	2213.38	0.0618608	0.0715984	0.863996	0.38759	0.568972
ENSMUSG00000013668.8	4933402N03Rik	0	NA	NA	NA	NA	NA	0	NA	NA	NA	NA	NA
ENSMUSG00000013698.6	Pea15a	2194.79	0.544593	0.0789181	6.90074	5.17307e-12	1.23879e-10	2194.79	-0.490031	0.0789667	-6.20554	5.45107e-10	3.22471e-08
ENSMUSG00000013701.6	Timm23	1304.73	0.00425146	0.0897084	0.047392	0.962201	0.978004	1304.73	0.445599	0.0891938	4.99585	5.85761e-07	1.33018e-05
ENSMUSG00000013707.3	Tnfaip8l2	51.7579	0.625001	0.219652	2.84541	0.00443538	0.0141395	51.7579	0.206274	0.207455	0.994308	0.320073	0.500951
ENSMUSG00000013736.10	Trnt1	634.942	0.0827569	0.0613248	1.34948	0.177182	0.294574	634.942	0.00321346	0.0613614	0.0523694	0.958234	0.975698
ENSMUSG00000013766.5	Ly6g6e	0.706116	0.89022	1.63172	0.54557	0.585361	NA	0.706116	0.445614	1.46004	0.305206	0.760209	NA
ENSMUSG00000013787.9	Ehmt2	1111.5	0.135115	0.0739784	1.82641	0.0677883	0.136742	1111.5	-0.114785	0.0741536	-1.54794	0.121637	0.254015
ENSMUSG00000013822.6	Elof1	364.548	0.0968598	0.0877895	1.10332	0.269889	0.407067	364.548	0.134481	0.0870182	1.54544	0.12224	0.254806
ENSMUSG00000013833.8	Med16	817.893	-0.294551	0.0904163	-3.25772	0.0011231	0.00428915	817.893	0.243265	0.090769	2.68004	0.0073613	0.0300915
ENSMUSG00000013846.8	St3gal1	753.861	0.111934	0.144418	0.77507	0.438298	0.57988	753.861	-0.410045	0.145154	-2.8249	0.00472955	0.0212135
ENSMUSG00000013858.7	Tmem259	2368.11	-0.196465	0.0639934	-3.07008	0.00214004	0.00756313	2368.11	0.229602	0.0640679	3.58372	0.000338732	0.00250888
ENSMUSG00000013878.10	Rnf170	206.502	-0.025178	0.105326	-0.239048	0.811069	0.879853	206.502	-0.0275111	0.106486	-0.258353	0.796135	0.882537
ENSMUSG00000013921.8	Clip3	155.119	0.460376	0.150104	3.06703	0.00216194	0.00761792	155.119	-0.593433	0.152066	-3.90247	9.52154e-05	0.000882202
ENSMUSG00000013928.6	Thap8	0.274319	-0.778981	3.17808	-0.245111	0.806371	NA	0.274319	0.837427	3.18	0.263342	0.792287	NA
ENSMUSG00000013936.6	Myl2	220443	-0.361702	0.142418	-2.53973	0.0110939	0.0305991	220443	0.643609	0.142417	4.5192	6.20735e-06	9.52394e-05
ENSMUSG00000013973.6	Dedd	531.204	0.140713	0.0777495	1.80983	0.070322	0.140881	531.204	0.114821	0.0770526	1.49016	0.136182	0.275565
ENSMUSG00000013974.2	Mcemp1	6.12141	0.45072	1.08483	0.415475	0.677794	0.783919	6.12141	3.53621	0.890987	3.96886	7.22158e-05	0.000708567
ENSMUSG00000013997.4	Nit1	700.781	0.105244	0.0754692	1.39453	0.163157	0.275636	700.781	0.167645	0.0748745	2.23901	0.025155	0.0786079
ENSMUSG00000014030.9	Pax5	2.52562	-0.491944	0.780407	-0.630368	0.528454	0.66094	2.52562	-0.936872	0.940142	-0.996522	0.318997	0.499795
ENSMUSG00000014039.10	Prdm15	151.585	-0.308234	0.156137	-1.97412	0.0483679	0.103819	151.585	0.139336	0.158055	0.881567	0.378011	0.560468
ENSMUSG00000014074.10	Rnf168	442.153	-0.131902	0.0689268	-1.91366	0.0556637	0.116502	442.153	0.0180189	0.0701395	0.256901	0.797255	0.882734
ENSMUSG00000014075.9	Tctex1d2	123.665	0.0128181	0.147619	0.0868327	0.930804	0.959299	123.665	0.174314	0.146718	1.1881	0.234796	0.406221
ENSMUSG00000014077.7	Chp1	2006.18	-0.0993482	0.0452475	-2.19566	0.0281162	0.0666035	2006.18	-0.0419377	0.0457245	-0.917183	0.359047	0.541901
ENSMUSG00000014104.6	Sval2	0	NA	NA	NA	NA	NA	0	NA	NA	NA	NA	NA
ENSMUSG00000014158.5	Trpv4	168.834	0.525779	0.233282	2.25383	0.0242068	0.0588455	168.834	-0.563129	0.234001	-2.40653	0.0161051	0.055739
ENSMUSG00000014164.7	Klhl3	52.6636	-1.20079	0.219964	-5.45905	4.78699e-08	5.38493e-07	52.6636	0.694504	0.228302	3.04204	0.00234983	0.012081
ENSMUSG00000014177.4	Tvp23b	410.107	0.0579636	0.109573	0.528997	0.596808	0.718917	410.107	0.160975	0.109099	1.47549	0.14008	0.280766
ENSMUSG00000014195.9	Dnajc7	2169.67	0.0426864	0.0820718	0.520111	0.602986	0.723995	2169.67	0.137734	0.0819886	1.67992	0.0929732	0.209618
ENSMUSG00000014198.8	Zfp385c	11.0617	0.406949	0.38459	1.05814	0.289993	0.429979	11.0617	-1.16431	0.424034	-2.74579	0.00603646	0.0258237
ENSMUSG00000014226.4	Cacybp	1364.25	0.0286823	0.0744235	0.385393	0.699946	0.799334	1364.25	0.0959759	0.0743756	1.29042	0.196904	0.358814
ENSMUSG00000014232.7	Cluap1	270.634	-0.00593487	0.105247	-0.0563899	0.955031	0.974214	270.634	0.12274	0.10511	1.16773	0.242916	0.415554
ENSMUSG00000014243.5	Zswim7	179.903	0.0249116	0.130452	0.190965	0.848553	0.904886	179.903	0.0987263	0.130233	0.758072	0.448408	0.627102
ENSMUSG00000014245.6	Pigl	99.2916	0.0395014	0.169868	0.232542	0.816117	0.883353	99.2916	-0.0735292	0.171264	-0.429333	0.667681	0.800072
ENSMUSG00000014294.3	Ndufa2	3319.79	0.141356	0.141532	0.998757	0.317912	0.460152	3319.79	0.33422	0.14139	2.36381	0.0180881	0.0608386
ENSMUSG00000014301.6	Pam16	367.041	0.0957704	0.138133	0.693321	0.488108	0.625428	367.041	0.317149	0.137045	2.3142	0.0206569	0.0674412
ENSMUSG00000014303.7	Glis2	279.384	0.253622	0.142732	1.77691	0.0755829	0.14941	279.384	-0.227001	0.143068	-1.58667	0.112588	0.239853
ENSMUSG00000014313.8	Cox6c	11850.6	-0.249284	0.148003	-1.68432	0.0921196	0.175709	11850.6	0.389001	0.147999	2.62841	0.00857844	0.0339333
ENSMUSG00000014329.7	Bicc1	887.844	0.743701	0.115155	6.45829	1.05896e-10	2.0004e-09	887.844	-0.501542	0.114873	-4.36606	1.26506e-05	0.000173591
ENSMUSG00000014349.7	Ube2z	1214.11	0.104507	0.0583625	1.79066	0.0733483	0.145718	1214.11	-0.0563721	0.0584851	-0.963871	0.335111	0.51694
ENSMUSG00000014351.6	Gip	0	NA	NA	NA	NA	NA	0	NA	NA	NA	NA	NA
ENSMUSG00000014353.7	Tmem87b	750.754	0.0605562	0.105686	0.572982	0.566657	0.692342	750.754	-0.282007	0.10644	-2.64946	0.00806208	0.0323225
ENSMUSG00000014355.4	Anapc1	1301.64	-0.105856	0.0569929	-1.85736	0.0632598	0.129274	1301.64	-0.0611546	0.0576245	-1.06126	0.288571	0.465734
ENSMUSG00000014361.5	Mertk	325.307	0.119101	0.161323	0.738278	0.460345	0.600484	325.307	-0.206196	0.161977	-1.273	0.203019	0.36626
ENSMUSG00000014372.7	NA	0.0501338	-0.792569	4.32794	-0.183128	0.854697	NA	0.0501338	0.16455	4.32804	0.0380194	0.969672	NA
ENSMUSG00000014402.8	Tsg101	1330.25	0.0562986	0.071805	0.784049	0.433012	0.574649	1330.25	0.0318776	0.0718203	0.443852	0.65715	0.79366
ENSMUSG00000014418.8	Hps5	335.768	-0.0700267	0.109011	-0.642381	0.520626	0.653472	335.768	0.06191	0.109511	0.56533	0.571849	0.732188
ENSMUSG00000014426.7	Map3k4	1193.86	-0.0927488	0.113509	-0.817105	0.413869	0.556592	1193.86	0.223495	0.113466	1.96971	0.0488711	0.129957
ENSMUSG00000014444.9	Piezo1	820.626	0.0109213	0.114125	0.095696	0.923762	0.954893	820.626	-0.335497	0.115015	-2.91699	0.00353429	0.0167449
ENSMUSG00000014453.3	Blk	7.23861	0.349127	0.490178	0.712245	0.476313	0.615046	7.23861	-0.192802	0.48678	-0.396076	0.692049	0.816387
ENSMUSG00000014470.4	Rnf166	857.022	-0.489082	0.113993	-4.29047	1.78294e-05	0.000110135	857.022	0.617778	0.113939	5.42201	5.89334e-08	1.85653e-06
ENSMUSG00000014496.7	Ankrd28	742.424	0.261985	0.0927558	2.82446	0.00473601	0.0149447	742.424	-0.397199	0.0933915	-4.25305	2.10882e-05	0.000260411
ENSMUSG00000014498.3	Ankrd52	1211.86	-0.62854	0.20136	-3.12147	0.0017995	0.00650812	1211.86	-0.0523686	0.201995	-0.259257	0.795437	0.882174
ENSMUSG00000014503.7	Pkd2l2	220.402	-1.3169	0.262946	-5.00827	5.49215e-07	4.90507e-06	220.402	0.886362	0.264413	3.35218	0.000801765	0.00502108
ENSMUSG00000014504.9	Srp19	898.757	0.292513	0.102494	2.85395	0.00431797	0.0138107	898.757	0.0388646	0.102032	0.380906	0.703273	0.824047
ENSMUSG00000014529.3	Tmbim7	0	NA	NA	NA	NA	NA	0	NA	NA	NA	NA	NA
ENSMUSG00000014542.2	Clec4f	3.87555	-1.085	0.804575	-1.34854	0.177485	0.294951	3.87555	1.36569	0.796135	1.71541	0.0862706	0.198554
ENSMUSG00000014543.7	Klra17	0.811755	0.650094	2.25957	0.287707	0.773571	0.853017	0.811755	3.31676	2.06398	1.60698	0.108059	NA
ENSMUSG00000014547.9	Wdfy2	52.5803	-0.103299	0.216172	-0.477856	0.632753	0.74808	52.5803	-0.38419	0.22514	-1.70645	0.0879241	0.201206
ENSMUSG00000014550.8	Rbsn	619.631	0.11868	0.0686916	1.72772	0.0840387	0.162822	619.631	-0.0627051	0.0688585	-0.910638	0.362486	0.545258
ENSMUSG00000014551.8	Mrps25	753.248	-0.0120901	0.0878809	-0.137573	0.890578	0.933107	753.248	0.235588	0.0875483	2.69094	0.007125	0.0293117
ENSMUSG00000014554.7	Dguok	408.101	-0.295738	0.0924865	-3.19764	0.00138557	0.00514071	408.101	0.334122	0.0927426	3.60268	0.000314958	0.00236833
ENSMUSG00000014592.10	Camta1	3115.71	0.535081	0.0812102	6.58883	4.43297e-11	9.01152e-10	3115.71	-0.542923	0.0812939	-6.67852	2.41372e-11	2.24764e-09
ENSMUSG00000014599.4	Csf1	1497.2	0.0491798	0.157812	0.311636	0.755318	0.841361	1497.2	0.0896254	0.15778	0.568041	0.570007	0.731011
ENSMUSG00000014601.8	Strip1	686.178	-0.0900693	0.0720773	-1.24962	0.211438	0.336883	686.178	0.11049	0.072345	1.52727	0.126695	0.261353
ENSMUSG00000014602.8	Kif1a	66.3608	2.80738	0.308114	9.11149	8.12597e-20	6.6248e-18	66.3608	-2.40475	0.302118	-7.95962	1.72566e-15	4.7315e-13
ENSMUSG00000014603.1	Alx3	0	NA	NA	NA	NA	NA	0	NA	NA	NA	NA	NA
ENSMUSG00000014606.8	Slc25a11	11195.2	-0.318937	0.0938434	-3.39861	0.000677291	0.00275216	11195.2	0.457901	0.0938368	4.87976	1.06217e-06	2.20568e-05
ENSMUSG00000014609.9	Chrne	0.178354	0.650066	4.25817	0.152663	0.878664	NA	0.178354	0.16455	4.25827	0.0386424	0.969175	NA
ENSMUSG00000014633.9	Cmc2	698.156	-0.0970637	0.125517	-0.77331	0.439339	0.581009	698.156	0.369933	0.125173	2.95537	0.00312292	0.0151799
ENSMUSG00000014668.8	Chfr	437.292	0.303613	0.0754598	4.02351	5.73376e-05	0.000312952	437.292	-0.126423	0.0749918	-1.68582	0.0918309	0.207707
ENSMUSG00000014686.7	Ceacam16	0.645933	0.330328	1.6585	0.199172	0.842128	NA	0.645933	-1.45545	1.74758	-0.832838	0.404936	NA
ENSMUSG00000014704.8	Hoxa2	3.85387	-0.38955	0.697284	-0.558668	0.576388	0.701466	3.85387	0.175185	0.716295	0.244571	0.806789	0.887864
ENSMUSG00000014725.7	Adam28	0	NA	NA	NA	NA	NA	0	NA	NA	NA	NA	NA
ENSMUSG00000014747.4	Ankrd53	0.179184	-0.0712738	4.24941	-0.0167726	0.986618	NA	0.179184	0.885891	4.24951	0.208469	0.834863	NA
ENSMUSG00000014748.7	Tex261	1922.74	-0.22037	0.0832922	-2.64574	0.0081512	0.0236401	1922.74	0.274531	0.0833383	3.29417	0.000987111	0.0059363
ENSMUSG00000014763.7	Fam120b	599.511	-0.239683	0.0980704	-2.44399	0.0145258	0.0383704	599.511	0.28811	0.0982096	2.93362	0.00335035	0.01609
ENSMUSG00000014767.10	Tbp	258.565	0.0987598	0.10889	0.906967	0.364424	0.508186	258.565	-0.0449305	0.109154	-0.411624	0.680615	0.808309
ENSMUSG00000014769.9	Psmb1	2530.31	0.344202	0.107416	3.20439	0.0013535	0.00503379	2530.31	0.015801	0.10724	0.147342	0.882862	0.935628
ENSMUSG00000014771.6	Pdcd2	224.557	-0.0715852	0.0940456	-0.761176	0.446552	0.587339	224.557	0.194339	0.0938011	2.07182	0.0382823	0.108107
ENSMUSG00000014773.7	Dll1	126.23	-0.00949115	0.137126	-0.0692149	0.944819	0.968131	126.23	-0.086576	0.139161	-0.622128	0.533858	0.701046
ENSMUSG00000014776.6	Nol3	1295.93	0.470957	0.0885882	5.31625	1.05927e-07	1.11091e-06	1295.93	-0.306044	0.0884726	-3.4592	0.000541786	0.0036512
ENSMUSG00000014778.4	Fhod1	427.679	-0.370923	0.104692	-3.54298	0.000395629	0.00172288	427.679	0.119225	0.106115	1.12354	0.26121	0.435919
ENSMUSG00000014782.8	Plekhg4	4.86594	-0.576179	0.592927	-0.971754	0.331173	0.474373	4.86594	0.143846	0.625399	0.230007	0.818087	0.894843
ENSMUSG00000014786.7	Slc9a5	71.8643	0.114818	0.180249	0.636993	0.524129	0.656805	71.8643	-0.440213	0.186728	-2.35751	0.0183981	0.0616727
ENSMUSG00000014791.8	Elmo3	25.6604	0.241795	0.259509	0.93174	0.351471	0.495262	25.6604	-0.322752	0.26437	-1.22084	0.222148	0.389793
ENSMUSG00000014813.7	Stc1	114.228	1.67562	0.379517	4.41515	1.00941e-05	6.63374e-05	114.228	-1.35259	0.378156	-3.57681	0.000347812	0.00255949
ENSMUSG00000014837.8	4931428F04Rik	48.5802	-0.443785	0.240563	-1.84478	0.0650696	0.13217	48.5802	-0.305326	0.253766	-1.20318	0.228907	0.398849
ENSMUSG00000014846.5	Tppp3	472.328	0.266791	0.133597	1.99699	0.0458267	0.0992389	472.328	-0.261678	0.133879	-1.95459	0.0506318	0.133792
ENSMUSG00000014850.8	Msh3	310.711	-0.35325	0.141561	-2.49539	0.0125819	0.0340427	310.711	0.209743	0.142496	1.47193	0.141041	0.282234
ENSMUSG00000014852.9	Adamts13	0.068254	-0.0712625	4.32794	-0.0164657	0.986863	NA	0.068254	0.885891	4.32804	0.204686	0.837817	NA
ENSMUSG00000014856.5	Tmem208	297.053	0.243238	0.106131	2.29186	0.0219139	0.0541991	297.053	0.0634335	0.104923	0.604575	0.545462	0.711214
ENSMUSG00000014859.8	E2f4	539.443	-0.12897	0.08436	-1.5288	0.126313	0.225961	539.443	0.101455	0.08484	1.19584	0.231757	0.402463
ENSMUSG00000014867.3	Surf4	2879.31	0.134519	0.0550494	2.44361	0.0145413	0.0383852	2879.31	-0.0664735	0.0550827	-1.20679	0.227512	0.397139
ENSMUSG00000014873.8	Surf2	385.754	0.1283	0.088417	1.45108	0.146758	0.253687	385.754	0.112694	0.0876583	1.2856	0.198582	0.360637
ENSMUSG00000014905.3	Dnajb9	1101.14	-0.406034	0.0915739	-4.43394	9.25252e-06	6.15642e-05	1101.14	0.226882	0.0920484	2.46481	0.0137085	0.049287
ENSMUSG00000014907.8	Naf1	150.669	-0.362302	0.131266	-2.76005	0.00577922	0.0177197	150.669	0.056287	0.13486	0.417375	0.676404	0.805561
ENSMUSG00000014932.8	Yes1	701.414	-0.00221674	0.0903876	-0.0245248	0.980434	0.98841	701.414	-0.379561	0.0918702	-4.13149	3.60415e-05	0.000404879
ENSMUSG00000014956.9	Ppp1cb	10464.3	-0.258712	0.0544807	-4.7487	2.04733e-06	1.59925e-05	10464.3	0.0645523	0.0545727	1.18287	0.236861	0.40888
ENSMUSG00000014959.6	Gorasp2	1809.22	0.200218	0.0849494	2.35691	0.0184275	0.0470406	1809.22	-0.0708181	0.0849101	-0.834037	0.40426	0.58572
ENSMUSG00000014980.8	Tsen15	233.438	-0.0913681	0.101544	-0.899788	0.368233	0.51138	233.438	0.204592	0.101403	2.01762	0.0436305	0.119451
ENSMUSG00000015001.10	Oc90	0	NA	NA	NA	NA	NA	0	NA	NA	NA	NA	NA
ENSMUSG00000015002.9	Efr3a	1408.12	-0.378824	0.0665308	-5.69397	1.24121e-08	1.57722e-07	1408.12	-0.115103	0.0676898	-1.70045	0.0890467	0.203144
ENSMUSG00000015013.8	Trappc2l	422.359	0.00875022	0.122745	0.0712877	0.943169	0.967273	422.359	0.225138	0.122278	1.84119	0.0655933	0.162412
ENSMUSG00000015016.6	Acsf3	542.784	-0.480733	0.0963089	-4.99157	5.98895e-07	5.29201e-06	542.784	0.395033	0.0968969	4.07684	4.56519e-05	0.000490509
ENSMUSG00000015023.7	Ddx19a	345.115	-0.174806	0.101517	-1.72193	0.0850822	0.164555	345.115	0.0907289	0.102424	0.885815	0.375717	0.557905
ENSMUSG00000015027.9	Galns	209.278	1.16516	0.136399	8.54232	1.31559e-17	7.6039e-16	209.278	-0.552688	0.132496	-4.17136	3.0279e-05	0.000352956
ENSMUSG00000015053.8	Gata2	382.321	-0.143761	0.133324	-1.07828	0.280909	0.420332	382.321	0.101927	0.133811	0.761722	0.446226	0.625409
ENSMUSG00000015083.5	C8g	22.0898	-0.557221	0.319112	-1.74616	0.0807831	0.157678	22.0898	0.817225	0.315332	2.59163	0.00955223	0.0371111
ENSMUSG00000015085.7	Entpd2	588.186	0.484661	0.0983991	4.92546	8.41603e-07	7.19053e-06	588.186	-0.294517	0.0980833	-3.00272	0.00267579	0.0134343
ENSMUSG00000015087.8	Rabl6	2057.52	-0.113937	0.0960693	-1.18599	0.235627	0.366563	2057.52	0.27257	0.0960152	2.83882	0.00452803	0.0204896
ENSMUSG00000015090.7	Ptgds	7618.13	0.436492	0.223174	1.95584	0.0504845	0.107418	7618.13	0.958516	0.223042	4.29747	1.72756e-05	0.000221265
ENSMUSG00000015092.3	Edf1	2006.85	0.24203	0.0881934	2.74432	0.00606373	0.0184315	2006.85	0.1851	0.0878573	2.10682	0.035133	0.101498
ENSMUSG00000015093.8	Clic3	2.27773	-0.878439	1.13832	-0.771699	0.440292	0.581724	2.27773	1.15431	1.12863	1.02276	0.306423	0.486375
ENSMUSG00000015094.9	Npdc1	530.136	0.922386	0.13627	6.76881	1.29844e-11	2.93189e-10	530.136	-0.544749	0.135449	-4.02179	5.77572e-05	0.000590575
ENSMUSG00000015095.5	Fbxw5	1640.23	-0.223169	0.0704555	-3.16752	0.00153746	0.00564744	1640.23	0.246527	0.0705661	3.49356	0.000476627	0.00331623
ENSMUSG00000015112.7	Slc25a13	3671.85	-0.254778	0.0849354	-2.99967	0.00270274	0.00923164	3671.85	0.188512	0.085026	2.2171	0.026616	0.0822534
ENSMUSG00000015120.9	Ube2i	1022.93	0.299629	0.118418	2.53026	0.0113977	0.0312684	1022.93	-0.152896	0.118342	-1.29199	0.196362	0.358266
ENSMUSG00000015126.8	Tsr3	170.722	0.371973	0.108485	3.42881	0.000606228	0.00249813	170.722	-0.129507	0.107005	-1.21029	0.226166	0.39563
ENSMUSG00000015127.7	Unkl	298.776	-0.0345499	0.0961831	-0.35921	0.719438	0.814568	298.776	-0.00735075	0.097027	-0.0757598	0.93961	0.966176
ENSMUSG00000015133.9	Lrrk1	532.637	0.709862	0.118243	6.00341	1.93221e-09	2.90019e-08	532.637	-0.748101	0.118689	-6.30306	2.91831e-10	1.97299e-08
ENSMUSG00000015134.8	Aldh1a3	46.9312	1.81593	0.290408	6.25301	4.02614e-10	6.86839e-09	46.9312	-1.73044	0.290597	-5.95479	2.60413e-09	1.28401e-07
ENSMUSG00000015143.8	Actn1	790.877	0.84865	0.170814	4.96826	6.75574e-07	5.90556e-06	790.877	-0.975352	0.171192	-5.6974	1.21646e-08	4.99258e-07
ENSMUSG00000015149.7	Sirt2	2230.81	0.138392	0.0736635	1.8787	0.0602854	0.124277	2230.81	0.0765522	0.0735335	1.04105	0.297852	0.476704
ENSMUSG00000015165.9	Hnrnpl	2555.54	-0.318198	0.104615	-3.0416	0.00235321	0.0082005	2555.54	0.0205765	0.10489	0.196173	0.844475	0.912243
ENSMUSG00000015176.8	Nolc1	716.149	0.139024	0.0770145	1.80516	0.0710489	0.142079	716.149	-0.0507914	0.0770389	-0.659295	0.509706	0.680865
ENSMUSG00000015189.5	Casd1	772.544	-0.403907	0.0660816	-6.11224	9.82444e-10	1.55445e-08	772.544	0.10027	0.0674458	1.48667	0.137102	0.276823
ENSMUSG00000015202.7	Cnksr3	471.208	-0.132886	0.135949	-0.977466	0.328339	0.471683	471.208	-0.0298608	0.136713	-0.218419	0.827103	0.900796
ENSMUSG00000015214.7	Mtmr1	761.817	0.0998898	0.0990566	1.00841	0.313257	0.455235	761.817	-0.106757	0.0993115	-1.07497	0.282389	0.459456
ENSMUSG00000015217.5	Hmgb3	299.362	-0.103512	0.11135	-0.929605	0.352576	0.496175	299.362	0.235466	0.111164	2.11819	0.0341588	0.0994211
ENSMUSG00000015222.10	Map2	133.802	0.370413	0.171184	2.16383	0.0304776	0.0711312	133.802	-0.590446	0.173903	-3.39527	0.000685605	0.00443472
ENSMUSG00000015224.9	Cyp2j9	62.0436	0.53751	0.193295	2.78077	0.00542294	0.0167969	62.0436	-0.189375	0.1893	-1.0004	0.317119	0.497538
ENSMUSG00000015242.7	Nipsnap3a	0	NA	NA	NA	NA	NA	0	NA	NA	NA	NA	NA
ENSMUSG00000015243.4	Abca1	848.313	-0.0351665	0.111392	-0.315702	0.752229	0.839181	848.313	-0.0893182	0.111835	-0.79866	0.424488	0.604975
ENSMUSG00000015247.4	Nipsnap3b	146.537	0.86077	0.150976	5.70136	1.18858e-08	1.51781e-07	146.537	-0.528924	0.1488	-3.55458	0.000378577	0.00274753
ENSMUSG00000015289.4	Lage3	207.869	0.413067	0.134895	3.06213	0.00219765	0.00772796	207.869	-0.0905274	0.133424	-0.678493	0.497459	0.670128
ENSMUSG00000015290.8	Ubl4a	1796.25	-0.0784348	0.0542779	-1.44506	0.148441	0.256195	1796.25	0.145385	0.0543303	2.67596	0.00745165	0.0303519
ENSMUSG00000015291.4	Gdi1	1569.02	-0.0682155	0.0447532	-1.52426	0.127443	0.227614	1569.02	0.035249	0.0450765	0.781983	0.434225	0.614341
ENSMUSG00000015305.5	Sash1	918.442	-0.151115	0.128549	-1.17554	0.239778	0.371527	918.442	-0.287556	0.129432	-2.22168	0.0263048	0.0815471
ENSMUSG00000015312.8	Gadd45b	159.395	0.0776355	0.261609	0.296762	0.766648	0.848544	159.395	-0.450072	0.263662	-1.707	0.0878217	0.201003
ENSMUSG00000015314.4	Slamf6	5.03834	0.205686	0.6133	0.335376	0.737342	0.827699	5.03834	0.378983	0.589714	0.642655	0.520448	0.689738
ENSMUSG00000015316.9	Slamf1	6.61852	-1.15408	0.604461	-1.90927	0.0562272	0.117491	6.61852	1.44758	0.59681	2.42553	0.0152861	0.0535303
ENSMUSG00000015335.10	Zdhhc12	67.8985	0.468147	0.165596	2.82704	0.0046981	0.0148518	67.8985	-0.132226	0.161672	-0.817869	0.413432	0.594761
ENSMUSG00000015337.5	Endog	744.444	-0.238364	0.110096	-2.16505	0.0303836	0.0709225	744.444	0.35704	0.110049	3.24436	0.00117716	0.00687809
ENSMUSG00000015340.4	Cybb	415.711	-0.025866	0.22986	-0.112529	0.910404	0.945628	415.711	0.149444	0.229813	0.650283	0.51551	0.685648
ENSMUSG00000015341.10	Golga7	950.507	0.298487	0.0787407	3.79076	0.000150186	0.000731798	950.507	-0.183635	0.0786943	-2.33353	0.0196204	0.0647465
ENSMUSG00000015342.6	Xk	233.389	-0.406078	0.137455	-2.95426	0.00313416	0.0105014	233.389	0.180545	0.139207	1.29696	0.194645	0.356188
ENSMUSG00000015354.8	Pcolce2	763.511	1.04349	0.115732	9.01645	1.94283e-19	1.48983e-17	763.511	-0.625948	0.114976	-5.44416	5.20513e-08	1.67813e-06
ENSMUSG00000015355.7	Cd48	77.3326	0.299005	0.242725	1.23187	0.217998	0.344741	77.3326	0.215531	0.238762	0.902701	0.366684	0.549618
ENSMUSG00000015357.4	Clpx	2273.72	-0.360811	0.0942176	-3.82955	0.000128376	0.000639199	2273.72	0.117489	0.0945087	1.24315	0.213811	0.379396
ENSMUSG00000015363.7	Trabd	1086.01	-0.223991	0.093109	-2.40569	0.0161421	0.0419814	1086.01	0.381438	0.0930033	4.10134	4.10761e-05	0.000450498
ENSMUSG00000015365.8	Mov10l1	1000.12	-0.505235	0.154142	-3.27771	0.00104652	0.0040362	1000.12	0.760358	0.153979	4.93806	7.89027e-07	1.70679e-05
ENSMUSG00000015377.9	Dennd6b	481.09	-0.222751	0.0972083	-2.29148	0.0219355	0.0542435	481.09	0.297272	0.097287	3.05562	0.00224594	0.0116352
ENSMUSG00000015396.2	Cd83	130.776	-0.294262	0.27438	-1.07246	0.283511	0.422919	130.776	-0.107898	0.276973	-0.389562	0.69686	0.81985
ENSMUSG00000015401.6	Tmem27	0.266955	2.29072	3.06962	0.746253	0.455515	NA	0.266955	-1.47608	3.06966	-0.480861	0.630615	NA
ENSMUSG00000015405.9	Ace2	56.4595	-0.218324	0.273982	-0.796855	0.425535	0.567453	56.4595	-0.350272	0.282901	-1.23814	0.215663	0.381904
ENSMUSG00000015437.4	Gzmb	2.55655	-0.690067	0.854609	-0.807466	0.419398	0.562174	2.55655	-0.503578	0.942288	-0.534421	0.593051	0.746805
ENSMUSG00000015441.3	Gzmf	0.0508577	-0.0712625	4.32794	-0.0164657	0.986863	NA	0.0508577	0.885891	4.32804	0.204686	0.837817	NA
ENSMUSG00000015443.7	Gzmn	0	NA	NA	NA	NA	NA	0	NA	NA	NA	NA	NA
ENSMUSG00000015452.6	Ager	10.8837	0.784339	0.546278	1.43579	0.151063	0.259592	10.8837	-0.764924	0.54892	-1.39351	0.163467	0.314315
ENSMUSG00000015461.8	Atf6b	455.081	-0.0820408	0.0850319	-0.964823	0.334633	0.478048	455.081	0.088725	0.0854304	1.03856	0.299007	0.477986
ENSMUSG00000015467.8	Egfl8	19.1879	-0.390403	0.302107	-1.29227	0.196264	0.319208	19.1879	0.136768	0.312809	0.437224	0.661949	0.796296
ENSMUSG00000015468.8	Notch4	863.743	0.165363	0.122619	1.3486	0.177466	0.294951	863.743	-0.537587	0.123508	-4.35265	1.345e-05	0.000181253
ENSMUSG00000015474.10	Ppt2	745.886	-0.385031	0.074993	-5.13423	2.83307e-07	2.67587e-06	745.886	0.303437	0.0755444	4.01668	5.9024e-05	0.000600213
ENSMUSG00000015476.6	Prrt1	60.5548	0.135508	0.229321	0.59091	0.554581	0.682107	60.5548	-0.0243394	0.229101	-0.106239	0.915393	0.953889
ENSMUSG00000015478.7	Rnf5	622.169	-0.183345	0.0872557	-2.10124	0.0356199	0.0810803	622.169	0.424174	0.0868077	4.88636	1.02715e-06	2.14518e-05
ENSMUSG00000015484.3	Fam163a	0.191869	-0.0712414	4.16811	-0.017092	0.986363	NA	0.191869	0.16455	4.1682	0.0394774	0.96851	NA
ENSMUSG00000015488.8	Cacfd1	840.09	-0.693671	0.0802857	-8.64004	5.61931e-18	3.48173e-16	840.09	0.312868	0.0814801	3.83981	0.000123131	0.00109692
ENSMUSG00000015501.4	Hivep2	663.3	-0.19232	0.0788802	-2.43812	0.0147637	0.0388729	663.3	-0.0171141	0.0798867	-0.21423	0.830368	0.902873
ENSMUSG00000015519.6	2310057J18Rik	0.068254	-0.0712625	4.32794	-0.0164657	0.986863	NA	0.068254	0.885891	4.32804	0.204686	0.837817	NA
ENSMUSG00000015522.11	Arnt	1315.58	-0.000184354	0.0655033	-0.00281442	0.997754	0.998487	1315.58	-0.0674614	0.0658558	-1.02438	0.305656	0.485572
ENSMUSG00000015533.8	Itga2	6.57	0.73874	0.554366	1.33259	0.182667	0.301751	6.57	-1.62267	0.619044	-2.62125	0.00876077	0.0345346
ENSMUSG00000015536.7	Mocs2	624.482	0.279182	0.0935073	2.98567	0.00282958	0.00960346	624.482	-0.00458679	0.0929426	-0.0493508	0.96064	0.977542
ENSMUSG00000015542.11	Nat9	349.506	0.0256381	0.094283	0.271927	0.785678	0.861432	349.506	0.236232	0.0933817	2.52975	0.0114144	0.0426341
ENSMUSG00000015568.8	Lpl	128355	-0.71737	0.12647	-5.67225	1.40934e-08	1.76623e-07	128355	0.311729	0.126476	2.46473	0.0137115	0.049287
ENSMUSG00000015575.8	Atp6v0e	667.572	0.528801	0.119035	4.4424	8.89592e-06	5.93852e-05	667.572	-0.180304	0.118439	-1.52234	0.127925	0.262993
ENSMUSG00000015579.4	Nkx2-5	1002.94	-0.279328	0.077755	-3.59241	0.000327631	0.00145624	1002.94	0.351485	0.0778075	4.51737	6.26135e-06	9.57702e-05
ENSMUSG00000015597.9	Zfp318	472.092	-0.0182005	0.081295	-0.223882	0.822849	0.888072	472.092	-0.206706	0.0828083	-2.4962	0.0125532	0.0459713
ENSMUSG00000015599.8	Ttbk1	3.84015	-1.55981	0.721567	-2.1617	0.0306411	0.0714374	3.84015	0.184005	0.80942	0.22733	0.820167	0.895927
ENSMUSG00000015605.5	Srf	1975.58	0.118246	0.0952747	1.2411	0.214568	0.340504	1975.58	0.0599718	0.0951935	0.629999	0.528695	0.696057
ENSMUSG00000015619.9	Gata3	9.55897	-2.23961	0.577009	-3.8814	0.000103855	0.000531807	9.55897	1.53374	0.603918	2.53965	0.0110963	0.0417512
ENSMUSG00000015627.4	Gata5	0.752037	0.554173	2.01335	0.275249	0.783125	0.859595	0.752037	1.53847	1.8559	0.828961	0.407126	NA
ENSMUSG00000015647.8	Lama5	3443.77	-0.890133	0.143196	-6.2162	5.09326e-10	8.50157e-09	3443.77	0.37026	0.143446	2.58119	0.00984609	0.0380034
ENSMUSG00000015652.3	Steap1	1.17241	-0.175159	1.45975	-0.119992	0.90449	0.941822	1.17241	1.62383	1.31093	1.23869	0.215461	NA
ENSMUSG00000015653.7	Steap2	29.7365	1.00949	0.254267	3.97021	7.18094e-05	0.00038277	29.7365	-0.800459	0.25075	-3.19226	0.00141167	0.00797449
ENSMUSG00000015656.10	Hspa8	8803.2	0.341639	0.0651864	5.24096	1.59747e-07	1.61099e-06	8803.2	-0.0169518	0.0651139	-0.260341	0.794601	0.881785
ENSMUSG00000015659.6	Serac1	213.932	-0.630501	0.120436	-5.23514	1.64861e-07	1.65395e-06	213.932	0.219679	0.123815	1.77425	0.0760217	0.18099
ENSMUSG00000015665.8	Awat1	0	NA	NA	NA	NA	NA	0	NA	NA	NA	NA	NA
ENSMUSG00000015668.7	Pdzd11	381.859	0.339935	0.073231	4.64196	3.45123e-06	2.57017e-05	381.859	-0.211806	0.0729964	-2.9016	0.00371267	0.0173955
ENSMUSG00000015671.9	Psma2	1863.91	0.201996	0.103148	1.95831	0.0501934	0.106924	1863.91	0.00897228	0.103041	0.0870749	0.930612	0.961833
ENSMUSG00000015672.3	Mrpl32	693.41	0.15659	0.109988	1.4237	0.154533	0.264265	693.41	0.130093	0.109544	1.18759	0.234995	0.406275
ENSMUSG00000015697.8	Setdb1	522.099	-0.152602	0.10957	-1.39273	0.163701	0.276314	522.099	0.102086	0.110023	0.927859	0.353481	0.536453
ENSMUSG00000015702.7	Anxa9	18.0167	0.755546	0.306163	2.46779	0.0135949	0.0362828	18.0167	-0.0917354	0.285829	-0.320945	0.748252	0.852858
ENSMUSG00000015709.8	Arnt2	12.9153	2.61854	0.449124	5.83032	5.53214e-09	7.56336e-08	12.9153	-1.81131	0.401488	-4.51148	6.43772e-06	9.78667e-05
ENSMUSG00000015711.8	Prune1	914.656	0.154825	0.0767003	2.01857	0.0435322	0.0950541	914.656	-0.141436	0.0769177	-1.8388	0.0659443	0.162919
ENSMUSG00000015714.4	Cers2	1135.6	0.295368	0.0733421	4.02726	5.64307e-05	0.000308546	1135.6	-0.0402701	0.0729898	-0.551722	0.581139	0.738887
ENSMUSG00000015721.10	Nlrp5	0.287416	0.612182	2.6437	0.231563	0.816878	NA	0.287416	0.158126	2.63387	0.0600356	0.952127	NA
ENSMUSG00000015733.7	Capza2	4203.3	-0.0245679	0.0697808	-0.352072	0.724784	0.818407	4203.3	0.107976	0.0697891	1.54718	0.121819	0.254221
ENSMUSG00000015745.3	Plekho1	1516.19	1.16854	0.104295	11.2042	3.89003e-29	1.1815e-26	1516.19	-0.30707	0.103274	-2.97335	0.00294572	0.0144562
ENSMUSG00000015747.5	Vps45	216.185	0.200177	0.103611	1.93201	0.0533586	0.112621	216.185	-0.0895373	0.103472	-0.865328	0.386859	0.568295
ENSMUSG00000015748.7	Prpf3	467.142	-0.0910895	0.0847322	-1.07503	0.282362	0.421855	467.142	0.102026	0.0851053	1.19883	0.230595	0.400915
ENSMUSG00000015749.6	Anp32e	2048.37	-0.00505082	0.0895613	-0.0563951	0.955027	0.974214	2048.37	0.0216024	0.0896402	0.24099	0.809563	0.889679
ENSMUSG00000015750.8	Aph1a	814.006	-0.18933	0.0766089	-2.47138	0.0134593	0.0359704	814.006	0.242195	0.0767271	3.15658	0.00159633	0.00881915
ENSMUSG00000015755.10	Tab2	1822.49	-0.126058	0.05334	-2.3633	0.0181132	0.0463375	1822.49	0.0725669	0.0536137	1.35351	0.175891	0.331433
ENSMUSG00000015757.4	Ppil4	652.709	-0.217278	0.0692439	-3.13786	0.00170184	0.0061896	652.709	0.104633	0.070046	1.49378	0.135233	0.274152
ENSMUSG00000015759.4	Cnih1	969.72	0.141825	0.0803693	1.76466	0.0776205	0.152698	969.72	0.0139882	0.0802328	0.174346	0.861594	0.922988
ENSMUSG00000015766.8	Eps8	358.893	0.0914948	0.117934	0.775814	0.437859	0.579497	358.893	-0.0945339	0.118368	-0.798646	0.424496	0.604975
ENSMUSG00000015776.6	Med22	396.853	-0.0330548	0.0733307	-0.450763	0.65216	0.762931	396.853	0.0554763	0.0737654	0.752064	0.452012	0.630683
ENSMUSG00000015787.9	Abo	0	NA	NA	NA	NA	NA	0	NA	NA	NA	NA	NA
ENSMUSG00000015790.7	Surf1	697.013	-0.000136562	0.0728941	-0.00187343	0.998505	0.998828	697.013	0.211909	0.0724949	2.92309	0.00346579	0.0165269
ENSMUSG00000015804.8	Med28	648.101	0.159008	0.0829579	1.91673	0.0552726	0.115917	648.101	0.13953	0.08229	1.69559	0.0899636	0.204326
ENSMUSG00000015806.6	Qdpr	1057.16	-0.186516	0.0721172	-2.58629	0.00970152	0.0272883	1057.16	0.31362	0.0720469	4.353	1.34285e-05	0.000181242
ENSMUSG00000015812.7	Gnrh1	17.2111	0.120291	0.339178	0.354655	0.722848	0.816865	17.2111	0.0248588	0.337464	0.0736635	0.941278	0.967149
ENSMUSG00000015829.7	Tnr	4.0159	0.269173	0.696913	0.386236	0.699322	0.799043	4.0159	-0.4692	0.714143	-0.657011	0.511174	0.682238
ENSMUSG00000015837.9	Sqstm1	10386.1	0.374875	0.0923789	4.05801	4.94919e-05	0.000274831	10386.1	-0.227011	0.0923689	-2.45766	0.0139846	0.0500378
ENSMUSG00000015839.6	Nfe2l2	1922.94	0.0417796	0.072727	0.574471	0.565649	0.691493	1922.94	0.0351432	0.072753	0.483048	0.629062	0.774126
ENSMUSG00000015843.4	Rxrg	1161.69	-0.550719	0.125923	-4.37344	1.22302e-05	7.86733e-05	1161.69	0.65867	0.125911	5.23125	1.68367e-07	4.66825e-06
ENSMUSG00000015846.8	Rxra	1338.71	-0.654003	0.101538	-6.44096	1.18719e-10	2.22097e-09	1338.71	0.287319	0.102158	2.8125	0.00491585	0.0218899
ENSMUSG00000015850.5	Adamtsl4	1048.04	-0.69519	0.102969	-6.75143	1.46393e-11	3.27691e-10	1048.04	0.43914	0.103519	4.24214	2.21399e-05	0.000270465
ENSMUSG00000015852.7	Fcrls	284.691	1.48358	0.216225	6.86131	6.82301e-12	1.60134e-10	284.691	-0.965725	0.214603	-4.50006	6.79357e-06	0.000102743
ENSMUSG00000015854.6	Cd5l	0.92343	-0.0968437	1.59614	-0.0606736	0.951619	0.972013	0.92343	1.80058	1.3848	1.30025	0.193515	NA
ENSMUSG00000015869.10	Prpsap1	442.565	0.0449925	0.086529	0.51997	0.603085	0.724001	442.565	0.148914	0.0860646	1.73025	0.0835847	0.194309
ENSMUSG00000015879.7	Fam184b	0.398236	-2.21617	2.9598	-0.748757	0.454004	NA	0.398236	0.885895	3.02608	0.292753	0.769711	NA
ENSMUSG00000015880.9	Ncapg	16.8746	0.546571	0.322547	1.69455	0.0901614	0.17259	16.8746	-1.80136	0.382015	-4.71543	2.41206e-06	4.36056e-05
ENSMUSG00000015882.10	Lcorl	155.179	-0.111011	0.120124	-0.924141	0.355413	0.498944	155.179	-0.0894816	0.123052	-0.727188	0.467111	0.644131
ENSMUSG00000015889.7	Lta4h	731.958	0.105563	0.0728447	1.44915	0.147295	0.254444	731.958	-0.100744	0.0731558	-1.37711	0.168477	0.321369
ENSMUSG00000015890.2	Amdhd1	0.259866	-0.823594	3.1693	-0.259866	0.794967	NA	0.259866	0.16455	3.18136	0.0517234	0.958749	NA
ENSMUSG00000015932.8	Dstn	2866.8	0.322182	0.138014	2.33441	0.0195743	0.0494142	2866.8	-0.139633	0.137974	-1.01203	0.311524	0.491756
ENSMUSG00000015937.8	H2afy	789.5	-0.000769007	0.0776779	-0.00989994	0.992101	0.994927	789.5	0.0958861	0.0776799	1.23437	0.217063	0.383513
ENSMUSG00000015942.3	Gtf2ird2	173.659	-0.225991	0.106962	-2.11281	0.0346172	0.079182	173.659	0.157791	0.108497	1.45434	0.145851	0.289435
ENSMUSG00000015943.4	Bola1	223.755	0.0528739	0.147407	0.358692	0.719825	0.814767	223.755	0.308587	0.146024	2.11327	0.0345777	0.100345
ENSMUSG00000015944.8	Gatsl2	661.174	-0.648127	0.139186	-4.65656	3.2154e-06	2.41124e-05	661.174	-0.241368	0.141345	-1.70766	0.0876999	0.200817
ENSMUSG00000015947.5	Fcgr1	88.1723	0.841177	0.328718	2.55896	0.0104986	0.0292304	88.1723	0.164553	0.322935	0.509555	0.610363	0.760992
ENSMUSG00000015950.6	Ncf1	203.117	0.751846	0.208162	3.61183	0.000304041	0.00136748	203.117	-0.0839148	0.205577	-0.408192	0.683132	0.810194
ENSMUSG00000015957.4	Wnt11	121.66	-0.0366503	0.226615	-0.161729	0.871519	0.920862	121.66	-0.451632	0.231018	-1.95497	0.0505866	0.1337
ENSMUSG00000015961.8	Adss	391.217	0.512985	0.0977218	5.24944	1.52562e-07	1.54838e-06	391.217	-0.464028	0.0979565	-4.73708	2.1682e-06	3.99528e-05
ENSMUSG00000015962.5	1700016C15Rik	0.0893786	1.23457	4.32358	0.285543	0.775228	NA	0.0893786	-1.14128	4.32368	-0.263961	0.79181	NA
ENSMUSG00000015966.9	Il17rb	3.48497	-0.379327	0.7519	-0.504491	0.613916	0.733007	3.48497	0.411299	0.755503	0.544404	0.586163	0.741709
ENSMUSG00000015968.9	Cacna1d	50.5965	-0.217785	0.193392	-1.12613	0.260109	0.395396	50.5965	-0.0728167	0.199997	-0.364088	0.715792	0.832065
ENSMUSG00000015970.11	Chdh	4.33533	0.20891	0.716757	0.291466	0.770695	0.851199	4.33533	-0.463892	0.73746	-0.629041	0.529322	0.69655
ENSMUSG00000015971.4	Actr8	797.382	-0.0447016	0.0687598	-0.650112	0.51562	0.649156	797.382	0.187672	0.0686061	2.7355	0.00622851	0.0264315
ENSMUSG00000015980.8	Lrrc27	180.365	-0.0415724	0.123577	-0.336409	0.736563	0.826988	180.365	0.120535	0.123702	0.974404	0.329856	0.510642
ENSMUSG00000015981.5	Stk32c	41.6131	0.763869	0.217627	3.50999	0.000448129	0.0019149	41.6131	-0.451203	0.212674	-2.12157	0.0338739	0.0988121
ENSMUSG00000015994.9	Fnta	1482.12	0.0906977	0.0504884	1.79641	0.0724295	0.1443	1482.12	0.107051	0.0502454	2.13057	0.0331248	0.0972336
ENSMUSG00000016018.3	Skiv2l2	977.229	-0.0282064	0.0591737	-0.476671	0.633596	0.748737	977.229	-0.0133587	0.0595947	-0.22416	0.822633	0.897745
ENSMUSG00000016024.3	Lbp	371.215	1.82039	0.175181	10.3915	2.71014e-25	4.77046e-23	371.215	-1.04422	0.1725	-6.05347	1.41757e-09	7.49591e-08
ENSMUSG00000016028.8	Celsr1	171.311	-0.918583	0.202637	-4.53315	5.81096e-06	4.07109e-05	171.311	0.75618	0.203853	3.70944	0.000207715	0.00168516
ENSMUSG00000016087.6	Fli1	743.694	-0.0213441	0.0715046	-0.2985	0.765321	0.847863	743.694	-0.0229018	0.0719727	-0.318202	0.750332	0.854058
ENSMUSG00000016128.8	Stard13	942.247	-0.257163	0.0830182	-3.09767	0.0019505	0.00697443	942.247	-0.106417	0.0841134	-1.26516	0.205814	0.36976
ENSMUSG00000016150.9	Tenm1	0.824529	-2.75243	1.56514	-1.75858	0.0786487	0.15425	0.824529	1.58103	1.72858	0.914644	0.360378	NA
ENSMUSG00000016179.5	Camk1g	4.30443	0.975202	0.823122	1.18476	0.236112	0.367206	4.30443	-0.231093	0.783769	-0.294849	0.768109	0.864124
ENSMUSG00000016181.4	Diexf	204.318	-0.219494	0.123734	-1.77391	0.0760779	0.150293	204.318	0.134961	0.124978	1.07987	0.2802	0.457099
ENSMUSG00000016194.8	Hsd11b1	445.199	-0.473461	0.126173	-3.75247	0.000175103	0.000840518	445.199	0.778695	0.125576	6.201	5.61039e-10	3.2833e-08
ENSMUSG00000016200.7	Syt14	0.0532373	0.650078	4.32794	0.150205	0.880603	NA	0.0532373	-0.556791	4.32804	-0.128647	0.897637	NA
ENSMUSG00000016206.6	H2-M3	130.999	0.1582	0.17493	0.904361	0.365804	0.509222	130.999	0.264329	0.172553	1.53187	0.125554	0.2598
ENSMUSG00000016239.5	Lonrf3	14.6781	0.932608	0.377034	2.47354	0.0133783	0.0357847	14.6781	-0.348845	0.35803	-0.974344	0.329886	0.510642
ENSMUSG00000016252.7	Atp5e	4919.04	-0.261633	0.131112	-1.9955	0.0459888	0.0995482	4919.04	0.446321	0.131088	3.40474	0.000662274	0.00431753
ENSMUSG00000016253.6	Nelfcd	651.436	-0.000191538	0.0748773	-0.00255803	0.997959	0.998539	651.436	0.0719094	0.0749629	0.959266	0.337425	0.51911
ENSMUSG00000016255.5	Tubb1	8.12622	0.494704	0.656706	0.753312	0.451263	0.591876	8.12622	1.28855	0.596616	2.15977	0.0307904	0.0920045
ENSMUSG00000016256.9	Ctsz	883.524	1.1685	0.129068	9.05335	1.38653e-19	1.08471e-17	883.524	-0.529501	0.128058	-4.13485	3.5519e-05	0.000400529
ENSMUSG00000016257.9	Prelid3b	1421.72	0.377474	0.0652871	5.78176	7.39244e-09	9.82909e-08	1421.72	-0.0580909	0.0648457	-0.895834	0.370342	0.553232
ENSMUSG00000016262.7	Sertad4	168.61	0.776546	0.19011	4.08473	4.41285e-05	0.000247753	168.61	-0.620451	0.189729	-3.2702	0.0010747	0.00637755
ENSMUSG00000016283.6	H2-M2	0.204401	-2.26366	4.27958	-0.528946	0.596843	NA	0.204401	0.16455	4.32804	0.0380194	0.969672	NA
ENSMUSG00000016308.8	Ube2a	1036.11	-0.0870491	0.0779217	-1.11714	0.263937	0.399908	1036.11	0.221618	0.0778388	2.84714	0.00441133	0.020035
ENSMUSG00000016319.3	Slc25a5	3866.16	0.3683	0.104151	3.53621	0.000405914	0.00176271	3866.16	0.0742156	0.103995	0.713649	0.475444	0.651136
ENSMUSG00000016327.3	Atp1b4	1.05627	1.48963	1.41991	1.0491	0.294132	0.434701	1.05627	-0.125459	1.21527	-0.103235	0.917776	NA
ENSMUSG00000016344.8	Ppdpf	504.659	-0.0927735	0.0909137	-1.02046	0.307512	0.449416	504.659	0.377136	0.0902087	4.1807	2.90612e-05	0.000341493
ENSMUSG00000016346.11	Kcnq2	0.913265	-1.35733	1.54365	-0.879298	0.37924	0.521985	0.913265	2.43858	1.42705	1.70882	0.0874845	NA
ENSMUSG00000016349.9	Eef1a2	22563.5	-0.407868	0.107613	-3.79013	0.000150568	0.000733426	22563.5	0.315024	0.107627	2.927	0.00342253	0.0163623
ENSMUSG00000016356.10	Col20a1	55.4313	-0.0696594	0.176645	-0.394346	0.693325	0.795617	55.4313	-0.122069	0.18198	-0.67078	0.502361	0.674335
ENSMUSG00000016382.9	Pls3	1837.07	0.686768	0.111872	6.1389	8.30945e-10	1.34076e-08	1837.07	-0.709057	0.111992	-6.33132	2.43072e-10	1.67392e-08
ENSMUSG00000016386.9	Mpped2	282.048	-1.31337	0.146906	-8.94023	3.88378e-19	2.86475e-17	282.048	0.560235	0.150502	3.72245	0.000197301	0.00161573
ENSMUSG00000016409.4	Nkap	358.946	-0.21741	0.0837821	-2.59495	0.00946044	0.0267559	358.946	-0.0160852	0.0857049	-0.187682	0.851126	0.916336
ENSMUSG00000016427.7	Ndufa1	3625.57	-0.000943173	0.14529	-0.00649164	0.99482	0.996493	3625.57	0.308226	0.14522	2.12248	0.0337977	0.0987
ENSMUSG00000016458.6	Wt1	150.76	0.0933131	0.226287	0.412367	0.680071	0.78575	150.76	-0.021258	0.226418	-0.0938884	0.925198	0.959412
ENSMUSG00000016477.11	E2f3	300.375	0.225234	0.108084	2.08388	0.0371712	0.0837454	300.375	-0.402935	0.109739	-3.67177	0.000240877	0.00190412
ENSMUSG00000016481.9	Cr1l	1003.95	0.0545956	0.0738562	0.739215	0.459777	0.599894	1003.95	-0.0247469	0.0740177	-0.334337	0.738125	0.84725
ENSMUSG00000016487.9	Ppfibp1	2229.15	0.763816	0.0993685	7.6867	1.50975e-14	5.38848e-13	2229.15	-0.527646	0.0992392	-5.31692	1.05541e-07	3.10664e-06
ENSMUSG00000016493.6	Cd46	27.086	0.0407044	0.276588	0.147166	0.883001	0.928245	27.086	0.300977	0.27037	1.1132	0.265621	0.440698
ENSMUSG00000016494.3	Cd34	4946.99	0.766044	0.0958677	7.99064	1.34245e-15	5.66607e-14	4946.99	-0.65324	0.0958609	-6.81446	9.46215e-12	9.53038e-10
ENSMUSG00000016495.6	Plgrkt	607.779	0.214345	0.0927487	2.31103	0.0208313	0.0520613	607.779	0.0909069	0.0920902	0.987151	0.323569	0.504892
ENSMUSG00000016496.7	Cd274	376.307	-0.644556	0.509553	-1.26494	0.205891	0.330288	376.307	1.74163	0.508795	3.42304	0.000619242	0.00408578
ENSMUSG00000016498.9	Pdcd1lg2	0.659175	-1.36037	1.58268	-0.859536	0.390045	NA	0.659175	0.212387	1.74188	0.12193	0.902955	NA
ENSMUSG00000016503.9	Gtf3a	363.093	0.0425581	0.0817983	0.520281	0.602868	0.723965	363.093	0.204807	0.0809183	2.53104	0.0113725	0.042536
ENSMUSG00000016510.5	Mtif3	459.655	-0.264605	0.0731117	-3.61918	0.000295535	0.00133348	459.655	0.232135	0.07374	3.14801	0.00164385	0.00904117
ENSMUSG00000016520.7	Lnx2	410.246	0.0653871	0.0843315	0.775357	0.438129	0.579736	410.246	-0.0898459	0.0849611	-1.05749	0.290286	0.467784
ENSMUSG00000016524.6	Il19	1.04776	0.668962	1.39251	0.480399	0.630944	0.747253	1.04776	-0.574868	1.3922	-0.412922	0.679664	NA
ENSMUSG00000016526.7	Dyrk3	5.51229	2.06168	0.716192	2.87867	0.0039936	0.0129254	5.51229	-1.41315	0.674722	-2.09442	0.0362225	0.103876
ENSMUSG00000016528.3	Mapkapk2	7403.55	-0.0185288	0.0909847	-0.203647	0.838629	0.897993	7403.55	0.291954	0.0909379	3.21048	0.00132514	0.0075753
ENSMUSG00000016529.5	Il10	1.57605	-0.273607	1.09425	-0.250041	0.802556	0.873897	1.57605	1.2454	1.01835	1.22296	0.221346	NA
ENSMUSG00000016534.9	Lamp2	4618.36	-0.0528543	0.0577267	-0.915595	0.359879	0.503298	4618.36	-0.125727	0.0579161	-2.17085	0.0299423	0.0899971
ENSMUSG00000016541.8	Atxn10	1910.62	0.354335	0.102441	3.45893	0.000542331	0.00226801	1910.62	-0.188263	0.102374	-1.83897	0.06592	0.162913
ENSMUSG00000016552.7	Foxred2	24.0323	-0.404277	0.27683	-1.46038	0.144186	0.250274	24.0323	0.205236	0.2842	0.722153	0.470201	0.646526
ENSMUSG00000016554.8	Eif3d	1301.67	0.152267	0.0654957	2.32484	0.0200804	0.0504453	1301.67	-0.00884086	0.0653948	-0.135192	0.89246	0.941755
ENSMUSG00000016559.8	H3f3b	3054.9	0.480104	0.181391	2.64679	0.00812604	0.0235848	3054.9	-0.32512	0.181371	-1.79257	0.0730425	0.175991
ENSMUSG00000016619.8	Nup50	453.978	0.231842	0.0759337	3.05322	0.002264	0.00793246	453.978	-0.299678	0.0768312	-3.90047	9.6005e-05	0.000888962
ENSMUSG00000016624.8	Phf21b	74.3779	0.00676981	0.199915	0.0338635	0.972986	0.98449	74.3779	0.119712	0.199525	0.599984	0.548517	0.714027
ENSMUSG00000016626.7	Nlrp14	0	NA	NA	NA	NA	NA	0	NA	NA	NA	NA	NA
ENSMUSG00000016637.6	Ift27	138.263	0.176632	0.129183	1.3673	0.171531	0.286687	138.263	0.0121979	0.128236	0.0951208	0.924219	0.958732
ENSMUSG00000016664.7	Pacsin2	4403.65	-0.187116	0.0841266	-2.22422	0.0261334	0.0627802	4403.65	0.0975838	0.0842183	1.1587	0.246578	0.419588
ENSMUSG00000016756.9	Cmah	68.2225	0.578958	0.209171	2.76787	0.00564247	0.0173658	68.2225	-0.394395	0.207957	-1.89652	0.0578912	0.147935
ENSMUSG00000016757.4	Ttll12	258.817	0.494969	0.145528	3.4012	0.000670898	0.00272905	258.817	-0.340993	0.145238	-2.34782	0.0188835	0.0628861
ENSMUSG00000016758.3	Bik	93.9551	0.104107	0.145494	0.715542	0.474274	0.613333	93.9551	-0.129675	0.147133	-0.881343	0.378132	0.560591
ENSMUSG00000016763.8	Scube1	48.072	-0.10472	0.238842	-0.438449	0.661061	0.770086	48.072	-0.578828	0.252716	-2.29043	0.0219962	0.0706158
ENSMUSG00000016831.11	Tox4	751.814	-0.0574338	0.0630984	-0.910225	0.362704	0.506379	751.814	0.03809	0.0635276	0.599582	0.548785	0.714168
ENSMUSG00000016833.8	Mrps18c	495.412	0.15561	0.146084	1.0652	0.286784	0.426363	495.412	0.202734	0.145456	1.39378	0.163384	0.314204
ENSMUSG00000016918.8	Sulf1	926.202	1.75352	0.197955	8.85817	8.13409e-19	5.77968e-17	926.202	-1.23435	0.197364	-6.25418	3.9961e-10	2.48598e-08
ENSMUSG00000016921.8	Srsf6	2891.39	-0.133381	0.0435775	-3.06076	0.00220774	0.0077599	2891.39	-0.0227181	0.0439372	-0.517059	0.605115	0.756288
ENSMUSG00000016933.11	Plcg1	1912.56	-0.122506	0.0940274	-1.30287	0.192617	0.314565	1912.56	-0.0705265	0.0943245	-0.7477	0.454641	0.633187
ENSMUSG00000016940.11	Kctd2	554.003	-0.197247	0.0761626	-2.58981	0.00960292	0.0270502	554.003	0.27958	0.0762146	3.66833	0.000244142	0.00192275
ENSMUSG00000016942.4	Tmprss6	1.14053	0.269572	1.15663	0.233068	0.815709	0.883034	1.14053	-1.82569	1.40504	-1.29939	0.193811	NA
ENSMUSG00000016946.5	Kctd5	227.343	0.163259	0.0972027	1.67957	0.0930403	0.176986	227.343	-0.198403	0.0982549	-2.01927	0.0434594	0.119096
ENSMUSG00000016982.4	Pom121l2	0	NA	NA	NA	NA	NA	0	NA	NA	NA	NA	NA
ENSMUSG00000016984.7	Etaa1	98.5672	0.0332261	0.186732	0.177935	0.858774	0.911561	98.5672	-0.087568	0.188207	-0.465276	0.641734	0.782855
ENSMUSG00000016995.10	Matn4	6.0603	1.33171	0.674499	1.97437	0.0483398	0.10381	6.0603	-1.14692	0.668379	-1.71598	0.0861664	0.198367
ENSMUSG00000016998.2	Svs4	0	NA	NA	NA	NA	NA	0	NA	NA	NA	NA	NA
ENSMUSG00000017000.2	Svs6	0	NA	NA	NA	NA	NA	0	NA	NA	NA	NA	NA
ENSMUSG00000017002.8	Slpi	6.39122	1.90383	1.09587	1.73728	0.0823384	0.160168	6.39122	2.89282	0.728974	3.96835	7.23724e-05	0.000709633
ENSMUSG00000017003.7	Svs3a	0	NA	NA	NA	NA	NA	0	NA	NA	NA	NA	NA
ENSMUSG00000017004.7	Svs5	0	NA	NA	NA	NA	NA	0	NA	NA	NA	NA	NA
ENSMUSG00000017007.3	Rbpjl	0	NA	NA	NA	NA	NA	0	NA	NA	NA	NA	NA
ENSMUSG00000017009.3	Sdc4	383.777	0.163254	0.187986	0.868437	0.385155	0.527782	383.777	-0.214601	0.18836	-1.13932	0.254571	0.428887
ENSMUSG00000017049.4	Ccdc70	0	NA	NA	NA	NA	NA	0	NA	NA	NA	NA	NA
ENSMUSG00000017057.8	Il13ra1	1518.82	0.38946	0.0829794	4.69346	2.68624e-06	2.04773e-05	1518.82	-0.146	0.082765	-1.76404	0.0777259	0.184277
ENSMUSG00000017064.4	Prl5a1	0	NA	NA	NA	NA	NA	0	NA	NA	NA	NA	NA
ENSMUSG00000017119.12	Nbr1	3379.66	-0.165155	0.0412669	-4.00211	6.27804e-05	0.000339075	3379.66	-0.0322463	0.0416502	-0.774217	0.438802	0.618047
ENSMUSG00000017132.10	Cyth1	1369.41	-0.498333	0.108416	-4.59648	4.29696e-06	3.12781e-05	1369.41	0.392364	0.108656	3.61107	0.000304936	0.00230704
ENSMUSG00000017144.2	Rnd3	549.154	0.406782	0.107912	3.76958	0.000163519	0.000790301	549.154	-0.385299	0.108157	-3.56243	0.000367444	0.00267867
ENSMUSG00000017146.6	Brca1	14.3123	0.298447	0.425242	0.701828	0.482787	0.620616	14.3123	-1.14512	0.457278	-2.50421	0.0122724	0.0451702
ENSMUSG00000017165.1	Gast	0	NA	NA	NA	NA	NA	0	NA	NA	NA	NA	NA
ENSMUSG00000017167.6	Cntnap1	102.858	-0.609374	0.30857	-1.97483	0.048287	0.103726	102.858	0.489994	0.309733	1.58199	0.113653	0.24141
ENSMUSG00000017176.10	Nt5c3b	438.423	-0.0249022	0.0748125	-0.332861	0.739239	0.828954	438.423	0.107603	0.0748738	1.43712	0.150684	0.295775
ENSMUSG00000017188.3	Coa3	945.097	0.276815	0.089436	3.09512	0.00196732	0.00702629	945.097	0.1446	0.0887473	1.62935	0.103239	0.225551
ENSMUSG00000017195.9	Zpbp2	0.174795	0.650065	4.29768	0.151259	0.879771	NA	0.174795	0.951533	4.2878	0.221916	0.824379	NA
ENSMUSG00000017204.4	Gsdma	13.5328	3.0675	0.458156	6.69532	2.15199e-11	4.66868e-10	13.5328	-0.800658	0.318736	-2.51198	0.0120056	0.0444109
ENSMUSG00000017210.7	Med24	1056.69	-0.105664	0.0621547	-1.70001	0.0891284	0.170993	1056.69	0.0544593	0.0625522	0.870621	0.383961	0.565777
ENSMUSG00000017211.8	Gsdma2	0	NA	NA	NA	NA	NA	0	NA	NA	NA	NA	NA
ENSMUSG00000017221.8	Psmd3	2188.95	-0.0624368	0.0643156	-0.970787	0.331654	0.474822	2188.95	0.089155	0.0644052	1.38428	0.166272	0.318393
ENSMUSG00000017264.9	Exosc10	1078.28	-0.203741	0.0537425	-3.79106	0.000150009	0.000731163	1078.28	0.156341	0.0541707	2.88607	0.00390083	0.0181053
ENSMUSG00000017286.9	Glod4	823.054	0.113571	0.0698935	1.62492	0.10418	0.193929	823.054	0.0234021	0.0697633	0.335451	0.737285	0.846631
ENSMUSG00000017288.9	Vps53	613.529	0.0566393	0.0718971	0.787783	0.430824	0.572682	613.529	-0.00527998	0.0720756	-0.0732562	0.941602	0.967277
ENSMUSG00000017291.7	Taok1	1910.44	-0.14273	0.051634	-2.76426	0.00570525	0.0175298	1910.44	-0.0793178	0.0522114	-1.51917	0.128721	0.264216
ENSMUSG00000017299.7	Dnttip1	387.351	0.205122	0.10084	2.03414	0.0419376	0.0921829	387.351	-0.00709072	0.100368	-0.0706472	0.943679	0.968474
ENSMUSG00000017300.9	Tnnc2	1.78604	-0.995293	1.05568	-0.942796	0.345785	0.489771	1.78604	-0.141122	1.17119	-0.120494	0.904091	0.94815
ENSMUSG00000017307.9	Acot8	117.26	0.0655198	0.144564	0.453224	0.650387	0.761604	117.26	0.0749931	0.144074	0.520519	0.602702	0.754448
ENSMUSG00000017309.5	Cd300lg	2563.54	-0.141927	0.145133	-0.977915	0.328116	0.471477	2563.54	-0.0690006	0.145291	-0.474913	0.634849	0.778112
ENSMUSG00000017310.7	Spint4	0	NA	NA	NA	NA	NA	0	NA	NA	NA	NA	NA
ENSMUSG00000017311.8	Pyy	0	NA	NA	NA	NA	NA	0	NA	NA	NA	NA	NA
ENSMUSG00000017314.6	Mpp2	109.198	-0.402896	0.138121	-2.91699	0.00353431	0.0116095	109.198	0.187892	0.141848	1.3246	0.185304	0.344027
ENSMUSG00000017316.6	Ppy	0	NA	NA	NA	NA	NA	0	NA	NA	NA	NA	NA
ENSMUSG00000017344.4	Vtn	714.265	-0.493464	0.101864	-4.84435	1.27025e-06	1.03996e-05	714.265	0.573091	0.101902	5.62394	1.86646e-08	7.0497e-07
ENSMUSG00000017376.8	Nlk	469.348	-0.268346	0.10826	-2.47873	0.013185	0.0353854	469.348	0.025744	0.109442	0.235229	0.814031	0.892502
ENSMUSG00000017386.4	Traf4	99.1947	-0.152628	0.170535	-0.894995	0.37079	0.513825	99.1947	0.159519	0.171482	0.930234	0.35225	0.535295
ENSMUSG00000017390.9	Aldoc	3.15298	-0.11347	0.764413	-0.148441	0.881995	0.927809	3.15298	0.408457	0.750488	0.544255	0.586266	0.741775
ENSMUSG00000017400.4	Stac2	6.7602	-0.451942	0.492244	-0.918125	0.358553	0.501942	6.7602	0.101414	0.514902	0.196959	0.84386	0.911901
ENSMUSG00000017404.6	Rpl19	2017.88	0.432017	0.116753	3.70025	0.000215386	0.00100613	2017.88	0.0469988	0.116455	0.403578	0.686523	0.81213
ENSMUSG00000017405.8	Nek8	84.6846	0.272185	0.195357	1.39327	0.163538	0.276068	84.6846	-0.125438	0.194773	-0.644021	0.519562	0.689336
ENSMUSG00000017412.8	Cacnb4	57.2384	-0.198534	0.19648	-1.01046	0.312276	0.45449	57.2384	0.0446177	0.200135	0.222938	0.823584	0.898334
ENSMUSG00000017417.8	Plxdc1	149.117	-0.471572	0.185413	-2.54337	0.010979	0.0303417	149.117	0.145736	0.188158	0.774541	0.438611	0.617944
ENSMUSG00000017418.7	Arl5b	480.845	-0.355054	0.0963442	-3.68527	0.000228462	0.00105959	480.845	-0.05847	0.0983478	-0.594523	0.552162	0.717259
ENSMUSG00000017421.10	Zfp207	1583.83	0.0692616	0.0625039	1.10812	0.267812	0.404761	1583.83	-0.00368168	0.0625603	-0.0588502	0.953071	0.973775
ENSMUSG00000017428.9	Psmd11	1587.01	0.13449	0.0577326	2.32954	0.0198307	0.0499395	1587.01	-0.191337	0.0580459	-3.2963	0.000979677	0.00590598
ENSMUSG00000017446.7	C1qtnf1	322.97	-0.305732	0.114101	-2.67949	0.00737333	0.0216929	322.97	-0.42993	0.118633	-3.62404	0.000290039	0.00221585
ENSMUSG00000017453.4	Pipox	12.4366	-0.0210067	0.382494	-0.0549204	0.956202	0.974881	12.4366	0.506854	0.367775	1.37816	0.168153	0.320876
ENSMUSG00000017466.3	Timp2	2876.17	0.606235	0.0985251	6.1531	7.59806e-10	1.23498e-08	2876.17	-0.658788	0.0986353	-6.67903	2.40531e-11	2.24764e-09
ENSMUSG00000017478.7	Zc3h18	648.162	-0.223393	0.0880626	-2.53675	0.0111887	0.0308058	648.162	0.0568741	0.0888925	0.639807	0.522298	0.691138
ENSMUSG00000017485.4	Top2b	1883.04	-0.181106	0.0796697	-2.27321	0.0230138	0.0564403	1883.04	-0.166949	0.0802121	-2.08135	0.037402	0.10627
ENSMUSG00000017491.7	Rarb	376.011	-0.670916	0.179048	-3.74713	0.000178867	0.000855668	376.011	0.762831	0.17906	4.2602	2.04239e-05	0.00025284
ENSMUSG00000017493.5	Igfbp4	1768.69	0.165519	0.110196	1.50205	0.133085	0.23549	1768.69	0.11459	0.110027	1.04147	0.297656	0.476442
ENSMUSG00000017499.9	Cdc6	17.2113	0.311796	0.30717	1.01506	0.310077	0.452184	17.2113	-0.425019	0.31434	-1.3521	0.176343	0.331969
ENSMUSG00000017548.9	Suz12	731.847	-0.321053	0.0710774	-4.51695	6.27365e-06	4.35584e-05	731.847	-0.0157192	0.0725713	-0.216604	0.828517	0.901836
ENSMUSG00000017550.7	Atad5	51.3875	0.0209161	0.177087	0.118112	0.905979	0.942676	51.3875	-0.382391	0.185946	-2.05647	0.0397375	0.111388
ENSMUSG00000017561.9	Crlf3	273.661	-0.0406898	0.103088	-0.394708	0.693058	0.795515	273.661	0.0777764	0.103445	0.75186	0.452135	0.630766
ENSMUSG00000017588.2	Krt27	0	NA	NA	NA	NA	NA	0	NA	NA	NA	NA	NA
ENSMUSG00000017607.3	Tns4	10.9424	0.474254	0.428578	1.10658	0.268477	0.405527	10.9424	0.379132	0.399001	0.950202	0.34201	0.52442
ENSMUSG00000017615.5	Tnfaip1	1702.02	0.000505268	0.0656747	0.00769349	0.993862	0.996048	1702.02	-0.143935	0.0660673	-2.17861	0.0293604	0.0885899
ENSMUSG00000017631.10	Abr	762.858	-0.557531	0.0869525	-6.41191	1.4371e-10	2.65324e-09	762.858	0.152349	0.0883122	1.72512	0.084506	0.195805
ENSMUSG00000017639.6	Rab11fip4	2.48113	0.118975	0.951879	0.12499	0.900532	0.939851	2.48113	0.650228	0.890299	0.730348	0.465177	0.642491
ENSMUSG00000017652.8	Cd40	68.016	0.652644	0.191407	3.40971	0.000650314	0.00265928	68.016	-0.145773	0.18537	-0.78639	0.431639	0.611857
ENSMUSG00000017664.10	Slc35c2	426.13	0.0478805	0.0919397	0.520782	0.602519	0.723714	426.13	0.110791	0.0916536	1.20881	0.226738	0.396256
ENSMUSG00000017667.9	Zfp334	142.349	-0.0653235	0.144196	-0.45302	0.650534	0.761668	142.349	-0.107629	0.146539	-0.734468	0.462663	0.640205
ENSMUSG00000017670.10	Elmo2	541.371	0.0346378	0.0885074	0.391355	0.695535	0.797261	541.371	-0.216615	0.0896026	-2.41751	0.0156272	0.0544928
ENSMUSG00000017677.5	Wsb1	572.739	0.340328	0.119435	2.84947	0.00437919	0.0139832	572.739	-0.413485	0.119916	-3.44812	0.000564493	0.00378862
ENSMUSG00000017679.10	Ttpal	422.222	0.294197	0.10197	2.88512	0.00391259	0.0126913	422.222	-0.143954	0.101738	-1.41496	0.157081	0.304895
ENSMUSG00000017686.10	Rhot1	1903.79	-0.209782	0.0541372	-3.87501	0.000106622	0.000544077	1903.79	0.0788078	0.0545267	1.44531	0.148372	0.29275
ENSMUSG00000017688.8	Hnf4g	0	NA	NA	NA	NA	NA	0	NA	NA	NA	NA	NA
ENSMUSG00000017692.8	Rhbdl3	296.297	-1.05314	0.172678	-6.09886	1.06829e-09	1.67827e-08	296.297	0.822207	0.173733	4.7326	2.21664e-06	4.06687e-05
ENSMUSG00000017697.3	Ada	25.227	1.13745	0.303185	3.75167	0.00017566	0.00084267	25.227	-0.6724	0.291989	-2.30282	0.0212887	0.0690927
ENSMUSG00000017707.8	Serinc3	11229.8	-0.0124241	0.119054	-0.104357	0.916886	0.950004	11229.8	-0.0418739	0.119074	-0.351662	0.725092	0.838138
ENSMUSG00000017713.8	Tha1	179.115	-0.415554	0.117878	-3.52529	0.000423024	0.0018222	179.115	0.347296	0.119202	2.91351	0.00357387	0.0168626
ENSMUSG00000017715.5	Pgs1	443.698	-0.0356787	0.0919706	-0.387936	0.698063	0.798184	443.698	-0.0208494	0.0926433	-0.22505	0.82194	0.897268
ENSMUSG00000017716.8	Birc5	27.9522	1.16173	0.261265	4.44655	8.72584e-06	5.83858e-05	27.9522	-1.51114	0.276038	-5.47439	4.39021e-08	1.44127e-06
ENSMUSG00000017718.8	Afmid	169.656	-0.624273	0.126565	-4.93242	8.12184e-07	6.95452e-06	169.656	0.42222	0.128925	3.27494	0.00105686	0.00628935
ENSMUSG00000017720.2	Trp53tg5	0	NA	NA	NA	NA	NA	0	NA	NA	NA	NA	NA
ENSMUSG00000017721.8	Pigt	547.043	-0.171747	0.0981028	-1.75069	0.0799996	0.156464	547.043	-0.0411627	0.099154	-0.41514	0.67804	0.806739
ENSMUSG00000017723.5	Wfdc2	0.894876	1.89621	1.78588	1.06178	0.288335	0.428136	0.894876	1.39637	1.5679	0.890599	0.373144	NA
ENSMUSG00000017724.8	Etv4	32.3235	2.95198	0.369117	7.99741	1.27059e-15	5.40701e-14	32.3235	-1.92047	0.3382	-5.67849	1.35885e-08	5.46716e-07
ENSMUSG00000017733.4	Eppin	0.190916	-0.792582	4.16894	-0.190116	0.849218	NA	0.190916	1.55489	4.16325	0.373479	0.708792	NA
ENSMUSG00000017734.9	Dbndd2	389.174	0.463311	0.0927573	4.99488	5.88738e-07	5.21415e-06	389.174	-0.218674	0.091981	-2.37738	0.0174362	0.0591028
ENSMUSG00000017737.2	Mmp9	47.4315	-1.09446	0.525981	-2.08079	0.0374527	0.0842251	47.4315	3.1776	0.512096	6.20509	5.46673e-10	3.22471e-08
ENSMUSG00000017740.9	Slc12a5	43.6234	-0.686225	0.222251	-3.08762	0.00201769	0.00717771	43.6234	0.0103838	0.236719	0.0438655	0.965012	0.980416
ENSMUSG00000017747.7	Ghdc	254.863	-0.0515066	0.108847	-0.473201	0.63607	0.750398	254.863	-0.0531687	0.110114	-0.482853	0.6292	0.774126
ENSMUSG00000017754.7	Pltp	812.87	-0.146707	0.144818	-1.01304	0.31104	0.453204	812.87	0.169443	0.144933	1.16911	0.242359	0.414936
ENSMUSG00000017756.7	Slc12a7	5142.61	-0.238702	0.110501	-2.16019	0.0307583	0.0716568	5142.61	0.186438	0.110548	1.68649	0.0917018	0.20751
ENSMUSG00000017760.9	Ctsa	3198.89	0.364774	0.0724946	5.03173	4.8607e-07	4.4108e-06	3198.89	-0.224546	0.0724592	-3.09893	0.00194218	0.0103476
ENSMUSG00000017764.2	Zswim1	126.187	-0.255398	0.137774	-1.85375	0.0637753	0.130138	126.187	0.12857	0.139995	0.918387	0.358416	0.541225
ENSMUSG00000017765.9	Slc12a4	1579.73	0.177619	0.0769185	2.30919	0.0209332	0.0522235	1579.73	-0.248532	0.0771818	-3.22009	0.00128153	0.00738298
ENSMUSG00000017767.3	Spata25	1.67725	0.186068	1.03375	0.179994	0.857157	0.910656	1.67725	0.0539862	1.0197	0.0529431	0.957777	0.9755
ENSMUSG00000017774.12	Myo1c	3509.79	0.315955	0.077973	4.05211	5.07568e-05	0.000281296	3509.79	-0.338367	0.0780584	-4.33479	1.45901e-05	0.000193741
ENSMUSG00000017776.8	Crk	2508.41	0.0380496	0.0489826	0.776798	0.437278	0.578877	2508.41	-0.0994679	0.0492162	-2.02104	0.0432754	0.118831
ENSMUSG00000017778.8	Cox7c	2365.1	-0.211794	0.135462	-1.56349	0.117937	0.214267	2365.1	0.428108	0.135398	3.16185	0.00156771	0.00869018
ENSMUSG00000017781.10	Pitpna	1950.08	0.140161	0.0635423	2.20579	0.0273989	0.0652336	1950.08	-0.0240319	0.0635134	-0.378375	0.705152	0.825021
ENSMUSG00000017801.9	Mlx	434.681	-0.0614464	0.0787774	-0.780001	0.43539	0.576723	434.681	0.191805	0.078597	2.44036	0.0146725	0.0519341
ENSMUSG00000017802.8	Retreg3	958.965	-0.128689	0.0833935	-1.54316	0.122793	0.221036	958.965	0.111632	0.0836458	1.33458	0.182013	0.339491
ENSMUSG00000017817.4	Jph2	9820.51	-0.458203	0.123035	-3.72417	0.000195957	0.000926548	9820.51	0.412559	0.123056	3.35261	0.000800531	0.00501697
ENSMUSG00000017830.8	Dhx58	69.0818	0.247408	0.234997	1.05282	0.292425	0.432725	69.0818	-0.451239	0.238396	-1.89281	0.0583831	0.148986
ENSMUSG00000017831.7	Rab5a	1169.43	0.000499699	0.0606179	0.00824343	0.993423	0.995755	1169.43	-0.0577458	0.0610118	-0.946469	0.343909	0.52646
ENSMUSG00000017832.2	Hspb9	0.350649	-0.657059	2.99993	-0.219024	0.826631	NA	0.350649	-0.564615	3.05713	-0.184688	0.853474	NA
ENSMUSG00000017837.6	Nkiras2	938.525	-0.0337604	0.071273	-0.473677	0.63573	0.75029	938.525	0.241203	0.0709813	3.39812	0.000678507	0.00439649
ENSMUSG00000017843.6	Ppp2r5c	2814.88	-0.236191	0.0527839	-4.47468	7.65266e-06	5.21512e-05	2814.88	0.0355147	0.05314	0.668323	0.503927	0.675523
ENSMUSG00000017858.6	Ift52	549.489	0.190833	0.0841098	2.26886	0.0232771	0.0569969	549.489	-0.111961	0.0841758	-1.33008	0.183492	0.341637
ENSMUSG00000017861.5	Mybl2	13.4154	0.67514	0.426657	1.58239	0.11356	0.207752	13.4154	-0.677381	0.430539	-1.57333	0.115642	0.244355
ENSMUSG00000017868.9	Sgk2	0.394977	-0.0712415	2.53794	-0.0280705	0.977606	NA	0.394977	0.164551	2.53796	0.0648357	0.948305	NA
ENSMUSG00000017897.11	Eya2	63.5357	1.08571	0.328772	3.30232	0.000958902	0.00374802	63.5357	-0.983864	0.328713	-2.99308	0.00276175	0.0137794
ENSMUSG00000017914.7	NA	0.116494	-0.0712354	4.32794	-0.0164594	0.986868	NA	0.116494	-0.556791	4.32804	-0.128647	0.897637	NA
ENSMUSG00000017922.6	Prl3c1	0	NA	NA	NA	NA	NA	0	NA	NA	NA	NA	NA
ENSMUSG00000017929.7	B4galt5	317.614	0.56328	0.144917	3.88692	0.000101526	0.000521431	317.614	-0.461838	0.144893	-3.18744	0.0014354	0.00808388
ENSMUSG00000017943.9	Gdap1l1	1.57447	0.186426	0.94389	0.197508	0.84343	0.901503	1.57447	-0.542603	0.992793	-0.546542	0.584694	NA
ENSMUSG00000017950.9	Hnf4a	0	NA	NA	NA	NA	NA	0	NA	NA	NA	NA	NA
ENSMUSG00000017969.7	Ptgis	569.387	1.83951	0.213037	8.63469	5.8888e-18	3.60544e-16	569.387	-1.16102	0.211801	-5.48165	4.21373e-08	1.39884e-06
ENSMUSG00000017978.10	Cadps2	27.0248	-0.546635	0.253913	-2.15284	0.0313312	0.0728053	27.0248	0.0945206	0.268118	0.352533	0.724438	0.83784
ENSMUSG00000017999.9	Ddx27	388.78	0.394882	0.0902851	4.37373	1.22142e-05	7.86033e-05	388.78	-0.178152	0.0896236	-1.98778	0.0468358	0.125879
ENSMUSG00000018001.11	Cyth3	1325.13	0.750445	0.143722	5.2215	1.77476e-07	1.76791e-06	1325.13	-0.657663	0.143727	-4.57578	4.74438e-06	7.71927e-05
ENSMUSG00000018008.6	Cyth4	308.17	0.505601	0.191462	2.64074	0.00827252	0.0239159	308.17	0.00164092	0.190156	0.00862936	0.993115	0.99606
ENSMUSG00000018012.5	Rac3	24.3836	-0.0715428	0.300172	-0.238339	0.811618	0.879965	24.3836	0.0352771	0.303146	0.11637	0.907359	0.95036
ENSMUSG00000018040.3	Rrp7a	342.643	0.239314	0.079179	3.02244	0.00250745	0.00866006	342.643	-0.0805273	0.0787289	-1.02284	0.306382	0.486361
ENSMUSG00000018042.10	Cyb5r3	1977.68	0.79815	0.120159	6.64245	3.08515e-11	6.51076e-10	1977.68	-0.657656	0.120121	-5.47496	4.37614e-08	1.43985e-06
ENSMUSG00000018068.7	Ints2	184.533	0.105551	0.142315	0.741675	0.458284	0.598804	184.533	-0.213263	0.143699	-1.4841	0.137783	0.277659
ENSMUSG00000018076.8	Med13l	758.373	-0.115428	0.0941956	-1.22541	0.220421	0.347725	758.373	-0.107235	0.0950158	-1.1286	0.259067	0.433466
ENSMUSG00000018102.4	Hist1h2bc	775	0.142987	0.0803476	1.7796	0.0751408	0.148695	775	0.13509	0.0798137	1.69256	0.0905384	0.205379
ENSMUSG00000018126.8	Baiap2l2	1.4526	-0.206897	1.41231	-0.146496	0.88353	0.928486	1.4526	1.36847	1.31262	1.04255	0.297157	NA
ENSMUSG00000018143.4	Mafk	1161.34	1.23467	0.156323	7.89822	2.82924e-15	1.12371e-13	1161.34	-0.987512	0.156127	-6.32506	2.53129e-10	1.73511e-08
ENSMUSG00000018160.9	Med1	1086.56	-0.173581	0.0661551	-2.62385	0.00869428	0.0249074	1086.56	0.063866	0.066652	0.958201	0.337961	0.519773
ENSMUSG00000018166.8	Erbb3	451.52	-0.606861	0.198146	-3.06271	0.00219346	0.00771671	451.52	0.46023	0.198599	2.31739	0.0204827	0.067035
ENSMUSG00000018167.4	Stard3	415.116	-0.453189	0.099036	-4.576	4.73949e-06	3.42739e-05	415.116	0.255072	0.100241	2.54459	0.0109405	0.0412911
ENSMUSG00000018168.8	Ikzf3	8.33296	-0.425059	0.474191	-0.896388	0.370046	0.513253	8.33296	-0.505178	0.518411	-0.974474	0.329821	0.510642
ENSMUSG00000018169.6	Mfng	207.712	0.291124	0.107005	2.72067	0.006515	0.0195806	207.712	-0.288589	0.107754	-2.67822	0.00740144	0.0301889
ENSMUSG00000018171.3	Vmp1	1183.28	0.325922	0.122466	2.66132	0.00778349	0.0227569	1183.28	-0.154478	0.122369	-1.26239	0.206808	0.370792
ENSMUSG00000018189.6	Uchl5	527.621	-0.0458474	0.107191	-0.427716	0.668858	0.77625	527.621	0.334611	0.106611	3.13861	0.00169751	0.00927806
ENSMUSG00000018196.11	Glrx2	553.089	-0.160797	0.0787443	-2.04202	0.0411496	0.0907341	553.089	0.220314	0.0788876	2.79276	0.00522605	0.0229946
ENSMUSG00000018199.8	Trove2	597.659	0.214391	0.0848441	2.52689	0.0115079	0.031522	597.659	-0.154826	0.0849738	-1.82204	0.0684487	0.167623
ENSMUSG00000018209.9	Stk4	536.276	0.0361724	0.0760389	0.475709	0.634282	0.749108	536.276	-0.171748	0.0770717	-2.22842	0.0258525	0.0803975
ENSMUSG00000018211.6	Wfdc15b	0	NA	NA	NA	NA	NA	0	NA	NA	NA	NA	NA
ENSMUSG00000018217.6	Pmp22	1935.52	1.25895	0.1557	8.08576	6.17758e-16	2.81443e-14	1935.52	-0.949842	0.155541	-6.10671	1.01709e-09	5.5364e-08
ENSMUSG00000018238.6	Gdf9	11.01	-0.301468	0.443641	-0.679533	0.4968	0.633251	11.01	0.48184	0.44089	1.09288	0.274446	0.451093
ENSMUSG00000018239.3	Zcchc10	134.064	0.0941551	0.121863	0.772632	0.43974	0.581342	134.064	0.0590523	0.121217	0.487162	0.626143	0.771868
ENSMUSG00000018259.6	Prl8a2	0	NA	NA	NA	NA	NA	0	NA	NA	NA	NA	NA
ENSMUSG00000018263.8	Tbx5	593.265	-1.18082	0.132053	-8.94202	3.82109e-19	2.84561e-17	593.265	0.610051	0.133538	4.56838	4.91498e-06	7.90283e-05
ENSMUSG00000018286.6	Psmb6	2255	0.107715	0.102819	1.04762	0.294814	0.43527	2255	0.224036	0.102639	2.18275	0.0290543	0.087989
ENSMUSG00000018287.6	Spag7	1772.26	-0.0845536	0.0894924	-0.944813	0.344754	0.488853	1772.26	0.344702	0.0893162	3.85934	0.000113694	0.00103083
ENSMUSG00000018293.3	Pfn1	3528.93	0.361775	0.0757247	4.7775	1.77492e-06	1.40632e-05	3528.93	-0.0305303	0.0755653	-0.404025	0.686194	0.811994
ENSMUSG00000018322.4	Tomm34	472.691	-0.0686664	0.0745062	-0.921619	0.356727	0.500109	472.691	0.0424605	0.0751104	0.565308	0.571864	0.732188
ENSMUSG00000018326.3	Ywhab	2190.22	0.0654035	0.0634187	1.0313	0.302401	0.443747	2190.22	-0.135778	0.0636396	-2.13354	0.0328801	0.0966876
ENSMUSG00000018334.9	Ksr1	222.917	-0.550792	0.121568	-4.53074	5.8777e-06	4.11041e-05	222.917	0.118609	0.125103	0.948089	0.343084	0.525606
ENSMUSG00000018339.5	Gpx3	4937.94	1.37524	0.171746	8.00741	1.17151e-15	5.04076e-14	4937.94	-0.69659	0.171591	-4.05959	4.9159e-05	0.00051841
ENSMUSG00000018340.7	Anxa6	4270.72	-0.223166	0.0433402	-5.14917	2.61635e-07	2.50014e-06	4270.72	0.0791189	0.0435738	1.81575	0.0694093	0.16936
ENSMUSG00000018341.6	Il12rb2	2.21082	-1.91842	0.861676	-2.22638	0.0259885	0.0625097	2.21082	-1.37134	1.26874	-1.08087	0.279755	0.456726
ENSMUSG00000018347.9	Zkscan6	146.583	0.0145989	0.117065	0.124708	0.900755	0.939892	146.583	0.0784345	0.117068	0.66999	0.502864	0.674525
ENSMUSG00000018362.7	Kpna2	464.317	0.114561	0.0912432	1.25555	0.209278	0.334404	464.317	-0.28855	0.092432	-3.12176	0.00179775	0.00972859
ENSMUSG00000018363.10	Smurf2	1217.73	0.166778	0.0655656	2.54367	0.0109693	0.0303256	1217.73	-0.221248	0.0659192	-3.35636	0.000789768	0.00496742
ENSMUSG00000018372.7	Cep95	256.327	-0.367525	0.109849	-3.34574	0.000820646	0.00326111	256.327	0.2649	0.111041	2.38561	0.0170508	0.0581425
ENSMUSG00000018377.4	Vezf1	1780.5	-0.261654	0.0796079	-3.28678	0.00101339	0.00392928	1780.5	0.0568459	0.0799929	0.710637	0.477309	0.653027
ENSMUSG00000018378.6	Cuedc1	1413.07	-0.0779703	0.0705187	-1.10567	0.26887	0.406005	1413.07	0.0256096	0.0707946	0.361745	0.717543	0.833185
ENSMUSG00000018379.11	Srsf1	3539.57	-0.29823	0.0654474	-4.55678	5.19429e-06	3.7044e-05	3539.57	0.246483	0.0655589	3.75972	0.000170106	0.00142535
ENSMUSG00000018381.8	Abi3	223.193	0.0903052	0.127767	0.706795	0.479694	0.617972	223.193	0.0720424	0.127333	0.56578	0.571544	0.732094
ENSMUSG00000018387.6	Shroom1	18.6159	0.299093	0.343603	0.87046	0.384049	0.526779	18.6159	0.158501	0.332181	0.477152	0.633254	0.777093
ENSMUSG00000018395.12	Kif3a	469.826	0.108424	0.119074	0.910564	0.362525	0.506221	469.826	-0.223766	0.119764	-1.86839	0.0617084	0.15532
ENSMUSG00000018398.12	2017-09-08	1583.21	-0.212755	0.107157	-1.98545	0.0470945	0.101601	1583.21	-0.147769	0.107671	-1.37242	0.169934	0.323108
ENSMUSG00000018401.10	Mtmr4	559.874	-0.550036	0.114632	-4.79825	1.60055e-06	1.28061e-05	559.874	0.134893	0.11603	1.16257	0.245005	0.417912
ENSMUSG00000018405.7	Mrm1	362.385	-0.527972	0.159723	-3.30555	0.000947917	0.00370836	362.385	0.669369	0.159594	4.1942	2.73834e-05	0.000324351
ENSMUSG00000018411.10	Mapt	2018.24	-0.34852	0.148499	-2.34695	0.0189279	0.0480173	2018.24	0.0700909	0.148728	0.47127	0.637448	0.780005
ENSMUSG00000018412.9	Kansl1	848.678	-0.303487	0.0642307	-4.72495	2.30174e-06	1.77914e-05	848.678	0.042699	0.0653863	0.653026	0.51374	0.684462
ENSMUSG00000018415.8	Gid4	1533.05	-0.49433	0.117353	-4.21233	2.52746e-05	0.00015066	1533.05	0.228122	0.117713	1.93796	0.0526286	0.137647
ENSMUSG00000018417.8	Myo1b	893.982	-0.303685	0.0860596	-3.52877	0.000417494	0.00180189	893.982	-0.056092	0.0871062	-0.64395	0.519608	0.689336
ENSMUSG00000018425.10	Dhx40	559.195	-0.0834887	0.0742019	-1.12516	0.260523	0.395909	559.195	-0.0944252	0.0753899	-1.25249	0.210391	0.375488
ENSMUSG00000018427.7	Ypel2	434.844	-0.00643368	0.135921	-0.0473341	0.962247	0.978004	434.844	-0.057715	0.136412	-0.423094	0.672227	0.802855
ENSMUSG00000018428.8	Akap1	3401.6	-0.586228	0.107069	-5.47524	4.36914e-08	4.95447e-07	3401.6	0.397825	0.107206	3.71085	0.000206568	0.00167862
ENSMUSG00000018433.8	Nol11	632.168	-0.139413	0.071193	-1.95824	0.0502015	0.106924	632.168	0.0438081	0.071933	0.609013	0.542516	0.70852
ENSMUSG00000018442.7	Derl2	789.989	0.105573	0.0690028	1.52998	0.126022	0.22557	789.989	-0.00786657	0.0689951	-0.114016	0.909225	0.951035
ENSMUSG00000018446.7	C1qbp	2503.38	-0.179262	0.0793741	-2.25845	0.0239179	0.0582896	2503.38	0.41801	0.0792525	5.27441	1.33185e-07	3.81418e-06
ENSMUSG00000018449.5	Rpain	166.453	0.379217	0.139864	2.71133	0.00670132	0.0200467	166.453	-0.0422747	0.137931	-0.306492	0.75923	0.859088
ENSMUSG00000018459.9	Slc13a3	12.1506	-0.360289	0.483134	-0.745733	0.455828	0.596451	12.1506	0.521004	0.48139	1.08229	0.279123	0.456292
ENSMUSG00000018470.2	Kcnab3	9.63645	-0.448464	0.469151	-0.955906	0.33912	0.482919	9.63645	-0.0594249	0.49389	-0.12032	0.904229	0.94816
ENSMUSG00000018474.10	Chd3	580.263	-0.534309	0.103906	-5.14225	2.71473e-07	2.57982e-06	580.263	-0.0659077	0.106158	-0.620844	0.534703	0.701534
ENSMUSG00000018476.7	Kdm6b	559.777	-1.06809	0.190952	-5.59351	2.22519e-08	2.68235e-07	559.777	0.175234	0.192809	0.908849	0.36343	0.546399
ENSMUSG00000018479.6	1700125H20Rik	0.095547	0.650072	4.32794	0.150203	0.880604	NA	0.095547	0.16455	4.32804	0.0380194	0.969672	NA
ENSMUSG00000018481.9	Appbp2	817.352	-0.0451047	0.10437	-0.432162	0.665624	0.773888	817.352	-0.118461	0.104933	-1.12892	0.258931	0.433336
ENSMUSG00000018486.2	Wnt9b	14.2993	1.35632	0.498491	2.72085	0.0065114	0.0195806	14.2993	-0.57448	0.477795	-1.20236	0.229225	0.399143
ENSMUSG00000018500.2	Adora2b	15.7892	0.227221	0.382672	0.593774	0.552663	0.680656	15.7892	-0.308725	0.388915	-0.793811	0.427305	0.607459
ENSMUSG00000018501.10	Ncor1	2425.03	-0.221022	0.0737718	-2.99603	0.00273521	0.00933019	2425.03	-0.048051	0.0741446	-0.648072	0.516939	0.686825
ENSMUSG00000018507.10	Trpv2	89.9804	0.198359	0.185786	1.06768	0.285667	0.425234	89.9804	-0.189726	0.186752	-1.01592	0.309666	0.489527
ENSMUSG00000018509.2	Cenpv	222.127	-0.449298	0.129779	-3.46202	0.000536144	0.00224507	222.127	0.376559	0.130799	2.87892	0.00399042	0.0184286
ENSMUSG00000018537.9	Pcgf2	136.492	0.265072	0.16394	1.61688	0.105905	0.196321	136.492	-0.473737	0.166589	-2.84375	0.00445859	0.0202124
ENSMUSG00000018541.4	Cwc25	242.952	0.0570655	0.0945399	0.603613	0.546101	0.675137	242.952	-0.189467	0.0963125	-1.96721	0.049159	0.130579
ENSMUSG00000018543.8	1700001P01Rik	1.31732	-0.55256	1.45498	-0.379771	0.704116	0.802607	1.31732	2.08369	1.3365	1.55907	0.118981	NA
ENSMUSG00000018547.8	Pip4k2b	726.691	-0.314381	0.141429	-2.22289	0.0262234	0.062964	726.691	0.0207468	0.142128	0.145972	0.883943	0.936371
ENSMUSG00000018548.8	Trim37	306.612	0.0389902	0.0998942	0.390315	0.696304	0.797585	306.612	-0.177963	0.101277	-1.75718	0.078887	0.186136
ENSMUSG00000018554.6	Ybx2	440.819	-1.5057	0.175718	-8.56884	1.04536e-17	6.20406e-16	440.819	1.12234	0.176723	6.35084	2.14146e-10	1.50267e-08
ENSMUSG00000018559.9	Ctdnep1	1574.9	-0.377162	0.0704416	-5.35425	8.59107e-08	9.21577e-07	1574.9	0.306992	0.070702	4.34206	1.41153e-05	0.000187999
ENSMUSG00000018565.10	Elp5	630.041	0.207418	0.0752565	2.75614	0.00584875	0.0179223	630.041	0.0887987	0.0744957	1.192	0.233262	0.404222
ENSMUSG00000018566.7	Slc2a4	8726.6	-0.667939	0.0894343	-7.46849	8.11214e-14	2.57494e-12	8726.6	0.645353	0.0894599	7.21388	5.43803e-13	7.25365e-11
ENSMUSG00000018567.8	Gabarap	4949.67	0.205851	0.107411	1.91648	0.0553037	0.115941	4949.67	0.0602745	0.107354	0.561456	0.574486	0.73398
ENSMUSG00000018569.6	Cldn7	0.825213	-0.214476	1.82809	-0.117322	0.906605	0.942916	0.825213	0.327011	1.82584	0.179102	0.857858	NA
ENSMUSG00000018570.10	2810408A11Rik	8.16476	0.305373	0.452983	0.674138	0.500224	0.635653	8.16476	-0.186533	0.451709	-0.41295	0.679643	0.807622
ENSMUSG00000018572.4	Phf23	506.427	0.15124	0.0875143	1.72818	0.0839565	0.162683	506.427	0.000668706	0.0872799	0.00766163	0.993887	0.996444
ENSMUSG00000018574.8	Acadvl	20043.6	-0.668976	0.104014	-6.43162	1.26248e-10	2.35045e-09	20043.6	0.484238	0.104037	4.65447	3.24809e-06	5.57903e-05
ENSMUSG00000018581.7	Dnah11	0.29108	0.115768	3.14333	0.0368299	0.970621	NA	0.29108	-0.691656	3.1512	-0.21949	0.826268	NA
ENSMUSG00000018583.4	G3bp1	1809.99	-0.140977	0.0531964	-2.65013	0.00804605	0.0233965	1809.99	0.081683	0.0534816	1.52731	0.126684	0.261353
ENSMUSG00000018585.9	Atox1	489.534	0.540615	0.119154	4.5371	5.70333e-06	4.00474e-05	489.534	-0.141756	0.118174	-1.19954	0.230316	0.400524
ENSMUSG00000018589.8	Glra2	0	NA	NA	NA	NA	NA	0	NA	NA	NA	NA	NA
ENSMUSG00000018593.6	Sparc	12181.9	1.50967	0.186425	8.09801	5.58674e-16	2.56791e-14	12181.9	-1.68246	0.186458	-9.02324	1.82613e-19	1.59046e-16
ENSMUSG00000018595.6	Glra4	0	NA	NA	NA	NA	NA	0	NA	NA	NA	NA	NA
ENSMUSG00000018599.5	Mief2	731.067	-0.15909	0.100898	-1.57675	0.114854	0.209703	731.067	0.198854	0.101035	1.96817	0.0490484	0.130332
ENSMUSG00000018604.11	Tbx3	283.556	-0.69435	0.179917	-3.85928	0.000113724	0.000575194	283.556	0.47476	0.181028	2.62258	0.00872668	0.0344341
ENSMUSG00000018620.2	Mmp20	0	NA	NA	NA	NA	NA	0	NA	NA	NA	NA	NA
ENSMUSG00000018623.8	Mmp7	0	NA	NA	NA	NA	NA	0	NA	NA	NA	NA	NA
ENSMUSG00000018634.9	Crhr1	0	NA	NA	NA	NA	NA	0	NA	NA	NA	NA	NA
ENSMUSG00000018648.9	Dusp14	14.537	2.29744	0.613259	3.74627	0.000179482	0.000857816	14.537	-2.07294	0.608288	-3.40783	0.000654828	0.00427297
ENSMUSG00000018651.7	Tada2a	197.032	-0.139689	0.115781	-1.20649	0.22763	0.356845	197.032	0.0783475	0.116968	0.669818	0.502974	0.674586
ENSMUSG00000018654.10	Ikzf1	85.3293	0.306463	0.240669	1.27338	0.202884	0.326579	85.3293	0.0231703	0.238631	0.0970965	0.92265	0.957776
ENSMUSG00000018656.5	Tcaf3	0	NA	NA	NA	NA	NA	0	NA	NA	NA	NA	NA
ENSMUSG00000018659.6	Pnpo	449.979	0.0132824	0.0978334	0.135765	0.892007	0.934162	449.979	0.160682	0.0975249	1.6476	0.0994344	0.219899
ENSMUSG00000018661.10	Cog1	546.036	0.176136	0.0819976	2.14806	0.031709	0.0735619	546.036	-0.123583	0.0821755	-1.5039	0.132608	0.270143
ENSMUSG00000018666.7	Cbx1	386.107	-0.123933	0.0814503	-1.52157	0.128116	0.22863	386.107	0.124965	0.0819633	1.52465	0.127347	0.262313
ENSMUSG00000018669.8	Cdk5rap3	488.132	0.173204	0.0944554	1.83371	0.0666972	0.134945	488.132	-0.0274045	0.0942591	-0.290736	0.771253	0.86625
ENSMUSG00000018672.9	Copz2	599.43	0.206632	0.0989414	2.08842	0.0367596	0.0830523	599.43	-0.052541	0.0987612	-0.532	0.594726	0.748322
ENSMUSG00000018677.3	Slc25a39	2241.64	-0.183833	0.0674462	-2.72562	0.00641799	0.0193376	2241.64	0.315749	0.0674053	4.68434	2.80858e-06	4.95636e-05
ENSMUSG00000018678.6	Sp2	271.456	-0.594374	0.132651	-4.48074	7.43836e-06	5.0825e-05	271.456	0.118506	0.135555	0.874227	0.381995	0.564114
ENSMUSG00000018697.7	Aatf	270.558	0.173992	0.0945134	1.84092	0.0656331	0.133053	270.558	-0.119306	0.0947908	-1.25863	0.208166	0.372324
ENSMUSG00000018698.7	Lhx1	0.0508577	-0.0712625	4.32794	-0.0164657	0.986863	NA	0.0508577	0.885891	4.32804	0.204686	0.837817	NA
ENSMUSG00000018707.7	Dync1h1	5887.78	0.0255837	0.0829182	0.308542	0.75767	0.84346	5887.78	-0.126182	0.0829931	-1.5204	0.128412	0.263771
ENSMUSG00000018727.12	Cpsf4l	0.418062	1.45272	2.47894	0.586024	0.557859	NA	0.418062	-1.35941	2.47896	-0.548379	0.583432	NA
ENSMUSG00000018733.3	Pex12	239.687	0.0409209	0.140978	0.290264	0.771614	0.85185	239.687	0.0284176	0.141119	0.201374	0.840406	0.90986
ENSMUSG00000018736.8	Ndel1	1244.3	0.225654	0.0576071	3.91712	8.96122e-05	0.000464556	1244.3	-0.106344	0.0575456	-1.848	0.0646019	0.160486
ENSMUSG00000018740.8	Slc25a35	165.287	-0.288791	0.12896	-2.23939	0.0251303	0.0607757	165.287	0.134209	0.130945	1.02492	0.3054	0.485399
ENSMUSG00000018750.7	Zbtb4	1453.36	-0.0539597	0.0913162	-0.590911	0.55458	0.682107	1453.36	-0.153928	0.0917476	-1.67773	0.0933995	0.210291
ENSMUSG00000018752.12	Tnfsfm13	9.72584	0.204378	0.51069	0.400199	0.68901	0.792189	9.72584	-0.460166	0.524048	-0.8781	0.379889	0.562296
ENSMUSG00000018761.7	Mpdu1	199.504	0.141324	0.102215	1.38261	0.166784	0.280326	199.504	0.0640472	0.101236	0.632654	0.52696	0.695034
ENSMUSG00000018765.5	Fxr2	2602	-0.0692273	0.0998414	-0.693373	0.488076	0.625428	2602	0.149101	0.0998534	1.4932	0.135386	0.27433
ENSMUSG00000018770.3	Atp5g3	21074.6	-0.360063	0.114144	-3.15445	0.00160798	0.00588555	21074.6	0.496413	0.114141	4.34911	1.36694e-05	0.000183205
ENSMUSG00000018774.7	Cd68	259.297	0.564076	0.199209	2.83158	0.00463181	0.0146691	259.297	-0.186057	0.198186	-0.938801	0.347833	0.530164
ENSMUSG00000018776.8	Slc35g3	0.242007	2.44154	3.85954	0.632597	0.526997	NA	0.242007	-2.34826	3.85962	-0.608417	0.542911	NA
ENSMUSG00000018796.6	Acsl1	20380.3	-0.774401	0.126711	-6.11154	9.86726e-10	1.55804e-08	20380.3	0.422808	0.126742	3.33598	0.000849982	0.00524587
ENSMUSG00000018800.8	Abca5	268.644	0.00613676	0.093184	0.0658564	0.947492	0.969596	268.644	-0.272199	0.0958226	-2.84066	0.00450208	0.0203909
ENSMUSG00000018809.2	Smyd4	150.716	-0.299055	0.125103	-2.39047	0.0168267	0.0434698	150.716	0.150038	0.127272	1.17887	0.23845	0.410856
ENSMUSG00000018819.4	Lsp1	1029.65	0.475685	0.156707	3.0355	0.00240134	0.00834757	1029.65	-0.28404	0.156595	-1.81385	0.0697001	0.169929
ENSMUSG00000018820.6	Zfyve27	496.282	-0.0757623	0.083503	-0.9073	0.364248	0.508186	496.282	-0.00515944	0.084273	-0.0612229	0.951182	0.973067
[truncated: 20,373 more rows]

## Sheet: TAC-Veh vs Sham-Veh
gene	name	3C vs. 3A Padj <0.05; log2fc ≥1
ENSMUSG00000000049.5	Apoh
ENSMUSG00000000182.7	Fgf23
ENSMUSG00000000183.5	Fgf6
ENSMUSG00000000223.6	Drp2
ENSMUSG00000000301.9	Pemt
ENSMUSG00000000308.8	Ckmt1
ENSMUSG00000000326.6	Comt
ENSMUSG00000000567.4	Sox9
ENSMUSG00000000682.7	Cd52
ENSMUSG00000000686.11	Abhd15
ENSMUSG00000000693.4	Loxl3
ENSMUSG00000000753.8	Serpinf1
ENSMUSG00000000792.2	Slc5a5
ENSMUSG00000001020.7	S100a4
ENSMUSG00000001025.4	S100a6
ENSMUSG00000001131.5	Timp1
ENSMUSG00000001348.8	Acp5
ENSMUSG00000001493.9	Meox1
ENSMUSG00000001494.5	Sost
ENSMUSG00000001506.9	Col1a1
ENSMUSG00000001739.7	Cldn15
ENSMUSG00000001827.5	Folr1
ENSMUSG00000001986.9	Gria3
ENSMUSG00000002020.8	Ltbp2
ENSMUSG00000002190.7	Clgn
ENSMUSG00000002204.8	Napsa
ENSMUSG00000002233.6	Rhoc
ENSMUSG00000002289.9	Angptl4
ENSMUSG00000002847.6	Pla1a
ENSMUSG00000003665.6	Has1
ENSMUSG00000003824.6	Syce2
ENSMUSG00000004038.7	Gstm3
ENSMUSG00000004360.8	9330159F19Rik
ENSMUSG00000004415.8	Col26a1
ENSMUSG00000004446.6	Bid
ENSMUSG00000004473.9	Clec11a
ENSMUSG00000004508.5	Gab2
ENSMUSG00000004709.8	Cd244
ENSMUSG00000004885.5	Crabp2
ENSMUSG00000004939.6	Nmrk2
ENSMUSG00000004951.9	Hspb1
ENSMUSG00000004961.6	Syt5
ENSMUSG00000005057.9	Sh2b2
ENSMUSG00000005087.10	Cd44
ENSMUSG00000005089.8	Slc1a2
ENSMUSG00000005124.3	Wisp1
ENSMUSG00000005233.9	Spc25
ENSMUSG00000005360.8	Slc1a3
ENSMUSG00000005533.8	Igf1r
ENSMUSG00000005667.6	Mthfd2
ENSMUSG00000005947.5	Itgae
ENSMUSG00000005968.7	Tuft1
ENSMUSG00000006014.9	Prg4
ENSMUSG00000006218.4	Fam131c
ENSMUSG00000006360.7	Crip1
ENSMUSG00000006395.9	Hyi
ENSMUSG00000006403.6	Adamts4
ENSMUSG00000006731.8	B4galnt1
ENSMUSG00000007033.3	Hspa1l
ENSMUSG00000007682.5	Dio2
ENSMUSG00000007888.9	Crlf1
ENSMUSG00000008393.8	Carhsp1
ENSMUSG00000009292.9	Trpm2
ENSMUSG00000009376.8	Met
ENSMUSG00000009687.8	Fxyd5
ENSMUSG00000010797.2	Wnt2
ENSMUSG00000010830.7	Kdelr3
ENSMUSG00000013584.5	Aldh1a2
ENSMUSG00000014602.8	Kif1a
ENSMUSG00000014813.7	Stc1
ENSMUSG00000015027.9	Galns
ENSMUSG00000015134.8	Aldh1a3
ENSMUSG00000015354.8	Pcolce2
ENSMUSG00000015653.7	Steap2
ENSMUSG00000015709.8	Arnt2
ENSMUSG00000015745.3	Plekho1
ENSMUSG00000015852.7	Fcrls
ENSMUSG00000016024.3	Lbp
ENSMUSG00000016256.9	Ctsz
ENSMUSG00000016526.7	Dyrk3
ENSMUSG00000016918.8	Sulf1
ENSMUSG00000017204.4	Gsdma
ENSMUSG00000017697.3	Ada
ENSMUSG00000017716.8	Birc5
ENSMUSG00000017724.8	Etv4
ENSMUSG00000017897.11	Eya2
ENSMUSG00000017969.7	Ptgis
ENSMUSG00000018143.4	Mafk
ENSMUSG00000018217.6	Pmp22
ENSMUSG00000018339.5	Gpx3
ENSMUSG00000018486.2	Wnt9b
ENSMUSG00000018593.6	Sparc
ENSMUSG00000018648.9	Dusp14
ENSMUSG00000019194.8	Scn1b
ENSMUSG00000019539.4	Rcn3
ENSMUSG00000019590.9	Cyb561
ENSMUSG00000019726.9	Lyst
ENSMUSG00000019848.7	Popdc3
ENSMUSG00000019853.5	Hebp2
ENSMUSG00000019916.8	P4ha1
ENSMUSG00000019929.8	Dcn
ENSMUSG00000019997.4	Ctgf
ENSMUSG00000020032.8	Nuak1
ENSMUSG00000020053.11	Igf1
ENSMUSG00000020142.6	Slc1a4
ENSMUSG00000020151.9	Ptprr
ENSMUSG00000020186.5	Csrp2
ENSMUSG00000020312.5	Shc2
ENSMUSG00000020325.9	Fstl3
ENSMUSG00000020330.8	Hmmr
ENSMUSG00000020334.6	Slc22a4
ENSMUSG00000020399.8	Havcr2
ENSMUSG00000020407.7	Upp1
ENSMUSG00000020427.5	Igfbp3
ENSMUSG00000020458.10	Rtn4
ENSMUSG00000020592.8	Sdc1
ENSMUSG00000020627.8	Klhl29
ENSMUSG00000020656.9	Grhl1
ENSMUSG00000020672.7	Sntg2
ENSMUSG00000020681.8	Ace
ENSMUSG00000020689.3	Itgb3
ENSMUSG00000020695.8	Mrc2
ENSMUSG00000020701.6	Tmem132e
ENSMUSG00000020737.6	Jpt1
ENSMUSG00000020785.11	Camkk1
ENSMUSG00000020814.7	Mxra7
ENSMUSG00000021062.9	Rab15
ENSMUSG00000021071.8	Trim9
ENSMUSG00000021091.8	Serpina3n
ENSMUSG00000021186.8	Fbln5
ENSMUSG00000021196.7	Pfkp
ENSMUSG00000021208.8	Ifi27l2b
ENSMUSG00000021253.6	Tgfb3
ENSMUSG00000021260.6	Hhipl1
ENSMUSG00000021270.7	Hsp90aa1
ENSMUSG00000021303.7	Gng4
ENSMUSG00000021319.5	Sfrp4
ENSMUSG00000021384.8	Susd3
ENSMUSG00000021388.6	Aspn
ENSMUSG00000021403.2	Serpinb9b
ENSMUSG00000021414.6	Fam217a
ENSMUSG00000021453.2	Gadd45g
ENSMUSG00000021458.9	2010111I01Rik
ENSMUSG00000021478.5	Drd1
ENSMUSG00000021536.7	Adcy2
ENSMUSG00000021539.7	Lect2
ENSMUSG00000021567.8	Nkd2
ENSMUSG00000021614.9	Vcan
ENSMUSG00000021678.8	F2rl1
ENSMUSG00000021702.7	Thbs4
ENSMUSG00000021714.7	Cenpk
ENSMUSG00000021773.3	Comtd1
ENSMUSG00000021886.6	Gpr65
ENSMUSG00000021950.9	Anxa8
ENSMUSG00000021983.9	Atp8a2
ENSMUSG00000022021.6	Diaph3
ENSMUSG00000022037.8	Clu
ENSMUSG00000022090.4	Pdlim2
ENSMUSG00000022212.9	Cpne6
ENSMUSG00000022246.7	Rai14
ENSMUSG00000022296.7	Baalc
ENSMUSG00000022346.8	Myc
ENSMUSG00000022371.8	Col14a1
ENSMUSG00000022439.3	Parvg
ENSMUSG00000022440.8	C1qtnf6
ENSMUSG00000022449.8	Adamts20
ENSMUSG00000022548.8	Apod
ENSMUSG00000022598.5	Psca
ENSMUSG00000022602.7	Arc
ENSMUSG00000022619.5	Mapk8ip2
ENSMUSG00000022665.8	Ccdc80
ENSMUSG00000022667.9	Cd200r1
ENSMUSG00000022754.5	Tmem45a
ENSMUSG00000022816.5	Fstl1
ENSMUSG00000022847.8	Thpo
ENSMUSG00000022860.8	Chodl
ENSMUSG00000022868.5	Ahsg
ENSMUSG00000022871.6	Fetub
ENSMUSG00000022945.5	Chaf1b
ENSMUSG00000022947.7	Cbr3
ENSMUSG00000022951.9	Rcan1
ENSMUSG00000022952.9	Runx1
ENSMUSG00000022995.9	Enah
ENSMUSG00000022996.7	Wnt10b
ENSMUSG00000023011.7	Faim2
ENSMUSG00000023013.4	Aqp2
ENSMUSG00000023031.7	Cela1
ENSMUSG00000023039.9	Krt7
ENSMUSG00000023043.6	Krt18
ENSMUSG00000023046.6	Igfbp6
ENSMUSG00000023067.7	Cdkn1a
ENSMUSG00000023092.9	Fhl1
ENSMUSG00000023191.3	P3h3
ENSMUSG00000023224.6	Serping1
ENSMUSG00000023232.10	Serinc2
ENSMUSG00000023279.7	Bmp15
ENSMUSG00000023349.8	Clec4n
ENSMUSG00000023367.8	Tmem176a
ENSMUSG00000023484.7	Prph
ENSMUSG00000023505.7	Cdca3
ENSMUSG00000023800.7	Tiam2
ENSMUSG00000023905.8	Tnfrsf12a
ENSMUSG00000023935.8	Spats1
ENSMUSG00000023992.8	Trem2
ENSMUSG00000024011.9	Pi16
ENSMUSG00000024087.2	Cyp1b1
ENSMUSG00000024186.9	Rgs11
ENSMUSG00000024486.5	Hbegf
ENSMUSG00000024501.13	Dpysl3
ENSMUSG00000024511.9	Rab27b
ENSMUSG00000024521.7	Pmaip1
ENSMUSG00000024529.6	Lox
ENSMUSG00000024538.7	Ppic
ENSMUSG00000024593.9	Megf10
ENSMUSG00000024600.8	Slc27a6
ENSMUSG00000024659.7	Anxa1
ENSMUSG00000024672.5	Ms4a7
ENSMUSG00000024677.7	Ms4a6b
ENSMUSG00000024679.4	Ms4a6d
ENSMUSG00000024713.8	Pcsk5
ENSMUSG00000024727.8	Trpm6
ENSMUSG00000024803.8	Ankrd1
ENSMUSG00000024827.8	Gldc
ENSMUSG00000024846.5	Cst6
ENSMUSG00000024883.6	Rin1
ENSMUSG00000024903.9	Lao1
ENSMUSG00000024987.5	Cyp26a1
ENSMUSG00000024990.6	Rbp4
ENSMUSG00000025127.8	Gcgr
ENSMUSG00000025140.9	Pycr1
ENSMUSG00000025161.10	Slc16a3
ENSMUSG00000025172.2	Ankrd2
ENSMUSG00000025185.7	Loxl4
ENSMUSG00000025321.8	Itgb8
ENSMUSG00000025324.6	Atp10a
ENSMUSG00000025330.6	Padi4
ENSMUSG00000025475.10	Adgra1
ENSMUSG00000025739.7	Gng13
ENSMUSG00000025746.7	Il6
ENSMUSG00000025747.6	Tyms
ENSMUSG00000025776.7	Crispld1
ENSMUSG00000025780.7	Itih5
ENSMUSG00000025804.4	Ccr1
ENSMUSG00000025875.8	Tspan17
ENSMUSG00000025887.3	Casp12
ENSMUSG00000025912.9	Mybl1
ENSMUSG00000026042.9	Col5a2
ENSMUSG00000026043.11	Col3a1
ENSMUSG00000026051.8	1500015O10Rik
ENSMUSG00000026068.5	Il18rap
ENSMUSG00000026193.8	Fn1
ENSMUSG00000026204.8	Ptprn
ENSMUSG00000026228.6	Htr2b
ENSMUSG00000026249.4	Serpine2
ENSMUSG00000026259.8	Ngef
ENSMUSG00000026271.9	Gpr35
ENSMUSG00000026335.9	Pam
ENSMUSG00000026343.6	Gpr39
ENSMUSG00000026344.3	Lypd1
ENSMUSG00000026365.9	Cfh
ENSMUSG00000026475.7	Rgs16
ENSMUSG00000026494.6	Kif26b
ENSMUSG00000026536.8	Ifi211
ENSMUSG00000026558.8	Uck2
ENSMUSG00000026580.9	Selp
ENSMUSG00000026589.8	Sec16b
ENSMUSG00000026628.8	Atf3
ENSMUSG00000026728.3	Vim
ENSMUSG00000026764.9	Kif5c
ENSMUSG00000026822.9	Lcn2
ENSMUSG00000026832.6	Cytip
ENSMUSG00000026981.9	Il1rn
ENSMUSG00000027004.3	Frzb
ENSMUSG00000027022.6	Xirp2
ENSMUSG00000027048.8	Abcb11
ENSMUSG00000027068.6	Dhrs9
ENSMUSG00000027107.3	Chrna1
ENSMUSG00000027188.8	Pamr1
ENSMUSG00000027204.7	Fbn1
ENSMUSG00000027239.7	Mdk
ENSMUSG00000027331.8	Knstrn
ENSMUSG00000027386.3	Fbln7
ENSMUSG00000027397.8	Slc20a1
ENSMUSG00000027470.8	Mylk2
ENSMUSG00000027524.3	Edn3
ENSMUSG00000027555.8	Car13
ENSMUSG00000027560.4	Dok5
ENSMUSG00000027656.7	Wisp2
ENSMUSG00000027750.9	Postn
ENSMUSG00000027762.5	Sucnr1
ENSMUSG00000027797.8	Dclk1
ENSMUSG00000027832.4	Ptx3
ENSMUSG00000027848.9	Olfml3
ENSMUSG00000027868.5	Tbx15
ENSMUSG00000027887.7	Sypl2
ENSMUSG00000027932.8	Slc27a3
ENSMUSG00000027955.10	Fam198b
ENSMUSG00000027966.10	Col11a1
ENSMUSG00000027978.8	Prss12
ENSMUSG00000027996.7	Sfrp2
ENSMUSG00000028039.7	Efna3
ENSMUSG00000028040.7	Efna4
ENSMUSG00000028047.5	Thbs3
ENSMUSG00000028111.3	Ctsk
ENSMUSG00000028167.9	Bdh2
ENSMUSG00000028175.9	Depdc1a
ENSMUSG00000028194.9	Ddah1
ENSMUSG00000028195.3	Cyr61
ENSMUSG00000028214.7	Gem
ENSMUSG00000028246.7	Faxc
ENSMUSG00000028341.3	Nr4a3
ENSMUSG00000028364.8	Tnc
ENSMUSG00000028369.9	Svep1
ENSMUSG00000028459.5	Cd72
ENSMUSG00000028463.7	Car9
ENSMUSG00000028583.8	Pdpn
ENSMUSG00000028591.5	Pramef12
ENSMUSG00000028613.8	Lrp8
ENSMUSG00000028626.5	Col9a2
ENSMUSG00000028678.6	Kif2c
ENSMUSG00000028755.3	Cda
ENSMUSG00000028789.10	Azin2
ENSMUSG00000028836.8	Slc30a2
ENSMUSG00000028841.8	Cnksr1
ENSMUSG00000028862.6	Map3k6
ENSMUSG00000028883.10	Sema3a
ENSMUSG00000028989.3	Angptl7
ENSMUSG00000028996.3	Rbp7
ENSMUSG00000029019.8	Nppb
ENSMUSG00000029061.2	Mmp23
ENSMUSG00000029070.3	Mxra8
ENSMUSG00000029082.10	Bst1
ENSMUSG00000029123.7	Stk32b
ENSMUSG00000029161.6	Cgref1
ENSMUSG00000029163.6	Emilin1
ENSMUSG00000029223.8	Uchl1
ENSMUSG00000029304.8	Spp1
ENSMUSG00000029348.7	Asphd2
ENSMUSG00000029377.4	Ereg
ENSMUSG00000029659.9	Medag
ENSMUSG00000029661.9	Col1a2
ENSMUSG00000029675.9	Eln
ENSMUSG00000029718.8	Pcolce
ENSMUSG00000029762.6	Akr1b8
ENSMUSG00000029769.8	Ccdc136
ENSMUSG00000029784.7	Ssmem1
ENSMUSG00000029821.8	Dfna5
ENSMUSG00000029838.7	Ptn
ENSMUSG00000029843.4	Slc13a4
ENSMUSG00000029861.10	Fam131b
ENSMUSG00000029869.6	Ephb6
ENSMUSG00000030000.7	Add2
ENSMUSG00000030041.8	M1ap
ENSMUSG00000030054.3	Gp9
ENSMUSG00000030074.8	Gxylt2
ENSMUSG00000030116.8	Mfap5
ENSMUSG00000030124.2	Lag3
ENSMUSG00000030134.8	Rasgef1a
ENSMUSG00000030142.3	Clec4e
ENSMUSG00000030144.2	Clec4d
ENSMUSG00000030159.9	Clec1b
ENSMUSG00000030208.9	Emp1
ENSMUSG00000030218.1	Mgp
ENSMUSG00000030254.9	Rad18
ENSMUSG00000030257.9	Srgap3
ENSMUSG00000030283.4	St8sia1
ENSMUSG00000030342.8	Cd9
ENSMUSG00000030361.9	Klrb1a
ENSMUSG00000030499.3	Kctd15
ENSMUSG00000030553.2	Pgpep1l
ENSMUSG00000030562.9	Nox4
ENSMUSG00000030587.4	2200002D01Rik
ENSMUSG00000030617.6	Ccdc83
ENSMUSG00000030659.7	Nucb2
ENSMUSG00000030717.3	Nupr1
ENSMUSG00000030748.7	Il4ra
ENSMUSG00000030762.5	Aqp8
ENSMUSG00000030772.5	Dkk3
ENSMUSG00000030774.6	Pak1
ENSMUSG00000030827.4	Fgf21
ENSMUSG00000030839.4	Sergef
ENSMUSG00000030849.10	Fgfr2
ENSMUSG00000030862.5	Cpxm2
ENSMUSG00000030878.9	Cdr2
ENSMUSG00000031098.11	Syt8
ENSMUSG00000031104.2	Rab33a
ENSMUSG00000031149.7	Praf2
ENSMUSG00000031202.5	Rab39b
ENSMUSG00000031250.8	Tnmd
ENSMUSG00000031253.9	Srpx2
ENSMUSG00000031284.9	Pak3
ENSMUSG00000031343.7	Gabra3
ENSMUSG00000031351.8	Zfp185
ENSMUSG00000031373.4	Car5b
ENSMUSG00000031375.10	Bgn
ENSMUSG00000031530.6	Dusp4
ENSMUSG00000031548.7	Sfrp1
ENSMUSG00000031554.10	Adam5
ENSMUSG00000031574.6	Star
ENSMUSG00000031595.9	Pdgfrl
ENSMUSG00000031659.5	Adcy7
ENSMUSG00000031740.7	Mmp2
ENSMUSG00000031762.6	Mt2
ENSMUSG00000031765.6	Mt1
ENSMUSG00000031778.6	Cx3cl1
ENSMUSG00000031780.1	Ccl17
ENSMUSG00000031849.7	Comp
ENSMUSG00000031861.8	Lpar2
ENSMUSG00000031872.7	Bean1
ENSMUSG00000031934.7	Panx1
ENSMUSG00000031936.9	Hephl1
ENSMUSG00000031937.6	Vstm5
ENSMUSG00000031972.3	Acta1
ENSMUSG00000031994.7	Adamts8
ENSMUSG00000031995.2	St14
ENSMUSG00000031997.7	Trpc6
ENSMUSG00000032013.5	Trim29
ENSMUSG00000032015.6	Pou2f3
ENSMUSG00000032021.6	Crtam
ENSMUSG00000032024.10	Clmp
ENSMUSG00000032231.8	Anxa2
ENSMUSG00000032243.8	Itga11
ENSMUSG00000032271.7	Nnmt
ENSMUSG00000032322.8	Pstpip1
ENSMUSG00000032323.7	Cyp11a1
ENSMUSG00000032327.8	Stra6
ENSMUSG00000032332.10	Col12a1
ENSMUSG00000032334.8	Loxl1
ENSMUSG00000032369.7	Plscr1
ENSMUSG00000032487.7	Ptgs2
ENSMUSG00000032491.9	Nradd
ENSMUSG00000032500.8	Dclk3
ENSMUSG00000032507.9	Fbxl2
ENSMUSG00000032548.7	Slco2a1
ENSMUSG00000032554.9	Trf
ENSMUSG00000032584.7	Mst1r
ENSMUSG00000032925.9	Itgbl1
ENSMUSG00000033192.3	Lpcat2
ENSMUSG00000033213.9	AA467197
ENSMUSG00000033307.6	Mif
ENSMUSG00000033538.7	Casp4
ENSMUSG00000033676.7	Gabrb3
ENSMUSG00000033684.8	Qsox1
ENSMUSG00000033730.2	Egr3
ENSMUSG00000034127.7	Tspan8
ENSMUSG00000034145.8	Tmem63c
ENSMUSG00000034161.7	Scx
ENSMUSG00000034171.7	Faah
ENSMUSG00000034173.7	Zbed5
ENSMUSG00000034205.8	Loxl2
ENSMUSG00000034382.8	AI661453
ENSMUSG00000034591.5	Slc41a2
ENSMUSG00000034675.9	Dbn1
ENSMUSG00000034684.6	Sema3f
ENSMUSG00000034687.4	Fras1
ENSMUSG00000034813.10	Grip1
ENSMUSG00000034825.7	Nrip3
ENSMUSG00000034845.5	Plvap
ENSMUSG00000034990.8	Otoa
ENSMUSG00000035095.11	Fam167a
ENSMUSG00000035109.8	Shc4
ENSMUSG00000035246.10	Pcyt1b
ENSMUSG00000035274.7	Tpbg
ENSMUSG00000035279.7	Ssc5d
ENSMUSG00000035356.9	Nfkbiz
ENSMUSG00000035372.1	1810055G02Rik
ENSMUSG00000035439.7	Haus8
ENSMUSG00000035506.10	Slc12a8
ENSMUSG00000035509.10	Fbxl21
ENSMUSG00000035964.7	Tmem59l
ENSMUSG00000036040.8	Adamtsl2
ENSMUSG00000036067.6	Slc2a6
ENSMUSG00000036103.8	Colec12
ENSMUSG00000036256.6	Igfbp7
ENSMUSG00000036298.9	Slc2a13
ENSMUSG00000036330.6	Slc18a1
ENSMUSG00000036334.7	Igsf10
ENSMUSG00000036411.8	9530077C05Rik
ENSMUSG00000036446.4	Lum
ENSMUSG00000036523.9	Greb1
ENSMUSG00000036545.8	Adamts2
ENSMUSG00000037035.5	Inhbb
ENSMUSG00000037060.2	Cavin3
ENSMUSG00000037185.7	Krt80
ENSMUSG00000037206.7	Islr
ENSMUSG00000037224.8	Zfyve28
ENSMUSG00000037254.11	Itih2
ENSMUSG00000037370.7	Enpp1
ENSMUSG00000037406.5	Htra4
ENSMUSG00000037411.4	Serpine1
ENSMUSG00000037419.7	Endod1
ENSMUSG00000037447.9	Arid5a
ENSMUSG00000037466.8	4930427A07Rik
ENSMUSG00000037613.9	Tnfrsf23
ENSMUSG00000037628.8	Cdkn3
ENSMUSG00000037725.7	Ckap2
ENSMUSG00000037735.6	2810032G03Rik
ENSMUSG00000037855.9	Zfp365
ENSMUSG00000037868.8	Egr2
ENSMUSG00000037994.8	Slc9b2
ENSMUSG00000037996.10	Slc24a2
ENSMUSG00000038112.8	AW551984
ENSMUSG00000038168.5	P3h2
ENSMUSG00000038233.7	Fam198a
ENSMUSG00000038400.8	Pmepa1
ENSMUSG00000038451.7	Spsb2
ENSMUSG00000038463.8	Olfml2b
ENSMUSG00000038496.9	Slc19a3
ENSMUSG00000038508.7	Gdf15
ENSMUSG00000038600.6	Atp6v0a4
ENSMUSG00000038668.8	Lpar1
ENSMUSG00000038903.7	Ccdc68
ENSMUSG00000039115.7	Itga9
ENSMUSG00000039131.9	Gipc2
ENSMUSG00000039153.9	Runx2
ENSMUSG00000039168.9	Dap
ENSMUSG00000039239.8	Tgfb2
ENSMUSG00000039323.11	Igfbp2
ENSMUSG00000039376.7	Synpo2l
ENSMUSG00000039405.6	Prss23
ENSMUSG00000039476.6	Prrx2
ENSMUSG00000039714.8	Cplx3
ENSMUSG00000039747.6	Orai2
ENSMUSG00000039760.8	Il22ra2
ENSMUSG00000039787.7	Cercam
ENSMUSG00000039899.5	Fgl2
ENSMUSG00000039942.9	Ptger4
ENSMUSG00000040133.2	Gpr176
ENSMUSG00000040152.8	Thbs1
ENSMUSG00000040212.5	Emp3
ENSMUSG00000040254.6	Sema3d
ENSMUSG00000040276.8	Pacsin1
ENSMUSG00000040298.5	Btbd16
ENSMUSG00000040364.6	Sec1
ENSMUSG00000040428.10	Plekha4
ENSMUSG00000040528.7	Milr1
ENSMUSG00000040605.6	Bace2
ENSMUSG00000040659.3	Efhd2
ENSMUSG00000040675.11	Mthfd1l
ENSMUSG00000040690.9	Col16a1
ENSMUSG00000040703.5	Cyp2s1
ENSMUSG00000040714.7	Klc3
ENSMUSG00000041020.7	Map7d2
ENSMUSG00000041120.6	Nbl1
ENSMUSG00000041324.7	Inhba
ENSMUSG00000041372.8	B4galnt3
ENSMUSG00000041482.8	Piezo2
ENSMUSG00000041559.7	Fmod
ENSMUSG00000041577.5	Prelp
ENSMUSG00000041616.9	Nppa
ENSMUSG00000041736.6	Tspo
ENSMUSG00000041798.9	Gck
ENSMUSG00000041801.5	Phlda3
ENSMUSG00000041842.8	Fhdc1
ENSMUSG00000041889.7	Shisa4
ENSMUSG00000041959.8	S100a10
ENSMUSG00000042182.9	Bend6
ENSMUSG00000042200.3	Cdrt4
ENSMUSG00000042254.7	Cilp
ENSMUSG00000042265.6	Trem1
ENSMUSG00000042357.2	Gjb5
ENSMUSG00000042379.8	Esm1
ENSMUSG00000042436.6	Mfap4
ENSMUSG00000042581.8	Thsd7b
ENSMUSG00000042622.7	Maff
ENSMUSG00000042724.7	Map3k9
ENSMUSG00000042734.5	Ttc9
ENSMUSG00000042766.10	Trim46
ENSMUSG00000042804.7	Gpr153
ENSMUSG00000042895.5	Abra
ENSMUSG00000042942.9	Greb1l
ENSMUSG00000043091.8	Tuba1c
ENSMUSG00000043157.7	Arl11
ENSMUSG00000043458.5	Pcdhb12
ENSMUSG00000043613.7	Mmp3
ENSMUSG00000043857.9	Mgat5b
ENSMUSG00000043999.5	Gpr75
ENSMUSG00000044006.8	Cilp2
ENSMUSG00000044022.4	Pcdhb21
ENSMUSG00000044042.11	Fmn1
ENSMUSG00000044172.6	Ptx4
ENSMUSG00000044206.3	Vsig4
ENSMUSG00000044258.9	Ctla2a
ENSMUSG00000044519.7	Zfp488
ENSMUSG00000044534.6	Ackr2
ENSMUSG00000044551.7	9930012K11Rik
ENSMUSG00000044576.5	Garem2
ENSMUSG00000044674.4	Fzd1
ENSMUSG00000044734.9	Serpinb1a
ENSMUSG00000044770.8	Scml4
ENSMUSG00000044811.6	Cd300c2
ENSMUSG00000044835.9	Ankrd45
ENSMUSG00000045136.5	Tubb2b
ENSMUSG00000045211.4	Nudt18
ENSMUSG00000045312.5	Lhfpl2
ENSMUSG00000045362.6	Tnfrsf26
ENSMUSG00000045679.7	Pqlc3
ENSMUSG00000045777.8	Ifitm10
ENSMUSG00000045934.9	Mtmr11
ENSMUSG00000046034.7	Otulin
ENSMUSG00000046337.10	Fam178b
ENSMUSG00000046402.9	Rbp1
ENSMUSG00000046442.4	Ppm1e
ENSMUSG00000046598.8	Bdh1
ENSMUSG00000046610.8	Oacyl
ENSMUSG00000046694.6	Fam46b
ENSMUSG00000046699.8	Slitrk4
ENSMUSG00000046731.3	Kctd11
ENSMUSG00000047104.3	Pbp2
ENSMUSG00000047330.6	Kcne4
ENSMUSG00000047407.10	Tgif1
ENSMUSG00000047415.4	Gpr68
ENSMUSG00000047420.7	Fam180a
ENSMUSG00000047592.10	Nxpe5
ENSMUSG00000047821.8	Trim16
ENSMUSG00000047842.6	Diras2
ENSMUSG00000047878.6	A4galt
ENSMUSG00000048003.5	Catsper4
ENSMUSG00000048120.10	Entpd1
ENSMUSG00000048234.8	Rnf149
ENSMUSG00000048332.7	Lhfp
ENSMUSG00000048368.8	Omd
ENSMUSG00000048376.5	F2r
ENSMUSG00000048521.7	Cxcr6
ENSMUSG00000048534.6	Jaml
ENSMUSG00000048572.4	Tmem252
ENSMUSG00000048612.8	Myof
ENSMUSG00000048616.3	Nog
ENSMUSG00000048776.6	Pthlh
ENSMUSG00000049281.8	Scn3b
ENSMUSG00000049303.4	Syt12
ENSMUSG00000049382.9	Krt8
ENSMUSG00000049420.7	Tmem200a
ENSMUSG00000049436.4	Upk1b
ENSMUSG00000049526.7	Tmem202
ENSMUSG00000049538.8	Adamts16
ENSMUSG00000049556.4	Lingo1
ENSMUSG00000049580.5	Tsku
ENSMUSG00000049641.5	Vgll2
ENSMUSG00000049719.6	Prss46
ENSMUSG00000049871.6	Nlrc3
ENSMUSG00000049872.7	Fam26e
ENSMUSG00000049892.7	Rasd1
ENSMUSG00000049907.6	Rasl11b
ENSMUSG00000049985.7	Ankrd55
ENSMUSG00000050010.7	Shisa3
ENSMUSG00000050064.7	Zfp697
ENSMUSG00000050335.9	Lgals3
ENSMUSG00000050359.6	Sprr1a
ENSMUSG00000050370.4	Ch25h
ENSMUSG00000050493.8	Fam167b
ENSMUSG00000050751.7	Pgbd5
ENSMUSG00000050808.7	Muc15
ENSMUSG00000050908.6	Tvp23a
ENSMUSG00000050931.6	Sgms2
ENSMUSG00000050957.3	Insl6
ENSMUSG00000051041.7	Olfml1
ENSMUSG00000051048.9	P4ha3
ENSMUSG00000051242.1	Pcdhb9
ENSMUSG00000051279.2	Gdf6
ENSMUSG00000051401.5	Kctd16
ENSMUSG00000051435.5	Fhad1
ENSMUSG00000051439.6	Cd14
ENSMUSG00000052013.7	Btla
ENSMUSG00000052026.7	Slc6a7
ENSMUSG00000052151.5	Plpp2
ENSMUSG00000052560.8	Cpne8
ENSMUSG00000052616.3	Terb1
ENSMUSG00000052631.8	Sh2d6
ENSMUSG00000052821.3	Cysltr1
ENSMUSG00000053025.7	Sv2b
ENSMUSG00000053030.5	Spink2
ENSMUSG00000053093.9	Myh7
ENSMUSG00000053192.5	Mllt11
ENSMUSG00000053279.6	Aldh1a1
ENSMUSG00000053398.5	Phgdh
ENSMUSG00000053475.5	Tnfaip6
ENSMUSG00000053664.3	NA
ENSMUSG00000053687.8	Dpep2
ENSMUSG00000054196.5	Cthrc1
ENSMUSG00000054555.5	Adam12
ENSMUSG00000054675.5	Tmem119
ENSMUSG00000054855.7	Rnd1
ENSMUSG00000054871.4	Tmem158
ENSMUSG00000055015.5	Gm9961
ENSMUSG00000055214.9	Pld5
ENSMUSG00000055407.7	Map6
ENSMUSG00000055775.9	Myh8
ENSMUSG00000055976.4	Cldn23
ENSMUSG00000055978.3	Fut2
ENSMUSG00000056025.6	Clca3a1
ENSMUSG00000056174.7	Col8a2
ENSMUSG00000056220.8	Pla2g4a
ENSMUSG00000056271.7	Lman1l
ENSMUSG00000056515.7	Rab31
ENSMUSG00000056737.8	Capg
ENSMUSG00000056888.5	Glipr1
ENSMUSG00000057135.6	Scimp
ENSMUSG00000057329.6	Bcl2
ENSMUSG00000058019.5	Ces5a
ENSMUSG00000058248.6	Kcnh1
ENSMUSG00000058346.6	NA
ENSMUSG00000058626.9	Capn11
ENSMUSG00000058672.6	Tubb2a
ENSMUSG00000058743.4	Kcnj14
ENSMUSG00000058914.6	C1qtnf3
ENSMUSG00000059049.7	Frem1
ENSMUSG00000060036.7	Rpl3
ENSMUSG00000060314.6	Zfp941
ENSMUSG00000060594.4	Layn
ENSMUSG00000060703.6	Cd302
ENSMUSG00000061039.3	Olfr920
ENSMUSG00000061048.6	Cdh3
ENSMUSG00000061723.10	Tnnt3
ENSMUSG00000061808.3	Ttr
ENSMUSG00000061878.8	Sphk1
ENSMUSG00000062054.6	Iah1
ENSMUSG00000062248.5	Cks2
ENSMUSG00000062380.3	Tubb3
ENSMUSG00000062609.7	Kcnj15
ENSMUSG00000062939.5	Stat4
ENSMUSG00000063142.6	Kcnma1
ENSMUSG00000063354.5	Slc39a4
ENSMUSG00000063445.8	Nmral1
ENSMUSG00000063594.4	Gng8
ENSMUSG00000063727.3	Tnfrsf11b
ENSMUSG00000063821.5	Dupd1
ENSMUSG00000064080.6	Fbln2
ENSMUSG00000064246.4	Chil1
ENSMUSG00000064267.7	Hvcn1
ENSMUSG00000066392.4	Nrxn3
ENSMUSG00000066705.6	Fxyd6
ENSMUSG00000066755.2	Tnfsf18
ENSMUSG00000066952.4	Myo1h
ENSMUSG00000067158.7	Col4a4
ENSMUSG00000067276.5	Capn6
ENSMUSG00000067279.2	Ppp1r3c
ENSMUSG00000067653.5	Ankrd23
ENSMUSG00000067878.7	Map7d3
ENSMUSG00000068196.4	Col8a1
ENSMUSG00000068335.5	Dok1
ENSMUSG00000068417.7	Pnp2
ENSMUSG00000068587.5	Mgam
ENSMUSG00000068697.6	Myoz1
ENSMUSG00000068744.6	Psrc1
ENSMUSG00000070390.5	Nlrp1b
ENSMUSG00000070427.3	Il18bp
ENSMUSG00000070822.4	Zscan18
ENSMUSG00000071047.4	Ces1a
ENSMUSG00000071398.1	2410004P03Rik
ENSMUSG00000071537.3	Klrg2
ENSMUSG00000071714.4	Csf2rb2
ENSMUSG00000071847.5	Apcdd1
ENSMUSG00000071862.2	Lrrtm2
ENSMUSG00000072214.5	Sept5
ENSMUSG00000072812.4	Ahnak2
ENSMUSG00000073418.4	C4b
ENSMUSG00000073433.3	Arhgdig
ENSMUSG00000073802.4	Cdkn2b
ENSMUSG00000073856.4	Iqck
ENSMUSG00000074676.2	Foxs1
ENSMUSG00000074736.4	Syndig1
ENSMUSG00000074766.3	Ism1
ENSMUSG00000074802.3	Gas2l3
ENSMUSG00000074818.5	Pdzd7
ENSMUSG00000074968.4	Ano3
ENSMUSG00000074971.3	Fibin
ENSMUSG00000075012.3	Fjx1
ENSMUSG00000075122.3	Cd80
ENSMUSG00000075502.1	Kbtbd6
ENSMUSG00000075593.4	Gal3st4
ENSMUSG00000075707.4	Dio3
ENSMUSG00000076441.4	Ass1
ENSMUSG00000078236.3	NA
ENSMUSG00000078308.1	Gm7293
ENSMUSG00000078640.3	Gm11627
ENSMUSG00000079012.4	Serpina3m
ENSMUSG00000079014.3	Serpina3i
ENSMUSG00000079017.3	Ifi27l2a
ENSMUSG00000079022.3	Col22a1
ENSMUSG00000079049.2	Serpinb1c
ENSMUSG00000079355.2	Ackr4
ENSMUSG00000079419.2	Ms4a6c
ENSMUSG00000079428.2	Tceal7
ENSMUSG00000079465.2	Col4a3
ENSMUSG00000087141.1	Plcxd2
ENSMUSG00000087651.2	1500009L16Rik
ENSMUSG00000089661.2	Mia
ENSMUSG00000090084.1	Srpx
ENSMUSG00000090122.2	Kcne1l
ENSMUSG00000090439.1	Gm17455
ENSMUSG00000090698.1	Apold1
ENSMUSG00000090877.2	Hspa1b
ENSMUSG00000090982.1	NA
ENSMUSG00000091243.1	Vgll3
ENSMUSG00000091387.1	Gcnt4
ENSMUSG00000091957.1	Rps2-ps10
ENSMUSG00000091971.1	Hspa1a
ENSMUSG00000092065.1	NA
ENSMUSG00000092130.1	D030025P21Rik

## Sheet: TAC-Veh vs TAC-THZ1
gene	name	3C vs. 3D padj <0.05; log2fc ≤-0.89;
ENSMUSG00000000049.5	Apoh
ENSMUSG00000000223.6	Drp2
ENSMUSG00000000308.8	Ckmt1
ENSMUSG00000000567.4	Sox9
ENSMUSG00000000673.8	Haao
ENSMUSG00000000686.11	Abhd15
ENSMUSG00000000693.4	Loxl3
ENSMUSG00000000753.8	Serpinf1
ENSMUSG00000000957.8	Mmp14
ENSMUSG00000001119.6	Col6a1
ENSMUSG00000001131.5	Timp1
ENSMUSG00000001403.7	Ube2c
ENSMUSG00000001435.8	Col18a1
ENSMUSG00000001493.9	Meox1
ENSMUSG00000001506.9	Col1a1
ENSMUSG00000001517.8	Foxm1
ENSMUSG00000001739.7	Cldn15
ENSMUSG00000001986.9	Gria3
ENSMUSG00000002020.8	Ltbp2
ENSMUSG00000002055.3	Spag5
ENSMUSG00000002289.9	Angptl4
ENSMUSG00000003779.8	Kif20a
ENSMUSG00000004360.8	9330159F19Rik
ENSMUSG00000004371.7	Il11
ENSMUSG00000004415.8	Col26a1
ENSMUSG00000004473.9	Clec11a
ENSMUSG00000004508.5	Gab2
ENSMUSG00000004885.5	Crabp2
ENSMUSG00000004939.6	Nmrk2
ENSMUSG00000005124.3	Wisp1
ENSMUSG00000005233.9	Spc25
ENSMUSG00000005360.8	Slc1a3
ENSMUSG00000005533.8	Igf1r
ENSMUSG00000005968.7	Tuft1
ENSMUSG00000006014.9	Prg4
ENSMUSG00000006398.7	Cdc20
ENSMUSG00000006403.6	Adamts4
ENSMUSG00000006731.8	B4galnt1
ENSMUSG00000007682.5	Dio2
ENSMUSG00000007888.9	Crlf1
ENSMUSG00000008393.8	Carhsp1
ENSMUSG00000009394.6	Syn2
ENSMUSG00000010461.7	Eya4
ENSMUSG00000010830.7	Kdelr3
ENSMUSG00000012443.3	Kif11
ENSMUSG00000014198.8	Zfp385c
ENSMUSG00000014602.8	Kif1a
ENSMUSG00000014813.7	Stc1
ENSMUSG00000015134.8	Aldh1a3
ENSMUSG00000015143.8	Actn1
ENSMUSG00000015533.8	Itga2
ENSMUSG00000015709.8	Arnt2
ENSMUSG00000015852.7	Fcrls
ENSMUSG00000015880.9	Ncapg
ENSMUSG00000016024.3	Lbp
ENSMUSG00000016918.8	Sulf1
ENSMUSG00000017146.6	Brca1
ENSMUSG00000017716.8	Birc5
ENSMUSG00000017724.8	Etv4
ENSMUSG00000017897.11	Eya2
ENSMUSG00000017969.7	Ptgis
ENSMUSG00000018143.4	Mafk
ENSMUSG00000018217.6	Pmp22
ENSMUSG00000018593.6	Sparc
ENSMUSG00000018648.9	Dusp14
ENSMUSG00000019577.4	Pdk4
ENSMUSG00000019590.9	Cyb561
ENSMUSG00000019853.5	Hebp2
ENSMUSG00000019942.6	Cdk1
ENSMUSG00000019992.6	Mtfr2
ENSMUSG00000019997.4	Ctgf
ENSMUSG00000020053.11	Igf1
ENSMUSG00000020142.6	Slc1a4
ENSMUSG00000020186.5	Csrp2
ENSMUSG00000020241.7	Col6a2
ENSMUSG00000020325.9	Fstl3
ENSMUSG00000020330.8	Hmmr
ENSMUSG00000020334.6	Slc22a4
ENSMUSG00000020458.10	Rtn4
ENSMUSG00000020493.8	Prr11
ENSMUSG00000020592.8	Sdc1
ENSMUSG00000020627.8	Klhl29
ENSMUSG00000020649.5	Rrm2
ENSMUSG00000020656.9	Grhl1
ENSMUSG00000020681.8	Ace
ENSMUSG00000020695.8	Mrc2
ENSMUSG00000020785.11	Camkk1
ENSMUSG00000020808.3	Pimreg
ENSMUSG00000020846.6	Rflnb
ENSMUSG00000020897.6	Aurkb
ENSMUSG00000020914.10	Top2a
ENSMUSG00000021010.6	Npas3
ENSMUSG00000021062.9	Rab15
ENSMUSG00000021091.8	Serpina3n
ENSMUSG00000021186.8	Fbln5
ENSMUSG00000021196.7	Pfkp
ENSMUSG00000021253.6	Tgfb3
ENSMUSG00000021260.6	Hhipl1
ENSMUSG00000021338.10	Carmil1
ENSMUSG00000021388.6	Aspn
ENSMUSG00000021403.2	Serpinb9b
ENSMUSG00000021478.5	Drd1
ENSMUSG00000021485.7	Mxd3
ENSMUSG00000021567.8	Nkd2
ENSMUSG00000021614.9	Vcan
ENSMUSG00000021678.8	F2rl1
ENSMUSG00000021702.7	Thbs4
ENSMUSG00000021730.7	Hcn1
ENSMUSG00000021922.9	Itih4
ENSMUSG00000021950.9	Anxa8
ENSMUSG00000021965.2	Ska3
ENSMUSG00000022012.7	Enox1
ENSMUSG00000022021.6	Diaph3
ENSMUSG00000022033.3	Pbk
ENSMUSG00000022037.8	Clu
ENSMUSG00000022090.4	Pdlim2
ENSMUSG00000022096.8	Hr
ENSMUSG00000022296.7	Baalc
ENSMUSG00000022322.7	Shcbp1
ENSMUSG00000022371.8	Col14a1
ENSMUSG00000022385.9	Gtse1
ENSMUSG00000022440.8	C1qtnf6
ENSMUSG00000022449.8	Adamts20
ENSMUSG00000022602.7	Arc
ENSMUSG00000022665.8	Ccdc80
ENSMUSG00000022754.5	Tmem45a
ENSMUSG00000022766.6	Serpind1
ENSMUSG00000022790.7	Igsf11
ENSMUSG00000022816.5	Fstl1
ENSMUSG00000022860.8	Chodl
ENSMUSG00000022945.5	Chaf1b
ENSMUSG00000022951.9	Rcan1
ENSMUSG00000022952.9	Runx1
ENSMUSG00000022995.9	Enah
ENSMUSG00000023011.7	Faim2
ENSMUSG00000023013.4	Aqp2
ENSMUSG00000023015.6	Racgap1
ENSMUSG00000023043.6	Krt18
ENSMUSG00000023092.9	Fhl1
ENSMUSG00000023232.10	Serinc2
ENSMUSG00000023505.7	Cdca3
ENSMUSG00000023940.8	Sgo1
ENSMUSG00000024011.9	Pi16
ENSMUSG00000024056.9	Ndc80
ENSMUSG00000024186.9	Rgs11
ENSMUSG00000024486.5	Hbegf
ENSMUSG00000024501.13	Dpysl3
ENSMUSG00000024529.6	Lox
ENSMUSG00000024538.7	Ppic
ENSMUSG00000024544.7	Ldlrad4
ENSMUSG00000024593.9	Megf10
ENSMUSG00000024598.7	Fbn2
ENSMUSG00000024659.7	Anxa1
ENSMUSG00000024713.8	Pcsk5
ENSMUSG00000024791.4	Cdca5
ENSMUSG00000024795.9	Kif20b
ENSMUSG00000024803.8	Ankrd1
ENSMUSG00000024846.5	Cst6
ENSMUSG00000024987.5	Cyp26a1
ENSMUSG00000024989.8	Cep55
ENSMUSG00000024990.6	Rbp4
ENSMUSG00000025140.9	Pycr1
ENSMUSG00000025161.10	Slc16a3
ENSMUSG00000025172.2	Ankrd2
ENSMUSG00000025176.8	Hoga1
ENSMUSG00000025185.7	Loxl4
ENSMUSG00000025255.9	Zfhx4
ENSMUSG00000025272.9	Tro
ENSMUSG00000025321.8	Itgb8
ENSMUSG00000025324.6	Atp10a
ENSMUSG00000025475.10	Adgra1
ENSMUSG00000025746.7	Il6
ENSMUSG00000025776.7	Crispld1
ENSMUSG00000025780.7	Itih5
ENSMUSG00000026042.9	Col5a2
ENSMUSG00000026043.11	Col3a1
ENSMUSG00000026051.8	1500015O10Rik
ENSMUSG00000026193.8	Fn1
ENSMUSG00000026249.4	Serpine2
ENSMUSG00000026255.9	Efhd1
ENSMUSG00000026259.8	Ngef
ENSMUSG00000026271.9	Gpr35
ENSMUSG00000026274.5	Pask
ENSMUSG00000026343.6	Gpr39
ENSMUSG00000026436.9	Elk4
ENSMUSG00000026494.6	Kif26b
ENSMUSG00000026558.8	Uck2
ENSMUSG00000026622.8	Nek2
ENSMUSG00000026628.8	Atf3
ENSMUSG00000026683.7	Nuf2
ENSMUSG00000026728.3	Vim
ENSMUSG00000026764.9	Kif5c
ENSMUSG00000026779.6	Mastl
ENSMUSG00000026837.9	Col5a1
ENSMUSG00000026955.7	Sapcd2
ENSMUSG00000027004.3	Frzb
ENSMUSG00000027022.6	Xirp2
ENSMUSG00000027102.4	Hoxd8
ENSMUSG00000027188.8	Pamr1
ENSMUSG00000027204.7	Fbn1
ENSMUSG00000027254.7	Map1a
ENSMUSG00000027306.9	Nusap1
ENSMUSG00000027313.3	Chac1
ENSMUSG00000027323.4	Rad51
ENSMUSG00000027326.7	Knl1
ENSMUSG00000027331.8	Knstrn
ENSMUSG00000027379.7	Bub1
ENSMUSG00000027469.9	Tpx2
ENSMUSG00000027470.8	Mylk2
ENSMUSG00000027490.10	E2f1
ENSMUSG00000027496.9	Aurka
ENSMUSG00000027560.4	Dok5
ENSMUSG00000027654.2	Fam83d
ENSMUSG00000027656.7	Wisp2
ENSMUSG00000027699.9	Ect2
ENSMUSG00000027715.3	Ccna2
ENSMUSG00000027750.9	Postn
ENSMUSG00000027832.4	Ptx3
ENSMUSG00000027848.9	Olfml3
ENSMUSG00000027868.5	Tbx15
ENSMUSG00000027955.10	Fam198b
ENSMUSG00000027996.7	Sfrp2
ENSMUSG00000028068.8	Iqgap3
ENSMUSG00000028111.3	Ctsk
ENSMUSG00000028175.9	Depdc1a
ENSMUSG00000028194.9	Ddah1
ENSMUSG00000028195.3	Cyr61
ENSMUSG00000028214.7	Gem
ENSMUSG00000028339.11	Col15a1
ENSMUSG00000028341.3	Nr4a3
ENSMUSG00000028364.8	Tnc
ENSMUSG00000028369.9	Svep1
ENSMUSG00000028370.6	Pappa
ENSMUSG00000028463.7	Car9
ENSMUSG00000028583.8	Pdpn
ENSMUSG00000028591.5	Pramef12
ENSMUSG00000028613.8	Lrp8
ENSMUSG00000028626.5	Col9a2
ENSMUSG00000028678.6	Kif2c
ENSMUSG00000028718.9	Stil
ENSMUSG00000028755.3	Cda
ENSMUSG00000028782.8	Adgrb2
ENSMUSG00000028873.9	Cdca8
ENSMUSG00000028989.3	Angptl7
ENSMUSG00000029019.8	Nppb
ENSMUSG00000029161.6	Cgref1
ENSMUSG00000029163.6	Emilin1
ENSMUSG00000029223.8	Uchl1
ENSMUSG00000029304.8	Spp1
ENSMUSG00000029348.7	Asphd2
ENSMUSG00000029377.4	Ereg
ENSMUSG00000029414.7	Kntc1
ENSMUSG00000029597.8	Sds
ENSMUSG00000029661.9	Col1a2
ENSMUSG00000029675.9	Eln
ENSMUSG00000029718.8	Pcolce
ENSMUSG00000029769.8	Ccdc136
ENSMUSG00000029838.7	Ptn
ENSMUSG00000029843.4	Slc13a4
ENSMUSG00000029861.10	Fam131b
ENSMUSG00000029869.6	Ephb6
ENSMUSG00000030000.7	Add2
ENSMUSG00000030074.8	Gxylt2
ENSMUSG00000030116.8	Mfap5
ENSMUSG00000030124.2	Lag3
ENSMUSG00000030208.9	Emp1
ENSMUSG00000030218.1	Mgp
ENSMUSG00000030254.9	Rad18
ENSMUSG00000030268.10	Bcat1
ENSMUSG00000030346.10	Rad51ap1
ENSMUSG00000030499.3	Kctd15
ENSMUSG00000030553.2	Pgpep1l
ENSMUSG00000030562.9	Nox4
ENSMUSG00000030584.7	Dpf1
ENSMUSG00000030587.4	2200002D01Rik
ENSMUSG00000030657.5	Xylt1
ENSMUSG00000030677.7	Kif22
ENSMUSG00000030717.3	Nupr1
ENSMUSG00000030772.5	Dkk3
ENSMUSG00000030867.6	Plk1
ENSMUSG00000031004.7	Mki67
ENSMUSG00000031104.2	Rab33a
ENSMUSG00000031189.6	Aff2
ENSMUSG00000031250.8	Tnmd
ENSMUSG00000031253.9	Srpx2
ENSMUSG00000031284.9	Pak3
ENSMUSG00000031298.9	Adgrg2
ENSMUSG00000031343.7	Gabra3
ENSMUSG00000031351.8	Zfp185
ENSMUSG00000031375.10	Bgn
ENSMUSG00000031502.9	Col4a1
ENSMUSG00000031503.7	Col4a2
ENSMUSG00000031538.5	Plat
ENSMUSG00000031548.7	Sfrp1
ENSMUSG00000031561.8	Tenm3
ENSMUSG00000031574.6	Star
ENSMUSG00000031595.9	Pdgfrl
ENSMUSG00000031659.5	Adcy7
ENSMUSG00000031740.7	Mmp2
ENSMUSG00000031762.6	Mt2
ENSMUSG00000031778.6	Cx3cl1
ENSMUSG00000031780.1	Ccl17
ENSMUSG00000031849.7	Comp
ENSMUSG00000031872.7	Bean1
ENSMUSG00000031934.7	Panx1
ENSMUSG00000031936.9	Hephl1
ENSMUSG00000031972.3	Acta1
ENSMUSG00000031994.7	Adamts8
ENSMUSG00000031995.2	St14
ENSMUSG00000032013.5	Trim29
ENSMUSG00000032085.4	Tagln
ENSMUSG00000032218.6	Ccnb2
ENSMUSG00000032231.8	Anxa2
ENSMUSG00000032243.8	Itga11
ENSMUSG00000032254.8	Kif23
ENSMUSG00000032332.10	Col12a1
ENSMUSG00000032334.8	Loxl1
ENSMUSG00000032374.8	Plod2
ENSMUSG00000032487.7	Ptgs2
ENSMUSG00000032500.8	Dclk3
ENSMUSG00000032507.9	Fbxl2
ENSMUSG00000032584.7	Mst1r
ENSMUSG00000032783.7	Troap
ENSMUSG00000032925.9	Itgbl1
ENSMUSG00000033213.9	AA467197
ENSMUSG00000033676.7	Gabrb3
ENSMUSG00000033792.6	Atp7a
ENSMUSG00000033906.5	Zdhhc15
ENSMUSG00000033952.8	Aspm
ENSMUSG00000034161.7	Scx
ENSMUSG00000034171.7	Faah
ENSMUSG00000034173.7	Zbed5
ENSMUSG00000034205.8	Loxl2
ENSMUSG00000034311.3	Kif4
ENSMUSG00000034317.8	Trim59
ENSMUSG00000034342.7	Cbl
ENSMUSG00000034394.8	Lif
ENSMUSG00000034591.5	Slc41a2
ENSMUSG00000034648.7	Lrrn1
ENSMUSG00000034675.9	Dbn1
ENSMUSG00000034687.4	Fras1
ENSMUSG00000034813.10	Grip1
ENSMUSG00000034825.7	Nrip3
ENSMUSG00000034906.7	Ncaph
ENSMUSG00000034990.8	Otoa
ENSMUSG00000035095.11	Fam167a
ENSMUSG00000035109.8	Shc4
ENSMUSG00000035258.7	Abi3bp
ENSMUSG00000035274.7	Tpbg
ENSMUSG00000035279.7	Ssc5d
ENSMUSG00000035365.9	Parpbp
ENSMUSG00000035441.8	Myo1d
ENSMUSG00000035683.7	Melk
ENSMUSG00000036040.8	Adamtsl2
ENSMUSG00000036223.8	Ska1
ENSMUSG00000036256.6	Igfbp7
ENSMUSG00000036292.6	Gramd1c
ENSMUSG00000036298.9	Slc2a13
ENSMUSG00000036330.6	Slc18a1
ENSMUSG00000036334.7	Igsf10
ENSMUSG00000036412.5	Arsi
ENSMUSG00000036523.9	Greb1
ENSMUSG00000036545.8	Adamts2
ENSMUSG00000036560.7	Lgi4
ENSMUSG00000036777.7	Anln
ENSMUSG00000037035.5	Inhbb
ENSMUSG00000037224.8	Zfyve28
ENSMUSG00000037254.11	Itih2
ENSMUSG00000037313.9	Tacc3
ENSMUSG00000037370.7	Enpp1
ENSMUSG00000037411.4	Serpine1
ENSMUSG00000037419.7	Endod1
ENSMUSG00000037466.8	4930427A07Rik
ENSMUSG00000037474.7	Dtl
ENSMUSG00000037544.5	Dlgap5
ENSMUSG00000037624.8	Kcnk2
ENSMUSG00000037725.7	Ckap2
ENSMUSG00000037855.9	Zfp365
ENSMUSG00000037868.8	Egr2
ENSMUSG00000037890.8	Wdr19
ENSMUSG00000038168.5	P3h2
ENSMUSG00000038233.7	Fam198a
ENSMUSG00000038379.8	Ttk
ENSMUSG00000038400.8	Pmepa1
ENSMUSG00000038508.7	Gdf15
ENSMUSG00000038600.6	Atp6v0a4
ENSMUSG00000038648.5	Creb3l2
ENSMUSG00000038668.8	Lpar1
ENSMUSG00000038943.9	Prc1
ENSMUSG00000039055.4	Eme1
ENSMUSG00000039115.7	Itga9
ENSMUSG00000039168.9	Dap
ENSMUSG00000039239.8	Tgfb2
ENSMUSG00000039376.7	Synpo2l
ENSMUSG00000039396.4	Neil3
ENSMUSG00000039405.6	Prss23
ENSMUSG00000039476.6	Prrx2
ENSMUSG00000039542.8	Ncam1
ENSMUSG00000039714.8	Cplx3
ENSMUSG00000039747.6	Orai2
ENSMUSG00000039748.6	Exo1
ENSMUSG00000039787.7	Cercam
ENSMUSG00000039899.5	Fgl2
ENSMUSG00000040133.2	Gpr176
ENSMUSG00000040152.8	Thbs1
ENSMUSG00000040254.6	Sema3d
ENSMUSG00000040364.6	Sec1
ENSMUSG00000040428.10	Plekha4
ENSMUSG00000040488.9	Ltbp4
ENSMUSG00000040592.5	Cd79b
ENSMUSG00000040594.11	Ranbp17
ENSMUSG00000040605.6	Bace2
ENSMUSG00000040690.9	Col16a1
ENSMUSG00000040714.7	Klc3
ENSMUSG00000040867.8	Begain
ENSMUSG00000040998.12	Npnt
ENSMUSG00000041020.7	Map7d2
ENSMUSG00000041064.7	Pif1
ENSMUSG00000041119.5	Pde9a
ENSMUSG00000041120.6	Nbl1
ENSMUSG00000041324.7	Inhba
ENSMUSG00000041372.8	B4galnt3
ENSMUSG00000041431.10	Ccnb1
ENSMUSG00000041482.8	Piezo2
ENSMUSG00000041498.7	Kif14
ENSMUSG00000041559.7	Fmod
ENSMUSG00000041577.5	Prelp
ENSMUSG00000041592.9	Sdk2
ENSMUSG00000041616.9	Nppa
ENSMUSG00000041688.10	Amot
ENSMUSG00000041801.5	Phlda3
ENSMUSG00000041842.8	Fhdc1
ENSMUSG00000042254.7	Cilp
ENSMUSG00000042357.2	Gjb5
ENSMUSG00000042436.6	Mfap4
ENSMUSG00000042489.9	Clspn
ENSMUSG00000042622.7	Maff
ENSMUSG00000042734.5	Ttc9
ENSMUSG00000042804.7	Gpr153
ENSMUSG00000042895.5	Abra
ENSMUSG00000042942.9	Greb1l
ENSMUSG00000043333.6	Rhbdl2
ENSMUSG00000043857.9	Mgat5b
ENSMUSG00000044006.8	Cilp2
ENSMUSG00000044022.4	Pcdhb21
ENSMUSG00000044042.11	Fmn1
ENSMUSG00000044172.6	Ptx4
ENSMUSG00000044201.9	Cdc25c
ENSMUSG00000044551.7	9930012K11Rik
ENSMUSG00000044576.5	Garem2
ENSMUSG00000044734.9	Serpinb1a
ENSMUSG00000044770.8	Scml4
ENSMUSG00000045136.5	Tubb2b
ENSMUSG00000045211.4	Nudt18
ENSMUSG00000045312.5	Lhfpl2
ENSMUSG00000045328.7	Cenpe
ENSMUSG00000045679.7	Pqlc3
ENSMUSG00000046186.8	Cd109
ENSMUSG00000046295.7	Ankle1
ENSMUSG00000046402.9	Rbp1
ENSMUSG00000046442.4	Ppm1e
ENSMUSG00000046610.8	Oacyl
ENSMUSG00000046694.6	Fam46b
ENSMUSG00000047420.7	Fam180a
ENSMUSG00000047497.8	Adamts12
ENSMUSG00000047534.9	Mis18bp1
ENSMUSG00000047842.6	Diras2
ENSMUSG00000048327.6	Ckap2l
ENSMUSG00000048332.7	Lhfp
ENSMUSG00000048368.8	Omd
ENSMUSG00000048376.5	F2r
ENSMUSG00000048521.7	Cxcr6
ENSMUSG00000048572.4	Tmem252
ENSMUSG00000048612.8	Myof
ENSMUSG00000048776.6	Pthlh
ENSMUSG00000048922.10	Cdca2
ENSMUSG00000049303.4	Syt12
ENSMUSG00000049382.9	Krt8
ENSMUSG00000049420.7	Tmem200a
ENSMUSG00000049556.4	Lingo1
ENSMUSG00000049641.5	Vgll2
ENSMUSG00000049719.6	Prss46
ENSMUSG00000049723.8	Mmp12
ENSMUSG00000049871.6	Nlrc3
ENSMUSG00000050010.7	Shisa3
ENSMUSG00000050064.7	Zfp697
ENSMUSG00000050335.9	Lgals3
ENSMUSG00000050359.6	Sprr1a
ENSMUSG00000050931.6	Sgms2
ENSMUSG00000050957.3	Insl6
ENSMUSG00000051048.9	P4ha3
ENSMUSG00000051242.1	Pcdhb9
ENSMUSG00000051279.2	Gdf6
ENSMUSG00000051378.10	Kif18b
ENSMUSG00000051435.5	Fhad1
ENSMUSG00000051855.8	Mest
ENSMUSG00000052557.5	Gan
ENSMUSG00000052727.4	Map1b
ENSMUSG00000053025.7	Sv2b
ENSMUSG00000053279.6	Aldh1a1
ENSMUSG00000053475.5	Tnfaip6
ENSMUSG00000053664.3	NA
ENSMUSG00000054196.5	Cthrc1
ENSMUSG00000054555.5	Adam12
ENSMUSG00000054675.5	Tmem119
ENSMUSG00000054855.7	Rnd1
ENSMUSG00000054871.4	Tmem158
ENSMUSG00000055407.7	Map6
ENSMUSG00000055421.2	Pcdh9
ENSMUSG00000055978.3	Fut2
ENSMUSG00000056025.6	Clca3a1
ENSMUSG00000056174.7	Col8a2
ENSMUSG00000056220.8	Pla2g4a
ENSMUSG00000056515.7	Rab31
ENSMUSG00000056737.8	Capg
ENSMUSG00000058571.4	Gpc6
ENSMUSG00000058743.4	Kcnj14
ENSMUSG00000058914.6	C1qtnf3
ENSMUSG00000058952.7	Cfi
ENSMUSG00000059049.7	Frem1
ENSMUSG00000060594.4	Layn
ENSMUSG00000061436.8	Hipk2
ENSMUSG00000061878.8	Sphk1
ENSMUSG00000062380.3	Tubb3
ENSMUSG00000062609.7	Kcnj15
ENSMUSG00000063142.6	Kcnma1
ENSMUSG00000063727.3	Tnfrsf11b
ENSMUSG00000064080.6	Fbln2
ENSMUSG00000064267.7	Hvcn1
ENSMUSG00000066392.4	Nrxn3
ENSMUSG00000066705.6	Fxyd6
ENSMUSG00000066952.4	Myo1h
ENSMUSG00000067158.7	Col4a4
ENSMUSG00000067377.5	Tspan6
ENSMUSG00000067878.7	Map7d3
ENSMUSG00000068196.4	Col8a1
ENSMUSG00000068335.5	Dok1
ENSMUSG00000068587.5	Mgam
ENSMUSG00000068697.6	Myoz1
ENSMUSG00000068744.6	Psrc1
ENSMUSG00000068794.5	Col28a1
ENSMUSG00000070047.5	Fat1
ENSMUSG00000071847.5	Apcdd1
ENSMUSG00000071984.4	Fndc1
ENSMUSG00000072214.5	Sept5
ENSMUSG00000072437.3	Nanos1
ENSMUSG00000073802.4	Cdkn2b
ENSMUSG00000074220.3	Zfp382
ENSMUSG00000074736.4	Syndig1
ENSMUSG00000074971.3	Fibin
ENSMUSG00000075122.3	Cd80
ENSMUSG00000075593.4	Gal3st4
ENSMUSG00000075707.4	Dio3
ENSMUSG00000076441.4	Ass1
ENSMUSG00000078816.2	Prkcg
ENSMUSG00000079014.3	Serpina3i
ENSMUSG00000079022.3	Col22a1
ENSMUSG00000079049.2	Serpinb1c
ENSMUSG00000079355.2	Ackr4
ENSMUSG00000079465.2	Col4a3
ENSMUSG00000079553.3	Kifc1
ENSMUSG00000079654.3	Prrt4
ENSMUSG00000085584.2	Rgag1
ENSMUSG00000087141.1	Plcxd2
ENSMUSG00000090399.1	Gm38399
ENSMUSG00000090439.1	Gm17455
ENSMUSG00000090877.2	Hspa1b
ENSMUSG00000091243.1	Vgll3
ENSMUSG00000091387.1	Gcnt4
ENSMUSG00000091971.1	Hspa1a
ENSMUSG00000092130.1	D030025P21Rik

## Sheet: Overlaps
gene	name	3C vs. 3A Padj <0.05; log2fc ≥1; and 3D vs. 3C padj <0.05; log2fc ≤-0.89;
ENSMUSG00000000049.5	Apoh
ENSMUSG00000000223.6	Drp2
ENSMUSG00000000308.8	Ckmt1
ENSMUSG00000000567.4	Sox9
ENSMUSG00000000686.11	Abhd15
ENSMUSG00000000693.4	Loxl3
ENSMUSG00000000753.8	Serpinf1
ENSMUSG00000001131.5	Timp1
ENSMUSG00000001493.9	Meox1
ENSMUSG00000001506.9	Col1a1
ENSMUSG00000001739.7	Cldn15
ENSMUSG00000001986.9	Gria3
ENSMUSG00000002020.8	Ltbp2
ENSMUSG00000002289.9	Angptl4
ENSMUSG00000004360.8	9330159F19Rik
ENSMUSG00000004415.8	Col26a1
ENSMUSG00000004473.9	Clec11a
ENSMUSG00000004508.5	Gab2
ENSMUSG00000004885.5	Crabp2
ENSMUSG00000004939.6	Nmrk2
ENSMUSG00000005124.3	Wisp1
ENSMUSG00000005233.9	Spc25
ENSMUSG00000005360.8	Slc1a3
ENSMUSG00000005533.8	Igf1r
ENSMUSG00000005968.7	Tuft1
ENSMUSG00000006014.9	Prg4
ENSMUSG00000006403.6	Adamts4
ENSMUSG00000006731.8	B4galnt1
ENSMUSG00000007682.5	Dio2
ENSMUSG00000007888.9	Crlf1
ENSMUSG00000008393.8	Carhsp1
ENSMUSG00000010830.7	Kdelr3
ENSMUSG00000014602.8	Kif1a
ENSMUSG00000014813.7	Stc1
ENSMUSG00000015134.8	Aldh1a3
ENSMUSG00000015709.8	Arnt2
ENSMUSG00000015852.7	Fcrls
ENSMUSG00000016024.3	Lbp
ENSMUSG00000016918.8	Sulf1
ENSMUSG00000017716.8	Birc5
ENSMUSG00000017724.8	Etv4
ENSMUSG00000017897.11	Eya2
ENSMUSG00000017969.7	Ptgis
ENSMUSG00000018143.4	Mafk
ENSMUSG00000018217.6	Pmp22
ENSMUSG00000018593.6	Sparc
ENSMUSG00000018648.9	Dusp14
ENSMUSG00000019590.9	Cyb561
ENSMUSG00000019853.5	Hebp2
ENSMUSG00000019997.4	Ctgf
ENSMUSG00000020053.11	Igf1
ENSMUSG00000020142.6	Slc1a4
ENSMUSG00000020186.5	Csrp2
ENSMUSG00000020325.9	Fstl3
ENSMUSG00000020330.8	Hmmr
ENSMUSG00000020334.6	Slc22a4
ENSMUSG00000020458.10	Rtn4
ENSMUSG00000020592.8	Sdc1
ENSMUSG00000020627.8	Klhl29
ENSMUSG00000020656.9	Grhl1
ENSMUSG00000020681.8	Ace
ENSMUSG00000020695.8	Mrc2
ENSMUSG00000020785.11	Camkk1
ENSMUSG00000021062.9	Rab15
ENSMUSG00000021091.8	Serpina3n
ENSMUSG00000021186.8	Fbln5
ENSMUSG00000021196.7	Pfkp
ENSMUSG00000021253.6	Tgfb3
ENSMUSG00000021260.6	Hhipl1
ENSMUSG00000021388.6	Aspn
ENSMUSG00000021403.2	Serpinb9b
ENSMUSG00000021478.5	Drd1
ENSMUSG00000021567.8	Nkd2
ENSMUSG00000021614.9	Vcan
ENSMUSG00000021678.8	F2rl1
ENSMUSG00000021702.7	Thbs4
ENSMUSG00000021950.9	Anxa8
ENSMUSG00000022021.6	Diaph3
ENSMUSG00000022037.8	Clu
ENSMUSG00000022090.4	Pdlim2
ENSMUSG00000022296.7	Baalc
ENSMUSG00000022371.8	Col14a1
ENSMUSG00000022440.8	C1qtnf6
ENSMUSG00000022449.8	Adamts20
ENSMUSG00000022602.7	Arc
ENSMUSG00000022665.8	Ccdc80
ENSMUSG00000022754.5	Tmem45a
ENSMUSG00000022816.5	Fstl1
ENSMUSG00000022860.8	Chodl
ENSMUSG00000022945.5	Chaf1b
ENSMUSG00000022951.9	Rcan1
ENSMUSG00000022952.9	Runx1
ENSMUSG00000022995.9	Enah
ENSMUSG00000023011.7	Faim2
ENSMUSG00000023013.4	Aqp2
ENSMUSG00000023043.6	Krt18
ENSMUSG00000023092.9	Fhl1
ENSMUSG00000023232.10	Serinc2
ENSMUSG00000023505.7	Cdca3
ENSMUSG00000024011.9	Pi16
ENSMUSG00000024186.9	Rgs11
ENSMUSG00000024486.5	Hbegf
ENSMUSG00000024501.13	Dpysl3
ENSMUSG00000024529.6	Lox
ENSMUSG00000024538.7	Ppic
ENSMUSG00000024593.9	Megf10
ENSMUSG00000024659.7	Anxa1
ENSMUSG00000024713.8	Pcsk5
ENSMUSG00000024803.8	Ankrd1
ENSMUSG00000024846.5	Cst6
ENSMUSG00000024987.5	Cyp26a1
ENSMUSG00000024990.6	Rbp4
ENSMUSG00000025140.9	Pycr1
ENSMUSG00000025161.10	Slc16a3
ENSMUSG00000025172.2	Ankrd2
ENSMUSG00000025185.7	Loxl4
ENSMUSG00000025321.8	Itgb8
ENSMUSG00000025324.6	Atp10a
ENSMUSG00000025475.10	Adgra1
ENSMUSG00000025746.7	Il6
ENSMUSG00000025776.7	Crispld1
ENSMUSG00000025780.7	Itih5
ENSMUSG00000026042.9	Col5a2
ENSMUSG00000026043.11	Col3a1
ENSMUSG00000026051.8	1500015O10Rik
ENSMUSG00000026193.8	Fn1
ENSMUSG00000026249.4	Serpine2
ENSMUSG00000026259.8	Ngef
ENSMUSG00000026271.9	Gpr35
ENSMUSG00000026343.6	Gpr39
ENSMUSG00000026494.6	Kif26b
ENSMUSG00000026558.8	Uck2
ENSMUSG00000026628.8	Atf3
ENSMUSG00000026728.3	Vim
ENSMUSG00000026764.9	Kif5c
ENSMUSG00000027004.3	Frzb
ENSMUSG00000027022.6	Xirp2
ENSMUSG00000027188.8	Pamr1
ENSMUSG00000027204.7	Fbn1
ENSMUSG00000027331.8	Knstrn
ENSMUSG00000027470.8	Mylk2
ENSMUSG00000027560.4	Dok5
ENSMUSG00000027656.7	Wisp2
ENSMUSG00000027750.9	Postn
ENSMUSG00000027832.4	Ptx3
ENSMUSG00000027848.9	Olfml3
ENSMUSG00000027868.5	Tbx15
ENSMUSG00000027955.10	Fam198b
ENSMUSG00000027996.7	Sfrp2
ENSMUSG00000028111.3	Ctsk
ENSMUSG00000028175.9	Depdc1a
ENSMUSG00000028194.9	Ddah1
ENSMUSG00000028195.3	Cyr61
ENSMUSG00000028214.7	Gem
ENSMUSG00000028341.3	Nr4a3
ENSMUSG00000028364.8	Tnc
ENSMUSG00000028369.9	Svep1
ENSMUSG00000028463.7	Car9
ENSMUSG00000028583.8	Pdpn
ENSMUSG00000028591.5	Pramef12
ENSMUSG00000028613.8	Lrp8
ENSMUSG00000028626.5	Col9a2
ENSMUSG00000028678.6	Kif2c
ENSMUSG00000028755.3	Cda
ENSMUSG00000028989.3	Angptl7
ENSMUSG00000029019.8	Nppb
ENSMUSG00000029161.6	Cgref1
ENSMUSG00000029163.6	Emilin1
ENSMUSG00000029223.8	Uchl1
ENSMUSG00000029304.8	Spp1
ENSMUSG00000029348.7	Asphd2
ENSMUSG00000029377.4	Ereg
ENSMUSG00000029661.9	Col1a2
ENSMUSG00000029675.9	Eln
ENSMUSG00000029718.8	Pcolce
ENSMUSG00000029769.8	Ccdc136
ENSMUSG00000029838.7	Ptn
ENSMUSG00000029843.4	Slc13a4
ENSMUSG00000029861.10	Fam131b
ENSMUSG00000029869.6	Ephb6
ENSMUSG00000030000.7	Add2
ENSMUSG00000030074.8	Gxylt2
ENSMUSG00000030116.8	Mfap5
ENSMUSG00000030124.2	Lag3
ENSMUSG00000030208.9	Emp1
ENSMUSG00000030218.1	Mgp
ENSMUSG00000030254.9	Rad18
ENSMUSG00000030499.3	Kctd15
ENSMUSG00000030553.2	Pgpep1l
ENSMUSG00000030562.9	Nox4
ENSMUSG00000030587.4	2200002D01Rik
ENSMUSG00000030717.3	Nupr1
ENSMUSG00000030772.5	Dkk3
ENSMUSG00000031104.2	Rab33a
ENSMUSG00000031250.8	Tnmd
ENSMUSG00000031253.9	Srpx2
ENSMUSG00000031284.9	Pak3
ENSMUSG00000031343.7	Gabra3
ENSMUSG00000031351.8	Zfp185
ENSMUSG00000031375.10	Bgn
ENSMUSG00000031548.7	Sfrp1
ENSMUSG00000031574.6	Star
ENSMUSG00000031595.9	Pdgfrl
ENSMUSG00000031659.5	Adcy7
ENSMUSG00000031740.7	Mmp2
ENSMUSG00000031762.6	Mt2
ENSMUSG00000031778.6	Cx3cl1
ENSMUSG00000031780.1	Ccl17
ENSMUSG00000031849.7	Comp
ENSMUSG00000031872.7	Bean1
ENSMUSG00000031934.7	Panx1
ENSMUSG00000031936.9	Hephl1
ENSMUSG00000031972.3	Acta1
ENSMUSG00000031994.7	Adamts8
ENSMUSG00000031995.2	St14
ENSMUSG00000032013.5	Trim29
ENSMUSG00000032231.8	Anxa2
ENSMUSG00000032243.8	Itga11
ENSMUSG00000032332.10	Col12a1
ENSMUSG00000032334.8	Loxl1
ENSMUSG00000032487.7	Ptgs2
ENSMUSG00000032500.8	Dclk3
ENSMUSG00000032507.9	Fbxl2
ENSMUSG00000032584.7	Mst1r
ENSMUSG00000032925.9	Itgbl1
ENSMUSG00000033213.9	AA467197
ENSMUSG00000033676.7	Gabrb3
ENSMUSG00000034161.7	Scx
ENSMUSG00000034171.7	Faah
ENSMUSG00000034173.7	Zbed5
ENSMUSG00000034205.8	Loxl2
ENSMUSG00000034591.5	Slc41a2
ENSMUSG00000034675.9	Dbn1
ENSMUSG00000034687.4	Fras1
ENSMUSG00000034813.10	Grip1
ENSMUSG00000034825.7	Nrip3
ENSMUSG00000034990.8	Otoa
ENSMUSG00000035095.11	Fam167a
ENSMUSG00000035109.8	Shc4
ENSMUSG00000035274.7	Tpbg
ENSMUSG00000035279.7	Ssc5d
ENSMUSG00000036040.8	Adamtsl2
ENSMUSG00000036256.6	Igfbp7
ENSMUSG00000036298.9	Slc2a13
ENSMUSG00000036330.6	Slc18a1
ENSMUSG00000036334.7	Igsf10
ENSMUSG00000036523.9	Greb1
ENSMUSG00000036545.8	Adamts2
ENSMUSG00000037035.5	Inhbb
ENSMUSG00000037224.8	Zfyve28
ENSMUSG00000037254.11	Itih2
ENSMUSG00000037370.7	Enpp1
ENSMUSG00000037411.4	Serpine1
ENSMUSG00000037419.7	Endod1
ENSMUSG00000037466.8	4930427A07Rik
ENSMUSG00000037725.7	Ckap2
ENSMUSG00000037855.9	Zfp365
ENSMUSG00000037868.8	Egr2
ENSMUSG00000038168.5	P3h2
ENSMUSG00000038233.7	Fam198a
ENSMUSG00000038400.8	Pmepa1
ENSMUSG00000038508.7	Gdf15
ENSMUSG00000038600.6	Atp6v0a4
ENSMUSG00000038668.8	Lpar1
ENSMUSG00000039115.7	Itga9
ENSMUSG00000039168.9	Dap
ENSMUSG00000039239.8	Tgfb2
ENSMUSG00000039376.7	Synpo2l
ENSMUSG00000039405.6	Prss23
ENSMUSG00000039476.6	Prrx2
ENSMUSG00000039714.8	Cplx3
ENSMUSG00000039747.6	Orai2
ENSMUSG00000039787.7	Cercam
ENSMUSG00000039899.5	Fgl2
ENSMUSG00000040133.2	Gpr176
ENSMUSG00000040152.8	Thbs1
ENSMUSG00000040254.6	Sema3d
ENSMUSG00000040364.6	Sec1
ENSMUSG00000040428.10	Plekha4
ENSMUSG00000040605.6	Bace2
ENSMUSG00000040690.9	Col16a1
ENSMUSG00000040714.7	Klc3
ENSMUSG00000041020.7	Map7d2
ENSMUSG00000041120.6	Nbl1
ENSMUSG00000041324.7	Inhba
ENSMUSG00000041372.8	B4galnt3
ENSMUSG00000041482.8	Piezo2
ENSMUSG00000041559.7	Fmod
ENSMUSG00000041577.5	Prelp
ENSMUSG00000041616.9	Nppa
ENSMUSG00000041801.5	Phlda3
ENSMUSG00000041842.8	Fhdc1
ENSMUSG00000042254.7	Cilp
ENSMUSG00000042357.2	Gjb5
ENSMUSG00000042436.6	Mfap4
ENSMUSG00000042622.7	Maff
ENSMUSG00000042734.5	Ttc9
ENSMUSG00000042804.7	Gpr153
ENSMUSG00000042895.5	Abra
ENSMUSG00000042942.9	Greb1l
ENSMUSG00000043857.9	Mgat5b
ENSMUSG00000044006.8	Cilp2
ENSMUSG00000044022.4	Pcdhb21
ENSMUSG00000044042.11	Fmn1
ENSMUSG00000044172.6	Ptx4
ENSMUSG00000044551.7	9930012K11Rik
ENSMUSG00000044576.5	Garem2
ENSMUSG00000044734.9	Serpinb1a
ENSMUSG00000044770.8	Scml4
ENSMUSG00000045136.5	Tubb2b
ENSMUSG00000045211.4	Nudt18
ENSMUSG00000045312.5	Lhfpl2
ENSMUSG00000045679.7	Pqlc3
ENSMUSG00000046402.9	Rbp1
ENSMUSG00000046442.4	Ppm1e
ENSMUSG00000046610.8	Oacyl
ENSMUSG00000046694.6	Fam46b
ENSMUSG00000047420.7	Fam180a
ENSMUSG00000047842.6	Diras2
ENSMUSG00000048332.7	Lhfp
ENSMUSG00000048368.8	Omd
ENSMUSG00000048376.5	F2r
ENSMUSG00000048521.7	Cxcr6
ENSMUSG00000048572.4	Tmem252
ENSMUSG00000048612.8	Myof
ENSMUSG00000048776.6	Pthlh
ENSMUSG00000049303.4	Syt12
ENSMUSG00000049382.9	Krt8
ENSMUSG00000049420.7	Tmem200a
ENSMUSG00000049556.4	Lingo1
ENSMUSG00000049641.5	Vgll2
ENSMUSG00000049719.6	Prss46
ENSMUSG00000049871.6	Nlrc3
ENSMUSG00000050010.7	Shisa3
ENSMUSG00000050064.7	Zfp697
ENSMUSG00000050335.9	Lgals3
ENSMUSG00000050359.6	Sprr1a
ENSMUSG00000050931.6	Sgms2
ENSMUSG00000050957.3	Insl6
ENSMUSG00000051048.9	P4ha3
ENSMUSG00000051242.1	Pcdhb9
ENSMUSG00000051279.2	Gdf6
ENSMUSG00000051435.5	Fhad1
ENSMUSG00000053025.7	Sv2b
ENSMUSG00000053279.6	Aldh1a1
ENSMUSG00000053475.5	Tnfaip6
ENSMUSG00000053664.3	NA
ENSMUSG00000054196.5	Cthrc1
ENSMUSG00000054555.5	Adam12
ENSMUSG00000054675.5	Tmem119
ENSMUSG00000054855.7	Rnd1
ENSMUSG00000054871.4	Tmem158
ENSMUSG00000055407.7	Map6
ENSMUSG00000055978.3	Fut2
ENSMUSG00000056025.6	Clca3a1
ENSMUSG00000056174.7	Col8a2
ENSMUSG00000056220.8	Pla2g4a
ENSMUSG00000056515.7	Rab31
ENSMUSG00000056737.8	Capg
ENSMUSG00000058743.4	Kcnj14
ENSMUSG00000058914.6	C1qtnf3
ENSMUSG00000059049.7	Frem1
ENSMUSG00000060594.4	Layn
ENSMUSG00000061878.8	Sphk1
ENSMUSG00000062380.3	Tubb3
ENSMUSG00000062609.7	Kcnj15
ENSMUSG00000063142.6	Kcnma1
ENSMUSG00000063727.3	Tnfrsf11b
ENSMUSG00000064080.6	Fbln2
ENSMUSG00000064267.7	Hvcn1
ENSMUSG00000066392.4	Nrxn3
ENSMUSG00000066705.6	Fxyd6
ENSMUSG00000066952.4	Myo1h
ENSMUSG00000067158.7	Col4a4
ENSMUSG00000067878.7	Map7d3
ENSMUSG00000068196.4	Col8a1
ENSMUSG00000068335.5	Dok1
ENSMUSG00000068587.5	Mgam
ENSMUSG00000068697.6	Myoz1
ENSMUSG00000068744.6	Psrc1
ENSMUSG00000071847.5	Apcdd1
ENSMUSG00000072214.5	Sept5
ENSMUSG00000073802.4	Cdkn2b
ENSMUSG00000074736.4	Syndig1
ENSMUSG00000074971.3	Fibin
ENSMUSG00000075122.3	Cd80
ENSMUSG00000075593.4	Gal3st4
ENSMUSG00000075707.4	Dio3
ENSMUSG00000076441.4	Ass1
ENSMUSG00000079014.3	Serpina3i
ENSMUSG00000079022.3	Col22a1
ENSMUSG00000079049.2	Serpinb1c
ENSMUSG00000079355.2	Ackr4
ENSMUSG00000079465.2	Col4a3
ENSMUSG00000087141.1	Plcxd2
ENSMUSG00000090439.1	Gm17455
ENSMUSG00000090877.2	Hspa1b
ENSMUSG00000091243.1	Vgll3
ENSMUSG00000091387.1	Gcnt4
ENSMUSG00000091971.1	Hspa1a
ENSMUSG00000092130.1	D030025P21Rik
