# Supplementary material for: Targeting transcription in heart failure via CDK7/12/13 inhibition
Source: Nat Commun. 2022 Jul 27;13:4345. doi: 10.1038/s41467-022-31541-8 (PMC9329381; doi:10.1038/s41467-022-31541-8)
Supplement: Supplementary file 7 — Supplementary Data 4 [file 41467_2022_31541_MOESM7_ESM.xlsx]

## Sheet: Sheet1
Gene	Species	Primer 1	Primer 2
Ppib	Mouse	ttcttcataaccacagtcaagacc	accttccgtaccacatccat
Nppa	Mouse	cacagatctgatggatttcaaga	cctcatcttctaccggcatc
Nppb	Mouse	gtcagtcgtttgggctgtaac	agacccaggcagagtcagaa
Ppib	Rat	acgtggttttcggcaaagt	cttggtgttctccaccttcc
Nppa	Rat	cacagatctgatggatttcaaga	cctcatcttctaccggcatc
Nppb	Rat	gtcagtcgcttgggctgt	ccagagctggggaaagaag
NPPB	Human	Mastermix: Hs00173590_m1 (Thermo Fisher)
B2M	Human	Mastermix: Hs000984230_m1 (Thermo Fisher)
SERPINE1	Human	Mastermix: Hs00167155_m1 (Thermo Fisher)
RCAN1	Human	Mastermix: Hs01120954_m1 (Thermo Fisher)
