# Supplementary material for: Targeting transcription in heart failure via CDK7/12/13 inhibition
Source: Nat Commun. 2022 Jul 27;13:4345. doi: 10.1038/s41467-022-31541-8 (PMC9329381; doi:10.1038/s41467-022-31541-8)
Supplement: Supplementary file 8 — Source Data [file 41467_2022_31541_MOESM8_ESM.xlsx]

## Sheet: Fig 1B - PE-THZ1 Cell Size
Groups/fold change (compared to average of DMSO group)	DMSO	DMSO PE	THZ1-1nM	THZ1-1nM PE	THZ1-10nM	THZ1-10nM PE
	0.667265	3.94874	1.60535	3.88485	0.890762	0.683828
	0.712652	2.28724	0.615424	3.34084	0.629621	1.33345
	0.854408	3.55122	1.18288	2.16678	0.729216	1.22375
	0.897645	2.88374	0.820206	4.06274	1.16137	1.03445
	0.75847	4.4181	1.46682	0.686624	0.63887	1.78948
	0.927545	2.68992	0.85785	1.1149	0.829671	0.54874
	0.75675	3.48991	0.943463	2.45309	0.901302	1.34399
	1.53415	3.58198	0.938731	2.02201	0.88775	1.22891
	0.974869	2.86782	1.68042	2.21841	0.712222	0.932062
	0.974869	2.02567	1.81874	1.34055	0.724053	1.09382
	0.841502	2.92783	0.606819	1.35281	0.933353	1.42165
	0.425698	2.90525	1.16911	2.12527	0.871402	0.958736
	1.3541	3.74481	1.41756	1.8338	1.23343	1.40422
	0.719966	2.00696	1.04284	1.17578	0.679741	0.832898
	0.76686	2.10461	0.9269	1.78819	0.838706	1.01983
	1.05553	1.66343	1.3341	1.89058	0.907325	0.780411
	0.756534	2.17969	1.29516	2.34876	0.638655	1.76195
	0.542717	2.46105	1.08888	1.98953	1.13061	1.72022
	0.764924	2.9672	0.477109	1.63805	0.611982	0.640806
	1.35712	3.08701	0.555624	1.42789	0.914208	1.23967
	1.04134	2.19195	0.855484	2.31865	0.536694	1.31603
	2.03255	2.18722	1.41089	2.8377	0.802783	2.28229
	0.889256	2.31349	1.31754	1.97727	1.05037	0.75804
	0.651132	2.32833	1.09361	2.08956	0.943248	1.82132
	0.575844	4.63342	0.665114	2.98419	0.815904	0.995304
	0.947335	3.69555	0.858496	2.9986	0.815474	0.954004
	0.884524	1.97275	0.449791	2.00416	0.502277	2.39888
	1.04994	3.22898	1.14179	1.63331	1.51952	3.00871
	0.902378	1.86413	1.44294	2.12096	1.10286	0.938946
	1.80045	2.13	1.55415	2.39716	0.924964	1.2857
	1.41218	1.76776	1.19041	2.08698	0.78794	1.28893
	0.913993	2.21841	0.820421	1.86326	1.04714	1.78346
	1.1547	3.35762	1.0437	1.68085	0.733088	1.29775
	1.2629	2.77575	1.51544	2.4077	0.566594	1.50016
	0.706629	1.81401	1.16502	2.52644	1.50145	0.97702
	1.87639	2.08977	0.915929	2.02782	1.07984	1.00929
	0.414943	1.93984	1.05941	1.80691	0.999391	1.16223
	0.630266	2.77747	0.882803	2.88245	0.851182	1.55071
	0.676944	2.64626	1.32356	2.58452	0.839136	1.44531
	1.20547	3.03603	1.11189	3.41979	0.924749	0.916359
	1.3341	1.30656	1.11189	2.08827	1.1362	2.20916
	1.17815	2.54817	0.984979	2.51074	1.0194	1.30463
	1.28312	2.55849	0.972503	1.98652	1.02434	1.93274
	0.801922	2.25239	0.684258	1.33109	0.971857	1.67461
	1.21321	1.84304	1.05016	1.32248	0.843868	1.40939
	1.14179	2.55139	0.96734	1.96738	1.00649	1.5705
	1.12889	1.75356	1.10587	1.96092	0.882588	0.520131
	1.41971	2.92977	1.14717	2.98355	0.718675	1.17083
	1.12695	2.62087	0.949486	1.87596	1.01488	1.20589
	0.813538	3.41247	0.699961	2.81383	0.925824	1.32958
	0.753738	1.7869	0.843223	1.89037		0.998961
	1.19492		0.709856	1.962		2.33091
	0.937225		1.18739	2.84502		0.945184
				2.92246
				2.30811

## Sheet: Fig 1D-qPCR-THZ1 on Nppa Nppb
Nppa/beta-actin (fold change vs DMSO)	DMSO	DMSO PE	THZ 1nM	THZ 1nM PE	THZ 10nM	THZ 10nM PE
	1.05367	5.75741	0.904642	6.79946	0.727198	2.28219
	0.946333	6.19206	1.00376	6.47742	0.763351	2.02149
				5.09972	0.930075	2.06397
Nppb/b-actin (fold change vs DMSO)	DMSO	DMSO PE	THZ 1nM	THZ 1nM PE	THZ 10nM	THZ 10nM PE
	0.621284	6.03488	0.909613	4.73487	1.04126	2.15595
	1.37872	5.09233	0.610611	4.97027	0.808503	1.4224
				4.194	0.802918	1.78179

## Sheet: Fig 1E-siTKD Cell Size
Groups/fold change (compared to average of DMSO group)		scr	PE	siTKD	siTKDPE
		0.504784	2.8139	0.606815	1.44991
		0.853837	1.5949	0.735696	1.09012
		1.05253	2.07821	0.676626	0.923648
		1.12234	1.32103	0.929018	0.714216
		1.15993	2.63669	0.392013	1.0042
		1.17604	3.57108	1.17604	0.864577
		1.18678	2.23394	0.778657	0.955868
		0.998828	2.93741	1.1653	0.896798
		0.676626	1.55194	0.988088	0.767916
		1.18141	3.11463	0.445714	0.553115
		1.13308	1.96007	0.816247	0.649775
		1.20826	1.82045	0.681996	0.612185
		1.71304	1.93322	0.869947	0.961238
		1.06327	2.13191	0.617555	2.05673
		0.751806	2.44874	0.628295	0.907538
		0.886057	1.9547	0.434974	0.515524
		1.14919	1.98155	0.993458	0.939758
		1.11697	1.73989	0.456454	0.681996
		1.46065	2.56151	0.660516	1.01494
		0.832357	2.56151	1.04179	0.912908
		1.22437	2.36819	0.526264	0.832357
		0.961238	1.15993	0.665886	1.38547
		0.869947	2.20709	0.864577	0.606815
		1.12771	2.94278	0.499414	0.451084
		1.25122	2.75483	0.912908	0.789397
		1.24585	2.31449	1.06864	0.886057
		0.741066	4.13493	0.891427	0.773286
		0.810877	1.7023	0.585335	0.886057
		0.869947	2.15339	1.22974	0.961238
		0.832357	3.3885	0.649775	0.896798
		1.24048	2.60984	1.34788	1.09012
		0.606815	1.40695	0.821617	1.17604
		1.03105	2.28764	1.11697	0.778657
		0.859207	2.60447	0.515524	0.644405
		0.762546	1.87952	0.574595	0.649775
		1.0579	2.13191	0.467194	1.25122
		1.36936	1.37473	0.622925	0.848467
		0.590705	2.13191	0.902168	0.569225
		0.950498	2.85149	0.537004	1.15456
		1.1116	1.96007	0.606815	0.504784
		1.18678	1.98155	0.338313	0.644405
		0.703476	1.40158	0.843097	1.04716
		1.44991	3.3348	0.472564	0.773286
		0.907538	2.10506	1.04179	1.15993
		0.499414	1.74526	0.880687	0.816247
		0.891427	1.91174	0.805507	0.724956
		1.04179	2.04599	0.703476	0.671256
		0.977348	1.6486	0.784027	0.692736
		1.03642	2.13191	0.757176	1.219
		0.939758	2.09969	1.46602	0.660516
		0.633665	1.9547	0.617555	0.472564
		1.34788	3.42609	0.853837	1.01494
		0.832357	2.07821	0.929018	0.794767
		1.11697	3.09852	0.327573	1.09012
		0.692736	3.56034	0.977348	0.724956

## Sheet: Fig 1G-Densitometry siTKD
	Ser2P	scramble	PE	siTKDPE
		0.960345	2.34316	1.18971
		1.03965	2.43077	1.27435
		1.00695	3.67904	1.07081
		0.993054	3.35375	1.3462
	Ser5P	scramble	PE	siTKDPE
		0.93917	1.73459	1.28016
		1.06083	1.60993	1.14399
		0.63792	2.34931	1.04151
		1.36208	2.77813	1.23333
	Ser7P	scramble	PE	siTKDPE
		0.939943	1.98298	0.916573
		1.06006	1.6964	0.919081
		1.00609	2.8344	1.08011
		0.993911	2.471	1.02796

## Sheet: Fig 1H - qPCR-siTKD
Nppa	scramble	PE	siTKD	siTKDPE
	0.496203	11.07	0.59	2.3759
	1.37587	6.664	0.51	0.6819
	1.46475	6.016	0.42	0.2871
	0.500923	12.935	0.5	2.4971
	1.28097	7.106	0.5	0.6683
	1.55844	5.545	0.38	0.2678
Nppb	scramble	PE	siTKD	siTKDPE
	0.685797	4.968	0.52	2.722
	1.17066	3.849	0.57	1.5921
	1.24559	3.767	0.42	2.1876
	0.750397	5.74	0.47	2.7388
	1.14818	4.423	0.55	1.514
	1.16064	2.861	0.48	1.4857

## Sheet: Fig 1J-Cell Size-iPSC-CM
Cell Size (um2)	Con	ET	ET-THZ1-1nM	ET-THZ1-5nM	ET-THZ1-10nM	ET-THZ1-30nM	ET-THZ1-100nM	ET-THZ1-250nM
	1432.7	1550.24	1523.99	1442.15	1229.93	1355.74	1215.1	873.329
	1236.94	1632.29	1400.56	1380.37	1474.05	1016.89	1140.47	1038.36
	1196.35	1551.01	1413.63	1340.12	1380.91	1019.48	1215.56	1151.2
	1266.32	1518.55	1518.71	1386.35	1377.87	1188.39	1081.39	1065.18
	1006.7	1597.33	1443.75	1336.02	1369.99	1324.21	1071.23	1218.12
	1108.33	1461.05	1523.92	1525.14	1495.31	1289.16	1153.59	1203.48
	1146.5	1501.78	1583.71	1497.57	1577.58	1357.17	1201.63	1280.3
	1154.51	1672.69	1427.65	1395.04	1335.52	1121.3	1027.26	858.009
	1214.24	1541.43	1416.58	1405.18	1233.16	1052.71	1117.45	1262.65
	1203.89	1487.91	1509.15	1316.38	1373.69	1112.7	985.744

## Sheet: Fig 1K-qPCR-iPSC-CM
Nppb/B2m (fold change vs Con)	Con	ET1	ET1-THZ1-1nM	ET1-THZ1-5nM	ET1-THZ1-10nM	ET1-THZ1-30nM	ET1-THZ1-100nM	ET1-THZ1-250nM
	0.701185	28.0165	29.1643	12.964	4.13488	3.29243	2.61835	2.9075
	1.00324	27.0345	28.4243	21.0744	17.1403	4.66632	4.17537	3.56684
	1.26753	28.5633	29.9264	25.3051	18.0957	4.30981	4.11418	3.33714
	0.879809	30.8417	27.0763	24.5814	13.8282	3.96024	3.80629	3.25348
	0.931248	28.1627	26.8642	21.6554	14.6151	5.22197	4.15914	2.39861
	0.942799	27.5814	27.2562	24.3627	14.6945	4.72332	4.37049	2.27594
	0.901758	23.4075	26.1774	22.2798	16.0378	3.80077	4.12166	2.59379
	0.99764	27.3288	27.1402	24.4103	15.9839	3.52521	3.58761	2.39611
	0.800878	26.7948	25.6401	21.8155	12.6548	3.36781	3.05368	2.10719
	0.676868	24.568	25.9261	22.0323	12.795	3.22471	2.66166	2.22476
	1.89705	26.0697	23.0212	16.6748	11.3934		2.68552	2.16887
		22.3076	20.1244	13.7618	12.1397		4.17576	1.68194

## Sheet: Fig 1L-ELISA-iPSC-CM
NT-proBNP conc. in media (fmol/μL)	Con	ET1	ET1-THZ1 1nM	ET1-THZ1 5nM	ET1-THZ1 10nM	ET1-THZ1 30nM	ET1-THZ1 100nM	ET1-THZ1 250nM
	79.4482	622.948	713.908	1079.44	691.058	360.243	120.874	95.5539
	94.1678	807.945	586.728	690.626	639.939	369.242	117.843	83.7469
	102.831	982.056	673.948	766.06	603.848	332.08	128.543	95.1042
	97.6227	759.528	896.051	812.984	789.405	277.944	130.647	96.4666
	104.347	960.25	1097.96	616.778	530.564	418.274	140.053	85.0254
	88.6835	817.383	780.305	533.443	634.889	350.84	123.088	64.7968
	99.7693	682.543	738.798	605.563	554.381	297.933	132.872	90.868
	104.716	542.986	557.903	596.596	580.592	220.169	110.853	78.6578
	77.0854	548.803	468.822	468.822	396.303	134.27	84.7805	62.2532
	70.8407	525.687	469.868	426.962	422.887	148.71	80.6462	65.4915
	75.8372	508.971	479.619	355.079	380.806	197.906	95.4206	67.6767
	75.4205	460.695	487.055	1084.89	360.903	154.03	88.6889	60.1774
	89.8869	838.966	658.852	682.543	680.466	231.19	113.976	96.0544
	107.811	946.945	611.68	1115.53	604.703	275.701	112.19	76.6751
	125.129	906.146	716.33	768.476	634.889	291.978	117.213	82.0663
	82.6156	651.51	995.66	821.111	651.871	266.063	105.566	82.8929
	100.323	539.547	769.696	701.279	599.077	381.017	113.132	78.1996
	116.543	563.776	571.751	641.653	607.87	371.382	118.972	81.8596
	100.391	498.9	508.469	719.76	665.685	330.614	116.338	94.0571
	103.037	412.824	555.254	587.51	514.765	301.893	107.144	71.2637
	83.2845		502.726	580.592	468.431	178.206	93.2505	68.2469
	69.9926		385.167	457.271	409.392	269.052	86.5936	56.546
	64.9693			398.613	372.763	212.616	86.2341	52.0598
	67.9592				526.614	231.752	89.8595	83.8012

## Sheet: Fig 3B - FS
LV FS	Time after TAC (week)	TAC-Veh										TAC-THZ1
	1	57.7398	29.2929	35.1215	49.1276	39.2924	42.8454	39.5204	50.4915			31.6177	42.1478	50.383	52.2461	44.2505	45.614	57.1565	42.1495
	2	28.4722	20.9887	42.8685	29.6325	53.1876	50.8721	41.548	38.1136			29.6956	41.3989	37.9815	48.018	38.4086	42.5695	47.1595	29.4164
	3	15.7129	9.63149	29.237	22.5929	37.2744	22.0628	24.9302	39.9222			33.4266	43.0622	27.8061	64.7793	42.571	39.4569	35.3093	31.1295
	4	10.2607	12.0301	35.9263	24.8921	34.1812	24.8464	24.7502	38.9771			37.2391	41.7656	32.1688	57.0711	41.2442	43.1523	30.3231	16.2921
	6	24.3485	7.0922	34.6285	29.8588	45.4387	30.1113	10.5228	42.2034			35.3799	45.0813	35.743	65.0912	48.7769	43.0714	47.4576	27.0287
	8	17.7046	6.92168	26.3736	29.3388	35.9223	9.19081	12.8342	30.4985			40.4151	56.4516	40.953	53.589	37.1951	40.1167	42.1729	11.9285

## Sheet: Fig 3E - HW-TL
HW/TL ratio	Sham-Veh	Sham-THZ1	TAC-Veh	TAC-THZ1
	5.94054	6.04324	10.4789	8.38333
	7.31579	6.30556	12.1111	7.03889
	5.75676	6.46667	13.7053	8.46486
	6.48649	6.19459	8.92973	8.9
	6.5	6.55556	9.40541	10.1778
			11.5351	9.33889
			9.5579	10.1257
			13.3622	12.7135

[truncated: 26 more sheets: Fig 3F - WGA-cell size, Fig 3G - Fibrosis, Fig 4D - Candidate HF genes, Supp Fig1B-Viability, Supp Fig1C-Cell size-THZ1R, Supp Fig1D-qPCR-THZ1R, Supp Fig2B-Cell Size-YKL, Supp Fig2C-qPCR-YKL, Supp Fig3A-Cell Size-siCDK7, Supp Fig3B-qPCR-siCDK7, Supp Fig3C-Western-siCDK7, Supp Fig3D-siCdk12,13 cell size, Supp Fig3E-siCdk7 Western, Supp Fig3F-siCdk12 Western, Supp Fig3G-siCdk13 Western, Supp Fig3H-qPCR siCdk12, Supp Fig3I-qPCR siCdk13, Supp Fig3J-qPCR siCdk12,13, Supp Fig3K-qPCR siTKD, Supp Fig4A-qPCR hiPSC CM  …]
